# Supplementary material for: Synergistic Induction of Potential Warburg Effect in Zebrafish Hepatocellular Carcinoma by Co-Transgenic Expression of Myc and xmrk Oncogenes
Source: PLoS One. 2015 Jul 6;10(7):e0132319. doi: 10.1371/journal.pone.0132319 (PMC4492623; doi:10.1371/journal.pone.0132319)
Supplement: S3 Table — (XLSX) [file pone.0132319.s004.xlsx]

## Sheet: Up
Up-regulated genes in the Myc-induced zebrafish liver tumors
GI	Gene Symbol	UGCluster	Name	X-M-D-	X-M-D+	X-M+D-	X-M+D+	Fold Change	P_value
292615174				1.8679	1.35294	0.564902	73.5599	58.2924	2.7744e-05
41152033	pabpc4	Dr.16284	poly(A) binding protein, cytoplasmic 4 (inducible form)	193.016	21.647	48.2991	3906.08	44.5625	0.00019435
116268042	zgc:154086	Dr.159013	zgc:154086	0.415088	0.270588	0.847352	17.9123	35.0528	9.9809e-05
118150545	bmp3	In multiple Geneids		0.622632		0.847352	11.9415	16.2472	0.0065336
41056082	minal	Dr.26464	MYC induced nuclear antigen-like	0.415088	1.35294	1.1298	13.8522	14.3406	0.00047408
18858320	atp1b3b	Dr.96696	ATPase, Na+/K+ transporting, beta 3b polypeptide	1.03772	0.541176	1.6947	12.1804	11.1624	0.00089995
51467963	nup205	Dr.31864	nucleoporin 205	0.622632	2.43529	0.847352	13.3745	10.2742	0.0022411
66472375	zgc:112350	Dr.84733	zgc:112350	1.03772	2.1647	2.25961	17.4347	9.57592	0.00062703
62955288	pdss1	In multiple Geneids		0.207544	3.51764	1.41225	16.0017	9.34415	0.0045545
66392158	paics	Dr.35811	phosphoribosylaminoimidazole carboxylase, phosphoribosylaminoimidazole succinocarboxamide synthetase	1.03772	2.70588	1.6947	16.2405	8.95895	0.001133
148277569	bbs1	Dr.43752	Bardet-Biedl syndrome 1	3.11316	3.51764	3.95431	31.5257	8.93491	7.4988e-05
121583749	hmgcra	Dr.77137	3-hydroxy-3-methylglutaryl-Coenzyme A reductase a	2.69807	0.541176	1.6947	14.3299	8.71301	0.0024103
71834591	zgc:110128			12.6602	0.541176	3.38941	46.3332	8.37813	0.0079457
66472515	zgc:110655	In multiple Geneids		0.622632	3.24705	2.25961	16.2405	7.94896	0.0029055
158534024	zgc:171710			0.415088	8.9294	3.10696	32.2422	7.76829	0.0079006
130502075	mrpl37	Dr.80730	mitochondrial ribosomal protein L37	1.8679	3.78823	1.1298	17.4347	7.70771	0.0027203
18858728	gart	Dr.4801	phosphoribosylglycinamide formyltransferase	14.5281	19.4823	10.4507	113.922	7.68688	0.00069332
56693246	ift27	Dr.37833	intraflagellar transport 27 homolog (Chlamydomonas)	5.60369	9.19999	4.80166	47.2885	7.23607	0.0011005
125842764				3.73579	3.24705	1.6947	20.7783	7.18346	0.0011919
292623596				0.207544	12.9882	5.93147	45.139	7.07981	0.0089692
41055623	eif6	Dr.76244	eukaryotic translation initiation factor 6	5.1886	14.3412	6.49637	59.9465	6.90997	0.00309
47085742	tomm40l	Dr.84273	translocase of outer mitochondrial membrane 40 homolog, like	1.24526	2.97647	0.564902	10.7474	6.73588	0.0061268
47086122	cirh1a	Dr.7926	cirrhosis, autosomal recessive 1A (cirhin)	5.60369	10.2823	10.4507	58.0359	6.61084	0.0010389
41054532	zgc:65908			2.49053	1.62353	1.97716	13.3745	6.58713	0.00049498
121582337	si:dkey-236e20.6	Dr.18286	si:dkey-236e20.6	0.207544	5.95293	0.847352	15.2852	6.54347	0.019095
187960120	ddx21	In multiple Geneids		63.716	145.035	60.4445	579.881	6.46238	0.0031716
217035087	lmf2b	Dr.17394	lipase maturation factor 2b	1.03772	2.97647	1.97716	12.4192	6.21858	0.0028771
57770414	cad	Dr.2668	carbamoyl-phosphate synthetase 2, aspartate transcarbamylase, and dihydroorotase	3.3207	1.89411	0.847352	12.4192	6.14592	0.0047062
148234195	zgc:162967	Dr.77737	zgc:162967	8.30176	8.9294	6.21392	46.0944	5.89817	0.00046091
47085684	rsl24d1	Dr.1208	ribosomal L24 domain containing 1	613.915	2398.49	843.68	7579.06	5.89644	0.0078382
47550780	rpf2	Dr.75745	ribosome production factor 2 homolog (S. cerevisiae)	7.67913	7.03528	5.08411	38.4518	5.82646	0.00060249
292619951				5.39614	9.47057	11.8629	51.3486	5.76311	0.0019685
50233900	zgc:92437			4.77351	3.78823	4.80166	25.0772	5.62968	0.00025863
57524610	zgc:100970	Dr.84092	zgc:100970	4.77351	4.3294	4.23676	24.8384	5.58598	6.4461e-05
117606292	mtus1a	Dr.39108	mitochondrial tumor suppressor 1a	3.11316	0.811763	3.67186	14.091	5.5646	0.0056813
50053845	rps12	Dr.75550	ribosomal protein S12	806.308	1342.93	1217.65	6108.34	5.44273	0.001055
192455637	zgc:194887	Dr.42217	zgc:194887	1.66035	2.1647	2.25961	10.9862	5.41668	0.00042845
47086158	zgc:85939	Dr.11399	zgc:85939	68.697	94.1646	93.2088	458.078	5.36662	0.00049945
292610882				8.09421	7.57646	6.49637	39.1683	5.30088	0.00021746
47085910	lsm12	Dr.76714	LSM12 homolog (S. cerevisiae)	7.26404	5.95293	0.847352	24.8384	5.29817	0.0092818
160420305	zgc:136383	In multiple Geneids		218.751	126.365	99.7051	779.783	5.25908	0.0032462
41054018	heatr1	Dr.150767	HEAT repeat containing 1	4.77351	3.24705	3.10696	19.3453	5.21553	0.001153
62955282	zgc:110388	Dr.105236	zgc:110388	1.8679	5.95293	2.82451	18.39	5.18254	0.0068248
41054120	gtpbp4	Dr.77165	GTP binding protein 4	269.184	810.952	386.675	2521.34	5.15677	0.0064906
66472347	qdprb1	Dr.80865	quinoid dihydropteridine reductase b1	2.90562	4.59999	3.10696	18.1511	5.13103	0.0013289
59858568	rps24	Dr.104391	ribosomal protein S24	87.7911	1135.12	881.246	3597.75	5.12949	0.011653
71480073	zgc:112345			12.4526	12.447	14.9699	67.5891	5.08577	0.00023922
41152174	rps7	Dr.28230	ribosomal protein S7	166.035	435.376	175.967	1291.36	4.98352	0.0072174
41152250	fau			335.806	383.964	373.4	1774.75	4.87047	0.00010732
65301448	denr	Dr.11982	density-regulated protein	2.07544	10.2823	7.06127	31.5257	4.87032	0.0089405
113678457	vtg2	In multiple Geneids		40.056	24.3529	18.6418	134.223	4.84847	0.0035939
154426307	rplp2l	Dr.115639	ribosomal protein, large P2, like	1432.05	1847.57	1596.69	7866.37	4.83953	0.0003745
47086000	rps20	Dr.18943	ribosomal protein S20	521.35	690.811	621.674	2844.95	4.6541	0.0004847
41053406	rars	Dr.32737	arginyl-tRNA synthetase	11.6225	12.1765	14.6874	59.4689	4.63558	0.00040936
118722329	prmt5	Dr.77617	protein arginine methyltransferase 5	8.71685	8.65881	7.06127	37.7353	4.63257	0.00033726
292625184				16.1884	22.4588	20.3365	90.9945	4.62812	0.00066578
34536816	eif2s1	Dr.76835	eukaryotic translation initiation factor 2, subunit 1 alpha	10.7923	26.7882	12.7103	77.1424	4.60178	0.0069067
41055254	rps21	Dr.76378	ribosomal protein S21	581.953	1450.08	1201.55	4950.72	4.59311	0.0044128
292625811				1.66035	3.24705	4.80166	14.8075	4.57537	0.0060787
47085790	caprin1b	Dr.32745	cell cycle associated protein 1b	213.563	543.34	231.61	1501.53	4.55694	0.0082388
62751900	rpl12	Dr.75945	ribosomal protein L12	767.705	1625.42	1115.12	5316.37	4.54619	0.0035883
118150447	bop1	Dr.12295	block of proliferation 1	2.28298	7.30587	3.10696	19.1065	4.51483	0.010775
192455699	si:ch211-284b7.3	Dr.76233	si:ch211-284b7.3	1.8679	5.14117	3.95431	16.2405	4.44402	0.0057141
41055071	surf6l			3.73579	4.3294	3.38941	16.957	4.44109	0.00043545
47086008	rpl19	Dr.31918	ribosomal protein L19	161.469	232.435	214.38	897.287	4.42534	0.00093855
52219051	ass1	Dr.4095	argininosuccinate synthetase 1	18.4714	11.3647	19.4891	72.6046	4.41587	0.0020666
160333704	vtg2	In multiple Geneids		26.3581	17.3176	14.1225	84.7849	4.40074	0.003115
41152198	rps26l	Dr.76736	ribosomal protein S26, like	3817.15	4525.31	4675.97	19087.8	4.39865	0.00032211
115529406	zgc:153989	Dr.41526	zgc:153989	3.3207	4.59999	1.6947	14.091	4.39639	0.0059296
125630317	zgc:110758	Dr.74212	zgc:110758	7.67913	4.59999	4.23676	24.1219	4.38159	0.0034219
41056132	wdr75	Dr.122686	WD repeat domain 75	6.43386	8.38822	8.75597	34.1528	4.3455	0.00075531
51010946	zgc:92872	Dr.76043	zgc:92872	306.957	960.046	1137.15	3476.42	4.33803	0.0087886
66773145	noc4l	Dr.32197	nucleolar complex associated 4 homolog (S. cerevisiae)	1.45281	6.49411	5.93147	20.0618	4.33663	0.010507
62955122				15.1507	16.2353	10.1682	59.9465	4.32783	0.0016387
57770423	nop58	Dr.76373	NOP58 ribonucleoprotein homolog (yeast)	3.3207	6.7647	9.88578	28.6597	4.30516	0.0073533
94536632	stmn1a	Dr.52664	stathmin 1a	0.415088	3.24705	3.67186	10.5086	4.29856	0.015645
27545226	rpl24	Dr.1310	ribosomal protein L24	507.237	318.482	410.119	1731.28	4.2027	0.0017019
224809426	dnttip2	Dr.79346	deoxynucleotidyltransferase, terminal, interacting protein 2	5.39614	5.68234	5.64902	23.4054	4.19765	2.477e-05
41054710	zgc:65780	Dr.24325	zgc:65780	4.15088	7.84705	8.19107	27.9432	4.15224	0.0036999
41053326	zgc:77235	Dr.75969	zgc:77235	1042.7	1056.1	1435.7	4880.75	4.14266	0.0012084
41152143	zgc:73262	Dr.78175	zgc:73262	1294.66	1451.7	1413.38	5697.55	4.10906	0.00012022
42627880	cct2	Dr.117647	chaperonin containing TCP1, subunit 2 (beta)	24.0751	30.0352	22.0312	104.13	4.10277	0.00092941
50540539	snrpb	Dr.30320	small nuclear ribonucleoprotein polypeptides B and B1	9.96211	27.8705	18.0768	76.4259	4.10087	0.0079309
41056016	mocs3	Dr.82431	molybdenum cofactor synthesis 3	10.3772	5.95293	7.06127	31.7645	4.07387	0.00307
166795886	vtg1	In multiple Geneids		559.538	138.541	157.89	1147.82	4.02288	0.02439
52219025	hars	Dr.76966	histidyl-tRNA synthetase	35.49	61.1528	30.2222	170.048	4.02114	0.0055449
51010974	rpl15	Dr.104576	ribosomal protein L15	1873.5	2864.44	1048.74	7740.51	4.01293	0.0080584
189537272				4.56597	2.1647	1.1298	10.5086	4.01066	0.016284
41055515	zgc:66168		hypothetical protein MGC66168	10996.5	14564.1	5843.62	41509.5	3.96534	0.0065837
72535139	zgc:114150	Dr.82223	zgc:114150	0.830176	6.22352	9.03842	21.2559	3.96267	0.022192
41152426	adi1	Dr.26944	acireductone dioxygenase 1	6.84895	5.68234	7.90862	26.9879	3.96106	0.0010172
188536011	zgc:171549	Dr.122557	zgc:171549	7.88667	7.03528	7.34372	29.1374	3.92587	0.00013132
27545276	eef1g	Dr.75657	eukaryotic translation elongation factor 1 gamma	1197.32	2441.78	1385.14	6566.89	3.92112	0.0062102
50344867	rpl5b	Dr.75108	ribosomal protein L5b	758.366	1631.1	293.466	3499.83	3.91343	0.021903
284172444	rps3a	Dr.907	ribosomal protein S3A	266.279	413.729	276.519	1237.86	3.88236	0.0026647
61806509	meig1	Dr.86475	meiosis expressed gene 1 homolog	6.01877	3.24705	2.25961	14.8075	3.8543	0.010364
41152306	rpl8	Dr.4091	ribosomal protein L8	379.805	1260.4	988.295	3349.12	3.82248	0.0109
50344811	rps13	Dr.31075	ribosomal protein S13	914.646	1257.42	1126.13	4186.94	3.80839	0.0010442
49227324	rps15	Dr.25264	ribosomal protein S15	1383.9	1976.37	1257.75	5832.97	3.78926	0.0026514
41056076	rps3	Dr.65656	ribosomal protein S3	395.579	1220.89	895.934	3169.52	3.78465	0.010429
57525725	nutf2	In multiple Geneids		28.226	56.8234	35.0239	151.419	3.78316	0.0059401
41054024	adsl	Dr.13359	adenylosuccinate lyase	34.8674	11.9059	25.4206	90.2781	3.75149	0.0099733
41152460	rpl7a	Dr.53820	ribosomal protein L7a	942.457	1768.02	1279.22	4949.05	3.72137	0.0043565
115496162	zgc:153554			30.924	29.2235	18.3593	97.2042	3.71449	0.0030533
41152125	wars	Dr.79691	tryptophanyl-tRNA synthetase	8.09421	4.05882	5.08411	21.2559	3.69944	0.0060233
189530042				9.54702	10.0117	6.77882	32.2422	3.67256	0.0018439
189531049				40.6786	42.2117	33.3292	142.104	3.66817	0.00070242
285002244	zgc:153294	Dr.80583	zgc:153294	26.3581	24.8941	24.0083	91.9499	3.66527	0.00010508
115529346	rps16	Dr.24686	ribosomal protein S16	313.184	332.011	296.291	1146.39	3.65291	0.00015351
18859502	tp53	In multiple Geneids		21.1695	28.6823	17.2295	80.7248	3.61016	0.0032953
51467910	rpl6	Dr.28231	ribosomal protein L6	3509.98	4454.69	3163.45	13386.5	3.60882	0.001586
50344933	rpl11	Dr.32573	ribosomal protein L11	1416.07	246.776	1186.58	3412.65	3.59299	0.02045
35903200	pdgfaa	Dr.82131	platelet-derived growth factor alpha a	4.98105	6.49411	9.88578	25.5549	3.58901	0.0061496
302191717				3.3207	4.05882	2.82451	12.1804	3.58105	0.0016787
47085876	eif3s6ip	Dr.76913	eukaryotic translation initiation factor 3, subunit 6 interacting protein	50.0181	100.659	41.2378	228.561	3.57286	0.012423
18859322	rplp0	Dr.55617	ribosomal protein, large, P0	19425.7	23310.9	7547.93	59874.7	3.57215	0.011879
53933235	rps4x	Dr.26403	ribosomal protein S4, X-linked	129.507	171.282	142.638	526.383	3.56124	0.0010594
38564422	wdr3	Dr.132361	WD repeat domain 3	35.6976	74.9528	44.6272	183.183	3.53914	0.0080703
18859300	gnb2l1	Dr.75572	guanine nucleotide binding protein (G protein), beta polypeptide 2-like 1	507.86	821.775	849.329	2556.45	3.51972	0.0035621
229335607	rps28	In multiple Geneids		3523.27	3572.3	2825.92	11603.1	3.50848	0.00084312
148225209	zgc:162207			19.094	14.8823	12.7103	54.4534	3.49908	0.0023112
197333791	dennd4a	Dr.87366	DENN/MADD domain containing 4A	3.3207	7.03528	4.80166	17.4347	3.45066	0.0075467
41053336	rpl10	Dr.75581	ribosomal protein L10	2569.6	6588	4452.27	15636.5	3.44672	0.01076
41152463	rps14	Dr.1054	ribosomal protein S14	2769.67	3996.85	3054.14	11200.2	3.42142	0.0021817
46309484	setdb2	Dr.82071	SET domain, bifurcated 2	9.13193	10.2823	9.60333	32.9587	3.40745	0.00020537
51226283	zgc:92237		zgc:92237	1549.52	2813.57	1680.02	6859.7	3.40538	0.0067921
55742564	eif3s2	Dr.76501	eukaryotic translation initiation factor 3, subunit 2 beta	200.28	397.764	245.732	948.158	3.37113	0.0079213
45387820	atad3b	Dr.79319	ATPase family, AAA domain containing 3B	71.8102	70.6234	48.2991	214.231	3.3696	0.0025659
115496885	btf3	In multiple Geneids		614.745	1000.63	600.49	2463.78	3.33564	0.0057226
51467885	nop14	Dr.132294	NOP14 nucleolar protein homolog (yeast)	2.07544	5.14117	3.10696	11.4639	3.33137	0.012341
292630295				4.35842	4.3294	6.21392	16.4793	3.3176	0.0029034
292622080				19.5091	23.8117	9.60333	58.5136	3.31683	0.010432
18858586	ef1a	Dr.31797	elongation factor 1-alpha	2931.35	6128.27	4524.58	14986.2	3.30961	0.0076974
83699391	pinx1	Dr.75635	pin2/trf1-interacting protein 1	20.1318	32.1999	32.7643	93.8605	3.30899	0.0039333
47086148	mrpl38	Dr.79752	mitochondrial ribosomal protein L38	11.83	13.5294	10.4507	39.4071	3.30134	0.0010495
50345083	zgc:92362		zgc:92362	4.77351	5.41176	3.10696	14.5687	3.28809	0.0045374
41055021	rpl18a	Dr.51263	ribosomal protein L18a	735.951	1329.4	1190.53	3553.8	3.27451	0.0052294
41055029	rpl28l			28.226	54.1176	52.5358	146.881	3.26694	0.0066916
40786520	npm1	Dr.43659	nucleophosmin 1	16.6035	13.2588	9.88578	43.2284	3.26268	0.0041485
41387125	rps25	Dr.32370	ribosomal protein S25	7037.81	8943.47	6895.75	24684.4	3.23701	0.0014943
47086524	rps15a	Dr.1428	ribosomal protein S15a	6723.8	8586.29	2995.11	19737.5	3.23473	0.014222
41056138	zgc:63779	Dr.81366	zgc:63779	7.47158	8.38822	9.88578	27.7044	3.22825	0.0013582
41054971	rpsa	Dr.75127	ribosomal protein SA	1031.08	1508.26	1744.98	4602.51	3.22281	0.0043456
47086132	rps29	Dr.104578	ribosomal protein S29	4981.05	5445.31	5222.23	16782.9	3.21745	0.00013429
91176291	zgc:136952	In multiple Geneids		2199.14	3083.62	1535.4	7309.18	3.21605	0.007835
292625062				30.0939	28.9529	19.4891	83.1131	3.17485	0.0034638
53933231	zgc:91802	Dr.76072	zgc:91802	5.60369	5.68234	4.51921	16.7182	3.17328	0.0010649
41053685	cct4	Dr.72266	chaperonin containing TCP1, subunit 4 (delta)	27.1883	33.2823	35.5888	101.025	3.15509	0.0013154
122114605	zgc:158450	Dr.72337	zgc:158450	4.77351	13.8	10.7331	30.8092	3.15381	0.015501
292617248				6.84895	16.2353	9.88578	34.6305	3.15109	0.013421
41054118	c20orf24	Dr.150634	c20orf24 homolog (H. sapiens)	20.7544	36.2588	31.0696	92.1887	3.13984	0.0052222
47086802	cct5	Dr.75968	chaperonin containing TCP1, subunit 5 (epsilon)	5.1886	12.1765	6.21392	24.5996	3.12985	0.016539
41055031	cct8	Dr.75181	chaperonin containing TCP1, subunit 8 (theta)	153.79	240.823	150.829	568.417	3.12637	0.0057782
41053530	eif3ea	Dr.76376	eukaryotic translation initiation factor 3, subunit E, a	82.81	135.294	126.538	357.53	3.11219	0.0044455
50345003	mrrf	Dr.84906	mitochondrial ribosome recycling factor	4.56597	3.78823	3.38941	12.1804	3.11158	0.0017534
41054638	zgc:56334			45.4521	218.635	70.6127	345.827	3.09974	0.049282
41055137	rpl34	Dr.75517	ribosomal protein L34	1232.6	1680.62	1240.52	4290.83	3.09901	0.0025846
113951750	aimp1	Dr.76210	aminoacyl tRNA synthetase complex-interacting multifunctional protein 1	14.113	15.6941	14.405	45.6167	3.09531	0.00024709
225007596	dkc1	In multiple Geneids		12.0375	19.2117	15.8172	48.4827	3.09026	0.0039647
41053568	pwp1	Dr.79178	PWP1 homolog (S. cerevisiae)	8.09421	5.41176	6.21392	20.3006	3.08835	0.0033302
292619157				3.73579	7.57646	3.10696	14.8075	3.08079	0.01896
41053330	rpl30	Dr.34631	ribosomal protein L30	116.847	144.494	105.354	376.397	3.07937	0.0020816
47085860	rpl26	Dr.104454	ribosomal protein L26	1768.07	2677.74	2064.43	6633.77	3.05692	0.0035817
238550111	aqp12	Dr.77221	aquaporin 12	105.225	159.647	188.395	461.421	3.05397	0.0061192
37700240	rpl13	Dr.75569	ribosomal protein L13	582.576	784.163	834.642	2236.17	3.04741	0.0026164
54261774	rpl4	Dr.35139	ribosomal protein L4	605.198	1391.09	648.507	2686.37	3.04716	0.019393
41282216	eef1b2	Dr.75651	eukaryotic translation elongation factor 1 beta 2	732.007	1207.9	858.085	2841.61	3.04676	0.0055146
47086130	rpl36	Dr.9060	ribosomal protein L36	1021.53	1149.46	1341.64	3562.64	3.04271	0.0015093
289547722				165.62	161.812	145.462	479.572	3.04237	0.00036872
28626511	rps18	Dr.76001	ribosomal protein S18	1097.91	1595.39	1227.25	3970.32	3.03809	0.0031159
48762658	pa2g4b	Dr.76539	proliferation-associated 2G4, b	29.6788	43.8352	37.0011	111.773	3.03414	0.0029639
131890154				4.56597	8.11763	6.77882	19.5841	3.01876	0.0061938
47087056	rps11	Dr.75616	ribosomal protein S11	1082.76	1459.01	1332.32	3897	3.01775	0.0017945
47087206	abce1	In multiple Geneids		31.9618	50.8705	40.108	123.237	3.00723	0.0044025
41055288	naa15a	Dr.78308	N(alpha)-acetyltransferase 15, NatA auxiliary subunit a	13.4904	18.1294	18.3593	49.9156	2.99619	0.0022672
50344981	zgc:86599	Dr.31823	zgc:86599	9.54702	4.87058	5.93147	20.3006	2.99286	0.010809
189533090				2.90562	9.47057	5.64902	17.9123	2.98121	0.024613
55742596	eif5a2	Dr.32300	eukaryotic translation initiation factor 5A2	195.714	200.235	215.227	607.347	2.9812	0.00021356
47271397	rpl7	Dr.30332	ribosomal protein L7	2298.34	4341.85	3133.79	9686.98	2.97329	0.0084056
50539831	kars	Dr.75960	lysyl-tRNA synthetase	152.13	181.835	170.6	499.873	2.9721	0.00068113
41393174	eif4a1b	Dr.104803	eukaryotic translation initiation factor 4A, isoform 1B	165.62	172.906	215.51	547.878	2.96666	0.0018299
47086476	rpl13a	In multiple Geneids		982.098	1220.62	1110.31	3260.52	2.95245	0.0010201
226958508	zgc:109888	Dr.47556	zgc:109888	3344.36	4705.79	3396.75	11225	2.94186	0.003593
292629676				2.07544	7.03528	2.82451	11.7027	2.94155	0.037788
41053633	slc25a39	Dr.132778	solute carrier family 25, member 39	96.3004	61.1528	108.461	260.326	2.93695	0.0067562
62955688	zgc:110137	In multiple Geneids		11.6225	11.6353	10.1682	32.7198	2.93662	0.00050842
50233902	eif2s3	Dr.76044	eukaryotic translation initiation factor 2, subunit 3 gamma	74.5083	175.882	108.744	349.648	2.92076	0.016355
45433531				17.8488	25.4353	16.0997	57.7971	2.91984	0.0056414
148540171	si:ch211-257c9.1			12.4526	12.1765	8.75597	32.481	2.91876	0.0030797
295834927				3729.56	1355.92	3037.76	7901	2.91793	0.017925
56693286	dhodh	In multiple Geneids		8.92439	24.3529	8.47352	40.6012	2.9174	0.036195
41056122	pgam2	In multiple Geneids		40.2635	36.7999	17.5119	91.9499	2.91672	0.013442
53933241	cox6a1	Dr.7906	cytochrome c oxidase subunit VIa polypeptide 1	113.527	118.247	135.859	357.052	2.91366	0.00083848
47086030	aaas	Dr.81869	achalasia, adrenocortical insufficiency, alacrimia	4.15088	4.3294	3.38941	11.4639	2.89743	0.0014706
50344911	fntb	Dr.77794	farnesyltransferase, CAAX box, beta	19.9242	43.0235	22.3136	81.919	2.8824	0.018277
61806525	si:dkey-13a21.4	Dr.88418	si:dkey-13a21.4	2.28298	6.7647	6.49637	14.8075	2.85785	0.021986
41152438	rpl10a	Dr.26808	ribosomal protein L10a	4663.93	7210.35	5509.77	16490.8	2.84585	0.0048648
47085970	eif5a		eukaryotic translation initiation factor 5A	1983.5	3686.22	2468.9	7697.52	2.83741	0.010166
113677074	hspa14	Dr.51946	heat shock protein 14	12.0375	28.1411	14.6874	51.8263	2.83379	0.021377
27545248	cct3	Dr.26749	chaperonin containing TCP1, subunit 3 (gamma)	28.6411	35.447	33.0467	91.711	2.83249	0.0011279
66472211	zgc:110652	Dr.83510	zgc:110652	24.9053	46.8117	30.2222	96.01	2.82551	0.011118
66472247	zgc:110034	Dr.14878	zgc:110034	27.3958	18.4	24.8557	66.395	2.81926	0.0038883
41151995	yars	In multiple Geneids		27.1883	22.4588	22.8785	68.0668	2.81556	0.0011838
115529408	zgc:153384	Dr.30950	zgc:153384	6.01877	5.14117	5.93147	16.0017	2.80872	0.0007353
47550900	chchd3	Dr.80131	coiled-coil-helix-coiled-coil-helix domain containing 3	3.94333	9.47057	13.2752	24.8384	2.79197	0.027725
41054108	hspa4			25.5279	44.3764	10.7331	74.5152	2.77223	0.039329
292617333				19.9242	15.9647	20.054	51.5875	2.76643	0.0016555
295834821				3.52825	7.57646	7.06127	16.7182	2.7609	0.013937
48597013	rpl3	Dr.75583	ribosomal protein L3	4819.17	4901.7	5152.47	13672.8	2.75785	0.00013221
50344965	rpl21	Dr.75923	ribosomal protein L21	549.369	1024.45	854.696	2226.62	2.7506	0.0094834
47086170	zgc:85752	Dr.83956	zgc:85752	3.94333	5.41176	3.67186	11.9415	2.75004	0.0050225
41152045	cct6a	Dr.6928	chaperonin containing TCP1, subunit 6A (zeta 1)	80.112	109.047	105.354	269.879	2.74907	0.0027925
41055585	lgtn			4.56597	7.84705	5.36656	16.2405	2.74031	0.0090476
50540177	mrpl11	Dr.27215	mitochondrial ribosomal protein L11	9.54702	20.0235	12.9927	38.6906	2.72704	0.015446
300795707				3.73579	5.41176	4.51921	12.4192	2.72615	0.003743
115495654	sfxn4	Dr.79653	sideroflexin 4	3.94333	6.22352	5.93147	14.5687	2.71494	0.0060033
41152399	ppial	Dr.78109	peptidylprolyl isomerase A, like	562.444	482.458	652.461	1535.68	2.71424	0.0025533
169646807	rnu3ip2			1.66035	6.49411	4.80166	11.7027	2.70977	0.034826
37700236	tpt1	Dr.75674	tumor protein, translationally-controlled 1	4965.07	8636.08	3386.87	15280.6	2.69848	0.025155
50540403	zgc:91944	Dr.31493	zgc:91944	11.4149	13.8	10.4507	32.0033	2.69195	0.0024432
292612097				3.94333	4.3294	5.08411	11.9415	2.68212	0.0019887
91176309	zgc:136896	Dr.76115	zgc:136896	5190.26	7151.91	4412.73	14951	2.67702	0.0074867
194733722	osgep	Dr.140640	O-sialoglycoprotein endopeptidase	8.92439	10.0117	10.7331	26.2714	2.65642	0.0010297
50838811	rpl14	Dr.76015	ribosomal protein L14	481.294	590.964	547.107	1431.07	2.65118	0.0012762
50540209	zgc:92746	Dr.81975	zgc:92746	12.6602	18.4	12.9927	38.9294	2.65109	0.005838
41055645	rps10	Dr.75584	ribosomal protein S10	8754.62	9556.62	6656.52	22062.5	2.65092	0.0039364
41054156	zgc:55794	Dr.80343	zgc:55794	5.1886	7.03528	5.93147	16.0017	2.64412	0.0029084
41054877	zgc:66327			7.05649	7.30587	8.19107	19.823	2.6368	0.00077531
49227350	zgc:77174	Dr.83749	zgc:77174	3.73579	4.87058	3.38941	10.5086	2.62806	0.0046729
55742084	gnl2	In multiple Geneids		7.47158	19.4823	9.60333	32.0033	2.62629	0.033134
47087382	apex1	Dr.20170	APEX nuclease (multifunctional DNA repair enzyme) 1	7.05649	12.1765	5.64902	21.7336	2.62041	0.021122
187608003	si:dkeyp-94h10.5	Dr.155792	si:dkeyp-94h10.5	14.7356	13.8	10.1682	33.6751	2.61022	0.0044673
45387770	zgc:77838	Dr.133282	zgc:77838	4.35842	4.3294	3.67186	10.7474	2.60866	0.0011514
50344951	rpp40l	Dr.75987	ribonuclease P 40 subunit like	5.1886	6.49411	5.36656	14.8075	2.60554	0.0019795
50539691	ltv1	Dr.84279	LTV1 homolog (S. cerevisiae)	13.6979	36.5294	21.4663	62.096	2.59839	0.029425
38198632	tcerg1			13.6979	11.0941	14.405	33.914	2.59566	0.0023259
18859106	nme2b.1	Dr.11052	non-metastatic cells 2b.1, protein (NM23B) expressed in	163.752	182.917	237.259	504.888	2.59392	0.0049977
18858344	bcdo2l	Dr.79440	beta-carotene 15, 15-dioxygenase 2, like	11.83	5.14117	20.3365	32.2422	2.59267	0.045955
62990131	rpl37	Dr.40117	ribosomal protein L37	43.7918	35.1764	18.0768	83.5908	2.58408	0.021058
292612725				7.67913	12.447	8.19107	24.3607	2.58084	0.010117
192455657	zgc:194319	Dr.84475	zgc:194319	7.88667	21.1058	11.298	34.6305	2.57856	0.033216
41053334	rps26	Dr.75907	ribosomal protein S26	284.543	215.117	96.0333	510.143	2.56915	0.029821
51467967	rpl9	Dr.29079	ribosomal protein L9	79.4893	133.129	70.8951	242.174	2.56257	0.016945
61806481	zgc:114188	Dr.31754	zgc:114188	1885.95	2151.98	1721.54	4915.14	2.5602	0.0017483
47131213	ipo7	Dr.51292	importin 7	246.562	383.423	265.786	761.632	2.55076	0.0084268
292612304				39.0183	37.3411	33.3292	93.144	2.5475	0.00088881
41055707	psmd3	Dr.13797	proteasome (prosome, macropain) 26S subunit, non-ATPase, 3	5.60369	5.68234	3.67186	12.658	2.53873	0.0072467
47087452	eif3c	Dr.75672	eukaryotic translation initiation factor 3, subunit C	13.2828	33.8235	27.3977	62.8125	2.52923	0.024582
47550880	rps8		ribosomal protein S8	555.595	656.446	655.851	1573.66	2.52743	0.0012398
47087300	pitrm1	Dr.75315	pitrilysin metalloproteinase 1	4.35842	7.57646	2.54206	12.1804	2.52409	0.037888
61806537	npm3	Dr.39149	nucleophosmin/nucleoplasmin, 3	6.01877	15.9647	11.5805	28.182	2.51896	0.027471
18859320	rpa2	Dr.33922	replication protein A2	7.26404	13.2588	10.7331	26.0326	2.49865	0.012181
54400431	zgc:101846	Dr.4738	zgc:101846	15.9809	28.1411	18.0768	51.5875	2.48819	0.01447
41055661	bysl	Dr.77976	bystin-like	103.564	110.67	80.4985	243.369	2.47717	0.0039139
57768846	zgc:101084	Dr.123483	zgc:101084	8.09421	7.03528	3.38941	15.2852	2.47615	0.023549
41054026	iars	Dr.5185	isoleucyl-tRNA synthetase	23.66	42.2117	62.4216	105.563	2.46848	0.030329
41053376	mrpl3	Dr.78414	mitochondrial ribosomal protein L3	31.1316	44.647	30.5047	87.1733	2.46059	0.0078621
49227596	top1mt	Dr.79693	mitochondrial topoisomerase I	3.94333	7.84705	3.38941	12.4192	2.45442	0.034517
148238041	zgc:162025	Dr.37828	zgc:162025	4.56597	6.49411	7.34372	15.0463	2.4527	0.0083367
292616019				19.7167	28.4117	24.8557	59.4689	2.44446	0.0051137
27545218	sdad1	Dr.35193	SDA1 domain containing 1	11.83	15.9647	12.9927	33.1975	2.44174	0.0039112
50344865	cdkrap3	Dr.3719	CDK5 regulatory subunit associated protein 3	27.6033	30.3058	25.1381	67.1115	2.42433	0.001431
50838807	noc3l	Dr.77061	nucleolar complex associated 3 homolog (S. cerevisiae)	17.4337	26.7882	22.8785	54.2146	2.42389	0.0071868
292612169				6.43386	7.30587	8.75597	18.1511	2.42061	0.0040436
50540473	zgc:92611	Dr.78321	zgc:92611	26.5656	24.3529	19.4891	56.6029	2.41179	0.0039585
71892455	rrp12	Dr.83713	ribosomal RNA processing 12 homolog (S. cerevisiae)	17.2261	25.7058	17.2295	48.2438	2.40572	0.0099099
292617928				35.2825	25.7058	14.6874	60.663	2.40485	0.027047
113679133	zgc:153172	Dr.37156	zgc:153172	13.6979	20.0235	11.0156	35.8246	2.40235	0.015898
45592937	zgc:77126	Dr.77320	zgc:77126	4.15088	5.68234	5.08411	11.9415	2.40154	0.004053
50540043	rpl35a	Dr.1432	ribosomal protein L35a	4252.99	3044.92	4364.43	9315.36	2.39627	0.006004
47086232	eif2b2	Dr.79476	eukaryotic translation initiation factor 2B, subunit 2 beta	24.0751	17.8588	25.4206	53.7369	2.39347	0.0054958
292610842				4.56597	7.30587	8.19107	16.0017	2.39272	0.013432
148226738	zgc:162316	Dr.78739	zgc:162316	12.8677	10.8235	14.9699	30.5703	2.37218	0.0045586
157426950	zgc:136773	Dr.5469	zgc:136773	4.77351	11.0941	10.7331	21.0171	2.37029	0.027261
116325974	atp5a1	Dr.76050	ATP synthase, H+ transporting, mitochondrial F1 complex, alpha subunit 1, cardiac muscle	358.221	246.776	295.726	710.999	2.3681	0.0061076
47086632	tex10	Dr.10172	testis expressed 10	16.6035	18.1294	22.5961	45.139	2.36211	0.004748
47271383	cfl2l	Dr.33445	cofilin 2, like	45.4521	51.4117	89.2544	146.403	2.35984	0.025426
41054304	rpl5a	Dr.76005	ribosomal protein L5a	2129.61	3063.32	2471.73	6020.69	2.35654	0.0061353
123703049	zgc:158258	Dr.94233	zgc:158258	4.15088	4.3294	7.34372	12.4192	2.3545	0.020322
148226834	nap1l4a	Dr.23775	nucleosome assembly protein 1-like 4a	8.5093	8.65881	7.06127	18.8676	2.33613	0.0022268
41053972	gtf2h4	Dr.75464	general transcription factor IIH, polypeptide 4	8.09421	11.0941	8.47352	21.4948	2.33117	0.0058524
292627191				10.9998	19.2117	14.405	34.6305	2.32854	0.014218
67078407	eif3m	Dr.25567	eukaryotic translation initiation factor 3, subunit M	14.7356	28.9529	13.5576	44.4225	2.32797	0.036046
83415111	zgc:123327	Dr.1368	zgc:123327	430.446	569.046	404.187	1087.64	2.32454	0.0067409
41387113	znf207b	In multiple Geneids		31.3391	41.3999	16.0997	68.7833	2.32275	0.033496
50540029	tmem147	Dr.79660	transmembrane protein 147	22.2072	17.3176	9.88578	38.2129	2.32013	0.026092
51010950	zgc:92868	Dr.105500	zgc:92868	609.349	550.646	529.878	1306.64	2.31966	0.0010232
62122922	eif2b4	In multiple Geneids		33.6221	37.3411	38.1309	84.3073	2.31838	0.00083999
27545244	cct7	Dr.134	chaperonin containing TCP1, subunit 7 (eta)	274.996	421.035	277.649	751.601	2.31575	0.012522
47086834	ak2	Dr.61277	adenylate kinase 2	255.487	387.211	290.924	717.687	2.30614	0.0092435
292613874				24.0751	34.6352	40.3905	75.9482	2.29912	0.012161
62955126	zgc:110084	Dr.81884	zgc:110084	17.6412	46.2705	24.2908	67.5891	2.29888	0.047671
41055300	nat10	Dr.78480	N-acetyltransferase 10	6.43386	17.3176	9.32088	25.3161	2.29643	0.04818
47777297	immt	Dr.75284	inner membrane protein, mitochondrial (mitofilin)	26.9807	43.294	33.3292	79.2918	2.29601	0.011061
113951756	grsf1	Dr.77217	G-rich RNA sequence binding factor 1	29.2637	37.6117	29.0924	72.6046	2.26965	0.0047601
47550792	nnt	Dr.17927	nicotinamide nucleotide transhydrogenase	76.5837	68.4587	42.6501	141.866	2.26752	0.016232
41386742	eef2l			345.353	866.152	537.504	1310.7	2.24819	0.040994
41053350	eif3d	Dr.20756	eukaryotic translation initiation factor 3, subunit D	128.262	254.353	169.47	413.416	2.24648	0.025199
47086532	ppia	Dr.104642	peptidylprolyl isomerase A (cyclophilin A)	2208.89	2760	2230.51	5360.08	2.23355	0.0036853
165972486	si:ch211-170d8.2	Dr.84117	si:ch211-170d8.2	9.96211	6.7647	7.34372	17.9123	2.23248	0.0097613
50540381	zgc:92453			239.713	327.682	192.631	564.357	2.22765	0.015809
190194249	xpo7	Dr.75302	exportin 7	4.35842	11.0941	6.49637	16.2405	2.21977	0.0461
121583339	zgc:158429	Dr.84965	zgc:158429	5.60369	10.0117	5.36656	15.524	2.21962	0.029951
268835257	znf593	In multiple Geneids		57.2821	51.4117	41.8027	111.295	2.21856	0.0054025
38708008	baiap2l1a	Dr.81674	BAI1-associated protein 2-like 1a	6.64141	6.22352	8.19107	15.524	2.21182	0.0049266
50539663	gnl3	Dr.76519	guanine nucleotide binding protein-like 3 (nucleolar)	3.94333	7.03528	6.21392	12.658	2.20876	0.017409
292628786				8.71685	9.74116	8.47352	19.823	2.20815	0.0012808
238859532	zgc:153408	Dr.86019	zgc:153408	7.88667	8.11763	9.32088	18.6288	2.20675	0.0018887
292625153				6.43386	15.4235	11.0156	24.1219	2.20138	0.036746
50540283	psmb2	Dr.80734	proteasome (prosome, macropain) subunit, beta type, 2	15.7733	17.047	7.90862	29.8539	2.19896	0.029473
148235155	thumpd3	Dr.79834	THUMP domain containing 3	7.26404	14.8823	9.88578	23.4054	2.19206	0.029444
162138987	pfdn5	In multiple Geneids		18.679	28.9529	34.459	59.7077	2.18201	0.019828
38198624	prpf40a	Dr.76804	PRP40 pre-mRNA processing factor 40 homolog A (yeast)	4.15088	7.30587	3.67186	10.9862	2.17856	0.034944
186288307	tkt	Dr.75247	transketolase	176.827	100.117	122.584	289.941	2.17712	0.020452
160333681	hspa8	In multiple Geneids		400.145	812.034	713.753	1397.64	2.17708	0.025966
158534038	zgc:171429	Dr.98360	zgc:171429	13.0753	16.5059	17.2295	33.914	2.17348	0.0048574
41055779	nola1	Dr.84813	nucleolar protein family A, member 1 (H/ACA small nucleolar RNPs)	18.4714	44.3764	24.5732	63.2902	2.17191	0.048652
66773127	prdx5	Dr.76116	peroxiredoxin 5	17.6412	13.5294	20.3365	37.2576	2.17005	0.0095729
113678903	si:dkey-6n6.4	In multiple Geneids		76.7913	93.3528	67.5057	171.719	2.16772	0.0066086
50345099	zgc:92018	Dr.18910	zgc:92018	5.1886	9.74116	5.93147	15.0463	2.16378	0.028998
41053514	zgc:56676	Dr.83626	zgc:56676	32.5844	46.8117	39.8256	85.9791	2.16351	0.0078008
66472763	tmem41aa	Dr.78236	transmembrane protein 41aa	4.35842	7.84705	3.38941	11.225	2.15937	0.046918
62955566	zgc:112425	Dr.75965	zgc:112425	210.45	339.317	326.796	630.275	2.15709	0.014411
189537373				6.84895	4.3294	3.10696	10.2697	2.1567	0.037739
292625803				8.92439	7.57646	8.75597	18.1511	2.15599	0.0018805
189536637				42.754	65.4822	56.4902	118.221	2.15305	0.010722
50540139	rwdd1	Dr.88744	RWD domain containing 1	5.39614	3.78823	4.80166	10.0309	2.15162	0.0075752
94536624	slc11a2	In multiple Geneids		184.091	302.247	186.7	481.722	2.14723	0.022155
292612339				15.9809	15.9647	14.1225	32.9587	2.1463	0.0012246
292618586				26.7732	22.4588	27.9626	55.1699	2.14406	0.003205
57768897	eif3ha	Dr.150579	eukaryotic translation initiation factor 3, subunit H, a	10.1697	26.247	18.0768	38.9294	2.14316	0.046524
38564416	apeh	Dr.76946	acylpeptide hydrolase	15.5658	11.9059	16.6646	31.5257	2.14284	0.0072184
52138569	suclg1	Dr.76262	succinate-CoA ligase, GDP-forming, alpha subunit	537.124	410.482	271.435	868.389	2.13706	0.026483
210147549	zgc:55695	Dr.75500	zgc:55695	8.92439	10.0117	6.21392	17.9123	2.13665	0.013763
116517247	ankrd10b	Dr.134050	ankyrin repeat domain 10b	9.33948	9.19999	7.34372	18.39	2.1315	0.0043307
90652818	zgc:109885	Dr.76060	zgc:109885	2101.8	3343.38	2979.57	5938.77	2.11476	0.013575
292611949				182.639	334.988	159.867	475.751	2.10667	0.045134
167830465	csrp2bp	In multiple Geneids		5.81123	7.03528	5.93147	13.1357	2.09858	0.003223
47086098	zgc:77407	Dr.35354	zgc:77407	8.92439	8.11763	7.90862	17.4347	2.0963	0.001138
125814405				4.77351	8.9294	4.80166	12.8969	2.09087	0.039622
94536915	st7	Dr.43903	suppression of tumorigenicity 7	10.1697	7.03528	6.21392	16.2405	2.08044	0.019834
47086742	zgc:86838			4.98105	9.19999	9.32088	16.2405	2.07309	0.027629
292616481				3.94333	9.74116	7.06127	14.3299	2.07221	0.047456
50344853	zgc:86898			43.3767	29.7647	31.6345	72.3657	2.07202	0.012711
41054514	pno1	Dr.13878	partner of NOB1 homolog (S. cerevisiae)	27.8109	52.494	43.215	84.7849	2.05922	0.026172
41056078	ktn1	Dr.32686	kinectin 1	13.9054	8.9294	10.4507	22.6889	2.04494	0.015773
149588618	ppat	Dr.105038	phosphoribosyl pyrophosphate amidotransferase	4.77351	8.38822	5.08411	12.4192	2.04198	0.031803
156739318	ercc1	Dr.75544	excision repair cross-complementing rodent repair deficiency, complementation group 1	21.5846	27.8705	23.4434	49.438	2.03453	0.0054604
194328696	riok2	In multiple Geneids		6.43386	11.3647	10.4507	19.1065	2.02906	0.02354
50539735	zgc:92195	Dr.32024	zgc:92195	11.4149	17.5882	8.47352	25.3161	2.02655	0.041187
41387145	prdx6	Dr.13845	peroxiredoxin 6	56.0369	79.2822	73.4372	140.91	2.025	0.0094419
229576819	timm9	Dr.8203	translocase of inner mitochondrial membrane 9 homolog	50.2256	97.6822	56.7726	138.044	2.02331	0.042374
60279678	zgc:113104	Dr.77520	zgc:113104	4.15088	8.38822	5.93147	12.4192	2.01713	0.036425
41282197	vdac2	Dr.75363	voltage-dependent anion channel 2	339.957	618.834	436.669	937.411	2.01527	0.028684
41393080	itm1	Dr.75539	integral membrane protein 1	118.923	110.129	108.461	226.65	2.01459	0.00080687
240120157	zgc:152998	Dr.76226	zgc:152998	94.2249	120.682	78.2389	195.125	1.99687	0.01576
113677126	hcfc1a	Dr.78600	host cell factor C1a	28.8486	46.5411	36.7186	74.5152	1.99402	0.018449
292621558				25.943	31.1176	29.9398	57.5582	1.98476	0.0029986
47085692	pdcd4a	Dr.18414	programmed cell death 4a	13.0753	13.5294	9.88578	24.1219	1.98314	0.0090624
41054482	zgc:64137	In multiple Geneids		40.8862	60.3411	35.0239	89.8004	1.97724	0.028459
295834920				13.2828	24.6235	16.0997	35.5858	1.97677	0.035561
41053464	zgc:63910	Dr.16634	zgc:63910	55.8293	61.9646	41.5203	104.847	1.97434	0.013421
41151979				6.01877	11.6353	8.19107	16.957	1.9683	0.036378
148225559	zgc:162943	Dr.76028	zgc:162943	9.75456	8.38822	13.5576	20.7783	1.96637	0.022191
224496085	LOC555748	Dr.69703	UDP-glucose pyrophosphorylase 2	8.71685	10.8235	5.64902	16.4793	1.96265	0.032802
41056130	sf3a1	In multiple Geneids		10.9998	22.7294	14.1225	31.2868	1.96149	0.048511
292616064				8.71685	10.8235	10.1682	19.3453	1.95351	0.0042896
82658209	ppp1r7	Dr.76971	protein phosphatase 1, regulatory (inhibitor) subunit 7	7.88667	8.38822	9.03842	16.4793	1.95304	0.0017102
165972452	zgc:172056	Dr.104735	zgc:172056	17.4337	23.2706	22.0312	40.8401	1.95297	0.0078514
47085680	riok1	Dr.77784	RIO kinase 1 (yeast)	6.64141	8.65881	8.75597	15.524	1.93597	0.0083725
41282139	cebpa	Dr.78568	CCAAT/enhancer binding protein (C/EBP), alpha	9.33948	8.11763	9.60333	17.4347	1.93286	0.0029298
61806519	bccip	Dr.105218	BRCA2 and CDKN1A interacting protein	91.3193	79.5528	79.3687	161.211	1.93267	0.0025728
54400649	zgc:101685			612.462	330.929	701.043	1058.02	1.93019	0.0447
189519598				6.01877	5.41176	6.77882	11.7027	1.92803	0.0049177
47085776	bckdk	Dr.75460	branched chain alpha-ketoacid dehydrogenase kinase	73.263	96.8704	86.7124	165.032	1.9276	0.0073315
302344768				8.09421	15.6941	13.5576	23.8831	1.91853	0.037029
292619332				19.3016	24.6235	18.0768	39.6459	1.91829	0.011002
115496781	zgc:153980	Dr.76765	zgc:153980	9.13193	12.1765	11.5805	21.0171	1.9171	0.0084955
68448529	vtg5	Dr.144039	vitellogenin 5	306.335	248.4	250.534	514.442	1.91654	0.00589
41055643	psmd13	Dr.25959	proteasome (prosome, macropain) 26S subunit, non-ATPase, 13	8.71685	15.9647	11.298	22.9278	1.91173	0.035536
121582451	zgc:158367			7.47158	14.3412	12.7103	21.9724	1.90937	0.037064
41152387	ppdpfb	Dr.78272	pancreatic progenitor cell differentiation and proliferation factor b	557.048	842.881	443.165	1172.18	1.90796	0.04255
41055256	znf277	Dr.18503	zinc finger protein 277	6.22632	5.41176	7.90862	12.4192	1.90608	0.015182
76253887				21.9997	21.3764	22.0312	41.5566	1.90605	0.00011496
45387666	mtx3	In multiple Geneids		8.09421	8.38822	7.62617	15.2852	1.90204	0.00092712
292623505				42.5465	25.4353	39.2607	67.3503	1.88406	0.02643
189517868				9.33948	10.5529	10.1682	18.8676	1.88296	0.0016256
33504512	snd1	Dr.76177	staphylococcal nuclease domain containing 1	117.47	120.141	149.416	242.891	1.88274	0.0079796
47086798	zgc:85789	Dr.77043	zgc:85789	29.2637	29.2235	21.4663	50.1545	1.88189	0.01193
302393606				90.6967	129.07	94.0561	196.797	1.88128	0.017253
47087272	sf3b3	Dr.76176	splicing factor 3b, subunit 3	6.84895	9.74116	8.19107	15.524	1.87933	0.012971
46309548	zgc:77421			19.9242	17.8588	22.8785	37.9741	1.878	0.0066695
292620480				25.1128	21.647	22.8785	43.4672	1.87255	0.0024896
41393090	ppan	Dr.75454	peter pan homolog (Drosophila)	4.56597	6.7647	7.06127	11.4639	1.86993	0.020999
47086814	ubxn1	Dr.77070	UBX domain protein 1	10.3772	8.65881	14.6874	21.0171	1.86966	0.032042
51010922	zgc:92251	Dr.84835	zgc:92251	15.3583	19.2117	15.8172	31.2868	1.86278	0.0069426
50540343	zgc:92203	Dr.10354	zgc:92203	6.43386	5.68234	7.90862	12.4192	1.86057	0.012749
53933255	zgc:101858	Dr.106404	zgc:101858	25.5279	43.294	27.1153	59.4689	1.85962	0.040054
47086686	eif2s2	Dr.25507	eukaryotic translation initiation factor 2, subunit 2 beta	34.6598	31.3882	21.4663	54.2146	1.85848	0.024182
41055278	ebag9	Dr.24323	estrogen receptor binding site associated, antigen, 9	21.9997	25.9764	15.2523	39.1683	1.85842	0.028676
41056208	pdhx	Dr.108101	pyruvate dehydrogenase complex, component X	10.7923	17.3176	19.7716	29.615	1.85552	0.036403
51010954	zgc:92850	Dr.90700	zgc:92850	24.6977	21.9176	15.2523	38.2129	1.85297	0.02449
38564414	mibp2	Dr.75938	muscle-specific beta 1 integrin binding protein 2	3282.72	4668.18	6225.5	8686.76	1.83829	0.043088
113673054	zgc:136398			20.7544	26.5176	20.6189	41.5566	1.83632	0.010396
51010960	mrpl15	Dr.77890	mitochondrial ribosomal protein L15	76.3762	75.7646	59.5971	129.207	1.83067	0.0086635
47086758	drg2	Dr.77698	developmentally regulated GTP binding protein 2	15.3583	18.6706	20.9014	33.4363	1.82612	0.011126
148540049	hsd17b8	Dr.81293	hydroxysteroid (17-beta) dehydrogenase 8	14.7356	10.5529	12.4278	22.9278	1.8237	0.013413
50539901	med31	Dr.529	mediator of RNA polymerase II transcription, subunit 31 homolog (yeast)	5.60369	7.03528	10.1682	13.8522	1.82208	0.043607
117606243	zgc:154110	Dr.74560	zgc:154110	8.71685	10.8235	8.47352	16.957	1.81592	0.00942
113673892	zgc:153328	Dr.88299	zgc:153328	17.0186	29.2235	18.6418	39.1683	1.811	0.044404
41053942	tmem48	Dr.25587	transmembrane protein 48	4.77351	7.57646	7.06127	11.7027	1.80865	0.026173
47086528	zgc:65996	Dr.18197	zgc:65996	944.532	612.07	1068.51	1579.15	1.80466	0.035473
154426289	dad1	Dr.114083	defender against cell death 1	18.2639	30.0352	21.7487	42.0342	1.80024	0.03324
60279682	pmpcb	Dr.83914	peptidase (mitochondrial processing) beta	6.22632	5.41176	5.08411	10.0309	1.79957	0.0058331
50539799	zgc:92086	Dr.18499	zgc:92086	5.81123	5.95293	6.21392	10.7474	1.79342	0.00060557
292618464				9.13193	6.7647	7.34372	13.8522	1.78812	0.013369
292625036				40.4711	36.2588	31.352	64.2455	1.78325	0.0086062
116268050	zgc:153420	Dr.78921	zgc:153420	5.60369	7.03528	4.23676	10.0309	1.78319	0.032091
292619810				39.4333	49.7882	46.3219	80.2472	1.77612	0.0074522
41053586	zgc:77820	Dr.13424	zgc:77820	32.1693	24.6235	26.8328	49.438	1.77355	0.010626
165972434	eif2b5	In multiple Geneids		17.8488	14.6117	10.4507	25.3161	1.76989	0.035777
292620751				8.71685	9.47057	7.34372	15.0463	1.768	0.0089749
181343218	zgc:153958	Dr.82327	zgc:153958	23.8676	21.647	16.947	36.7799	1.76652	0.015954
41152374	atp5c1	Dr.75686	ATP synthase, H+ transporting, mitochondrial F1 complex, gamma polypeptide 1	128.885	89.8352	122.866	200.857	1.76404	0.018911
292615033				7.67913	8.38822	5.08411	12.4192	1.76147	0.033356
223941799	acy3.1	In multiple Geneids		6.64141	8.65881	6.77882	12.8969	1.75237	0.013539
41152029	smarce1	Dr.75920	SWI/SNF related, matrix associated, actin dependent regulator of chromatin, subfamily e, member 1	58.1123	87.3999	54.2305	115.594	1.73615	0.042734
194353936	si:dkey-67c22.2	In multiple Geneids		17.4337	16.7764	16.6646	29.3762	1.73227	0.00037048
55925194	zgc:103414	Dr.86283	zgc:103414	28.6411	19.2117	18.0768	37.9741	1.72794	0.041128
61806521	zgc:110255	In multiple Geneids		30.924	39.2352	24.2908	54.2146	1.72201	0.034358
54400697	hsd17b10	Dr.81248	hydroxysteroid (17-beta) dehydrogenase 10	6.84895	6.49411	7.06127	11.7027	1.72062	0.0011517
58801515	tomm40	Dr.75289	translocase of outer mitochondrial membrane 40 homolog (yeast)	38.3956	42.2117	35.0239	66.1561	1.71639	0.0056077
50345019	mgat4b	Dr.35822	mannosyl (alpha-1,3-)-glycoprotein beta-1,4-N-acetylglucosaminyltransferase, isozyme B	8.5093	8.65881	7.62617	14.091	1.70495	0.0030297
42734417	vapa	Dr.26580	VAMP (vesicle-associated membrane protein)-associated protein A	383.956	497.34	318.887	677.563	1.69365	0.033538
120952594	papolb	In multiple Geneids		16.6035	14.8823	13.8401	25.5549	1.69141	0.0058859
225690510	ncl	In multiple Geneids		376.692	422.388	434.974	695.237	1.69013	0.0038675
71834639	pggt1b	Dr.78336	protein geranylgeranyltransferase type I, beta subunit	25.3204	21.3764	19.7716	37.2576	1.68159	0.011705
134133284	psmd14	Dr.2446	proteasome (prosome, macropain) 26S subunit, non-ATPase, 14	61.8481	70.894	49.4289	101.981	1.67942	0.021987
239050438	ngdn	Dr.77981	neuroguidin, EIF4E binding protein	7.47158	5.68234	4.80166	10.0309	1.67595	0.035678
189529860				11.4149	19.2117	13.8401	24.8384	1.67575	0.049032
41152182	pin1	Dr.83261	protein (peptidyl-prolyl cis/trans isomerase) NIMA-interacting 1	109.998	106.882	76.5442	163.121	1.66777	0.025672
50540097	zgc:92810			12.0375	12.1765	8.47352	18.1511	1.66588	0.026889
47086584	sfxn2	In multiple Geneids		25.5279	16.7764	22.0312	35.5858	1.65939	0.030834
189524300				12.0375	10.0117	16.3821	21.2559	1.65926	0.046045
148225437	zgc:158803	Dr.82341	zgc:158803	59.9802	53.0352	52.8183	91.711	1.65909	0.0041384
292614490				63.716	87.1293	65.5286	119.654	1.65899	0.024135
292612315				34.0372	33.8235	25.9855	51.8263	1.65674	0.0162
50540295	si:busm1-241h12.4	Dr.81772	si:busm1-241h12.4	14.9432	14.6117	9.88578	21.7336	1.65314	0.034267
292623336				24.9053	28.1411	20.3365	40.3624	1.65008	0.019665
47086862	llgl2	In multiple Geneids		45.6597	59.5293	54.2305	87.6509	1.64944	0.013435
56090155	farsb	Dr.75498	phenylalanyl-tRNA synthetase, beta subunit	73.6781	63.8587	72.0249	115.116	1.64796	0.0044645
58801259	ssr2	Dr.1209	signal sequence receptor, beta	652.311	745.74	686.638	1139.94	1.64045	0.0037377
62955784	si:dkey-171o17.2	In multiple Geneids		4.98105	6.49411	7.34372	10.2697	1.63714	0.028498
289191371	bxdc2	Dr.132390	brix domain containing 2	81.5648	120.682	78.8038	152.852	1.63157	0.04847
292616180				7.88667	9.74116	8.75597	14.3299	1.62939	0.0091976
47085896	vta1	Dr.2866	Vps20-associated 1 homolog (S. cerevisiae)	13.9054	11.0941	10.7331	19.3453	1.62417	0.017775
302488401				31.3391	31.1176	31.0696	50.6321	1.6241	1.8174e-05
48762664	uqcrc2			105.64	113.376	107.896	176.974	1.62405	0.0011401
62955192	sip1	In multiple Geneids		33.6221	45.7293	29.0924	58.5136	1.61872	0.045955
51468068	psmb1	Dr.76303	proteasome (prosome, macropain) subunit, beta type, 1	18.2639	23.2706	23.161	34.8693	1.61693	0.015065
80751164	zgc:123307	Dr.85565	zgc:123307	28.226	36.2588	24.0083	47.5273	1.61122	0.03749
41054586	psmd11b	Dr.30259	proteasome (prosome, macropain) 216S subunit, non-ATPase, 11b	10.1697	11.0941	9.88578	16.7182	1.61012	0.0032559
41055721	zgc:55908			12.6602	20.2941	16.0997	26.2714	1.60668	0.046068
47550750	dhdhl	Dr.78158	dihydrodiol dehydrogenase (dimeric), like	55.4142	65.7528	59.0322	96.4877	1.60635	0.0068449
113679494	zgc:153713	Dr.82088	zgc:153713	41.0937	32.7411	35.0239	58.2747	1.60597	0.012602
130502098	zgc:162297	Dr.85283	zgc:162297	9.13193	9.47057	10.4507	15.524	1.60299	0.0045648
41053608	zgc:77675			41.0937	47.6235	47.7342	72.8434	1.60152	0.0063762
292624218				6.22632	8.11763	6.77882	11.225	1.59426	0.017501
40538785	sept9a	Dr.76119	septin 9a	12.6602	16.7764	13.8401	22.9278	1.58938	0.020128
292622141				9.33948	11.6353	11.5805	17.1958	1.58461	0.013925
126723627	zgc:158399	Dr.47698	zgc:158399	32.9995	31.3882	27.1153	48.2438	1.58171	0.0096421
47086630	rhot1a	Dr.6639	ras homolog gene family, member T1a	11.2074	11.9059	8.19107	16.4793	1.57927	0.033868
52219191	zgc:101826			12.6602	15.9647	20.054	25.5549	1.57491	0.048712
49274613	mlst8	Dr.7298	MTOR associated protein, LST8 homolog (S. cerevisiae)	7.26404	7.57646	7.90862	11.9415	1.57477	0.00185
18858432	cldn12	Dr.3771	claudin 12	10.9998	14.8823	11.0156	19.3453	1.57288	0.031889
300863099				19.3016	23	18.9242	32.0033	1.56813	0.012366
113679237	zgc:153662	Dr.42044	zgc:153662	14.113	12.7176	12.1454	20.3006	1.56255	0.0062865
82658181	cyc1	In multiple Geneids		8.30176	5.95293	8.75597	11.9415	1.55687	0.039111
113675127	si:ch211-199o1.5	Dr.116127	si:ch211-199o1.5	26.9807	28.6823	23.7259	41.0789	1.55232	0.0097259
41056224	agps	Dr.78669	alkylglycerone phosphate synthase	57.9048	47.6235	40.108	75.2317	1.54972	0.035363
18858688	foxa3	Dr.1307	forkhead box A3	18.4714	21.1058	17.7944	29.615	1.54859	0.0091773
41054642	eif2s1l	Dr.104850	eukaryotic translation initiation factor 2, subunit 1 alpha, like	21.5846	25.7058	18.9242	34.1528	1.54737	0.025713
41393078	rfc3	Dr.13362	replication factor C (activator 1) 3	13.4904	13.5294	17.5119	22.9278	1.54459	0.026127
47085916	glo1	Dr.10029	glyoxalase 1	22.8298	28.4117	26.2679	39.8847	1.54374	0.013131
47085830	ddost	Dr.1142	dolichyl-diphosphooligosaccharide-protein glycosyltransferase	133.451	110.129	131.34	191.781	1.53458	0.012198
47086654	thoc5	Dr.2250	THO complex 5	8.92439	10.8235	10.1682	15.2852	1.5328	0.010805
292628499				16.1884	21.1058	15.5348	26.9879	1.53256	0.033462
254588037	vps13a	Dr.19565	vacuolar protein sorting 13 homolog A (S. cerevisiae)	12.8677	12.9882	10.7331	18.6288	1.52741	0.012774
50540349	acss2	Dr.75329	acyl-CoA synthetase short-chain family member 2	17.2261	13.5294	16.6646	24.1219	1.52606	0.018609
268834732	tmem167a	Dr.76345	transmembrane protein 167A	84.0553	55.1999	68.0706	105.324	1.52404	0.04925
153792359	slc30a7	In multiple Geneids		37.9805	48.4352	56.7726	72.3657	1.51617	0.045381
292611874				227.468	211.6	164.386	304.509	1.51383	0.031991
41055246	prmt1		protein arginine methyltransferase 1	39.6409	48.4352	55.3604	72.1269	1.50855	0.033257
41387141	zgc:73369			10.1697	10.8235	8.47352	14.8075	1.50755	0.019148

## Sheet: Down
Down-regulated genes in the Myc-induced zebrafish liver tumors
GI	Gene Symbol	UGCluster	Name	X-M-D-	X-M-D+	X-M+D-	X-M+D+	Fold Change	P_value
35903028					25.7058	1.1298	2.86597	0.21	0
47085870	nipa2	Dr.31476	non imprinted in Prader-Willi/Angelman syndrome 2 (human)	11.6225	11.6353	11.5805	4.29896	0.37	5.119e-06
47085828	bzw1b	Dr.76873	basic leucine zipper and W2 domains 1b	26.5656	26.247	26.5504	5.73194	0.22	2.5067e-05
23308626	fabp10a	Dr.104721	fatty acid binding protein 10a, liver basic	144688	146191	146455	65568.1	0.45	4.7074e-05
47550736	ctsc	Dr.32463	cathepsin C	59.7727	59.5293	59.0322	29.1374	0.49	5.1683e-05
82658253	grpel1	Dr.5829	GrpE-like 1, mitochondrial	23.2449	22.7294	22.8785	6.2096	0.27	8.3694e-05
41055691	cdc34a	Dr.13707	cell division cycle 34 homolog (S. cerevisiae) a	11.2074	11.3647	11.298	6.68726	0.59	9.8088e-05
41055757	rab5ab	Dr.77063	RAB5A, member RAS oncogene family, b	10.9998	10.8235	10.7331	3.1048	0.29	0.00010216
148540109	s100v2	Dr.76232	S100 calcium binding protein V2	27.1883	26.5176	26.5504	8.12025	0.3	0.00013724
185135135	zgc:123120	Dr.52859	zgc:123120	64.5462	64.3999	65.811	34.6305	0.53	0.0002187
47087032	zgc:63637	Dr.117991	zgc:63637	27.3958	26.247	26.8328	11.7027	0.44	0.00048061
292614545				34.4523	35.1764	35.8712	17.9123	0.51	0.00056319
55925551	hmgn3	Dr.75326	high mobility group nucleosomal binding domain 3	13.0753	14.0706	14.1225	1.43299	0.1	0.00076375
194578932	zgc:193613	Dr.104720	zgc:193613	12611	13367.6	13314.4	4409.77	0.34	0.0007867
41152397	ube2d2	Dr.7352	ubiquitin-conjugating enzyme E2D 2 (UBC4/5 homolog, yeast)	13.4904	13.5294	14.1225	6.44843	0.47	0.00079151
190358420	s100u	In multiple Geneids		27.8109	27.6	29.9398	1.91065	0.07	0.00079187
56693226	mtfr1	Dr.79625	mitochondrial fission regulator 1	24.4902	25.4353	26.5504	5.01545	0.2	0.00084442
52219181	tceb1a	Dr.48734	transcription elongation factor B (SIII), polypeptide 1a	35.49	35.9882	36.7186	23.8831	0.66	0.00085653
292624986				227.676	218.906	215.792	112.012	0.51	0.0010679
148230211	zgc:163027			146.734	157.212	155.065	57.3194	0.37	0.0011135
171460995	si:dkey-11p23.2			23.0374	21.647	21.4663	7.40376	0.34	0.0011464
33504508	serpinc1	Dr.4199	serine (or cysteine) proteinase inhibitor, clade C (antithrombin), member 1	2974.1	2955.09	3156.39	1284.43	0.42	0.0013508
47085982	pck2	Dr.132490	phosphoenolpyruvate carboxykinase 2 (mitochondrial)	270.845	247.858	269.458	63.2902	0.24	0.0013895
45387744	zgc:77817	Dr.83905	zgc:77817	20.1318	19.2117	19.7716	12.658	0.64	0.0014396
35903022	mknk2b	Dr.76090	MAP kinase-interacting serine/threonine kinase 2b	34.6598	32.1999	33.3292	14.8075	0.44	0.0014594
35903105	mmp14b	In multiple Geneids		17.4337	18.1294	17.5119	11.9415	0.67	0.0014609
292612159				17.0186	16.2353	18.0768	3.34363	0.2	0.0014989
292625057				20.3393	18.9411	18.9242	7.40376	0.38	0.0015239
41053982	zgc:64014			15.3583	14.6117	14.405	7.40376	0.5	0.0015321
41054138	gclm	Dr.80559	glutamate-cysteine ligase, modifier subunit	16.6035	15.1529	15.8172	5.49311	0.35	0.0016321
41054472	gdi2	Dr.76597	GDP dissociation inhibitor 2	150.884	162.894	158.737	77.1424	0.49	0.0019143
51011114	g6pca	Dr.88762	glucose-6-phosphatase a, catalytic	97.3381	84.9646	91.2316	10.2697	0.11	0.0019435
148540092	adipor2	Dr.10050	adiponectin receptor 2	10.5847	10.0117	10.1682	6.44843	0.63	0.0020118
292624017				20.1318	18.4	20.3365	5.97077	0.3	0.0020181
54020680	plp1b	Dr.80279	proteolipid protein 1b	47.1125	44.3764	51.1236	5.25428	0.11	0.0021403
62955082	sept10	Dr.43287	septin 10	19.7167	21.3764	20.3365	10.0309	0.49	0.002142
41053504	atp6v1al	Dr.105663	ATPase, H+ transporting, lysosomal V1 subunit A, like	20.1318	19.2117	18.3593	8.35908	0.43	0.0022073
41054574	sirt2	Dr.13057	sirtuin 2 (silent mating type information regulation 2, homolog) 2 (S. cerevisiae)	60.8104	56.0117	59.8796	27.7044	0.47	0.0022107
54261746	ucp1	Dr.77108	uncoupling protein 1	8328.53	8791.4	7793.95	2335.77	0.28	0.002323
47087412	maf1	Dr.77656	MAF1 homolog (S. cerevisiae)	21.377	21.647	24.0083	5.25428	0.24	0.0023829
292621495				16.6035	17.3176	15.5348	5.97077	0.36	0.0024186
292625833				97.9607	99.8469	89.8193	34.1528	0.36	0.0024755
292627412				21.7921	21.3764	23.4434	9.55323	0.43	0.0024804
45598387	zgc:77655	Dr.3449	zgc:77655	37.5655	33.2823	37.566	7.64259	0.21	0.0025012
41055842	rhoae	Dr.75611	ras homolog gene family, member Ae	98.7909	108.506	94.621	19.823	0.2	0.0025805
292624899				44.6219	48.9764	46.6044	22.2113	0.48	0.0026241
41152272	scg5	Dr.80767	secretogranin V	288.694	320.647	307.589	126.819	0.41	0.0026795
292611605				64.9613	60.6117	57.3375	19.823	0.33	0.0028673
45433523	klf3	Dr.79292	Kruppel-like factor 3 (basic)	12.2451	13.5294	14.405	1.91065	0.14	0.0029705
41055763	trim25	Dr.151876	tripartite motif-containing 25	15.5658	16.7764	17.7944	5.01545	0.3	0.003019
215983103	lman2	Dr.11546	lectin, mannose-binding 2	28.6411	30.5764	32.4818	10.5086	0.34	0.0030417
50344879	zgc:86833			37.9805	41.6705	34.7414	2.14948	0.06	0.0030805
131888306	si:dkey-23c22.6	Dr.79376	si:dkey-23c22.6	43.7918	41.1293	40.3905	23.4054	0.56	0.0031482
168229197	zgc:175221	Dr.76446	zgc:175221	15.9809	15.6941	17.7944	5.01545	0.3	0.0032678
47086178	itgb1b.2	Dr.83219	integrin, beta 1b.2	293.052	293.317	334.139	69.7386	0.23	0.0032989
50540449	ppp1r14b		protein phosphatase 1, regulatory (inhibitor) subunit 14B	23.4525	24.6235	25.703	13.3745	0.54	0.0033388
189531549				9.96211	10.8235	11.5805	2.86597	0.27	0.0034639
292626692				27.1883	26.5176	25.4206	17.6735	0.67	0.003487
157311742	atp6v0c			324.184	310.364	344.025	161.211	0.49	0.0034877
41053956	wasb	Dr.23314	Wiskott-Aldrich syndrome (eczema-thrombocytopenia) b	17.4337	20.0235	19.2067	6.44843	0.34	0.0037548
292627506				29.8863	33.8235	28.5275	5.01545	0.16	0.0037876
295834917				727.857	769.281	855.826	182.706	0.23	0.0039037
51230629	acads	Dr.21501	acyl-Coenzyme A dehydrogenase, C-2 to C-3 short chain	35.6976	39.7764	35.8712	16.0017	0.43	0.0039542
56790314	col1a1a	Dr.20097	collagen, type I, alpha 1a	26.5656	28.1411	31.352	6.44843	0.22	0.0039869
41055759	gnai1	Dr.14593	guanine nucleotide binding protein (G protein), alpha inhibiting activity polypeptide 1	48.1502	49.5176	45.1921	27.4655	0.58	0.0039874
47086552	rpn2	Dr.121129	ribophorin II	65.999	76.3058	75.6968	20.3006	0.28	0.0040403
47086904	papss2b	Dr.6695	3'-phosphoadenosine 5'-phosphosulfate synthase 2b	35.6976	34.0941	32.4818	19.5841	0.57	0.0040697
18858282	apoeb	Dr.23502	apolipoprotein Eb	4273.54	4048.81	4607.05	1813.68	0.42	0.0041944
62955270	gosr1	Dr.85481	golgi SNAP receptor complex member 1	31.1316	33.5529	31.9169	21.2559	0.66	0.0042196
116004574	zgc:153329	Dr.77039	zgc:153329	41.3012	37.0705	41.2378	18.39	0.46	0.0042199
117606124	si:dkey-82d4.3			75.1309	64.9411	73.1547	23.4054	0.33	0.0042559
41282104	cd81	Dr.75855	CD81 antigen	73.6781	62.2352	71.1776	16.0017	0.23	0.0042629
41393104	plg	Dr.77342	plasminogen	4589.83	4133.77	4672.87	1924.26	0.43	0.0043207
50345087	zgc:92357	Dr.76590	zgc:92357	35.9051	41.9411	38.9782	12.658	0.33	0.0043667
54400565	tspo	Dr.84635	translocator protein	28.4335	23	25.703	2.14948	0.08	0.0044022
292618541				233.072	193.2	198.845	22.9278	0.11	0.0044819
47086498	tbcb	Dr.860	tubulin folding cofactor B	11.2074	11.9059	12.7103	5.49311	0.46	0.0045041
268837939	entpd8	Dr.68282	ectonucleoside triphosphate diphosphohydrolase 8	24.2826	23.8117	21.4663	10.2697	0.44	0.0045158
71834555	gnsa	Dr.84802	glucosamine (N-acetyl)-6-sulfatase a	28.4335	26.247	23.7259	5.97077	0.23	0.0045188
47086024	ccni	Dr.36703	cyclin I	344.108	380.446	380.179	189.871	0.52	0.0045465
41054066	zgc:77650	Dr.28638	zgc:77650	45.2446	48.1646	42.3676	20.5395	0.45	0.0045518
225543277	zgc:92739	Dr.75381	zgc:92739	15.7733	14.3412	17.2295	3.58246	0.23	0.0046393
50540331	prkab1a	Dr.84417	protein kinase, AMP-activated, beta 1 non-catalytic subunit, a	11.2074	12.9882	13.2752	3.1048	0.25	0.0047153
41054622	hn1l	Dr.76885	hematological and neurological expressed 1-like	126.809	136.917	125.126	76.6647	0.59	0.0048006
62122938	rbm39b	Dr.76447	RNA binding motif protein 39b	23.0374	20.0235	22.5961	9.07557	0.41	0.0053387
292610657				29.2637	32.4705	28.2451	12.658	0.42	0.0053506
47551336	arhgef18			14.9432	16.5059	16.947	7.88142	0.49	0.0053852
41055715	phkg2	Dr.82569	phosphorylase kinase, gamma 2 (testis)	38.6032	41.9411	38.4133	24.1219	0.61	0.0053971
52219061	zgc:92481	Dr.76622	zgc:92481	29.2637	30.0352	26.2679	13.1357	0.46	0.00553
52218965	zgc:92161	Dr.114476	zgc:92161	24.2826	24.0823	19.7716	3.1048	0.14	0.0055847
289191366	gcat	Dr.79486	glycine C-acetyltransferase	241.374	219.717	199.41	59.7077	0.27	0.0056531
292617555				51.2634	52.494	57.0551	30.3315	0.57	0.0056811
47085780	uba1	Dr.75314	ubiquitin-like modifier activating enzyme 1	53.5463	57.094	59.3147	34.6305	0.61	0.0057685
189530758				179.526	153.153	188.112	36.5411	0.21	0.0058382
82658311	cyp3a65	Dr.77160	cytochrome P450, family 3, subfamily A, polypeptide 65	154.205	165.059	132.187	24.5996	0.16	0.005849
121583787	aldh16a1	Dr.83491	aldehyde dehydrogenase 16 family, member A1	73.4706	80.9058	69.7653	32.481	0.43	0.0059615
237681088	eif4a1a	Dr.75120	eukaryotic translation initiation factor 4A, isoform 1A	93.8099	103.906	98.2929	61.3795	0.62	0.006078
115494939	zgc:153440	Dr.132239	zgc:153440	12.2451	14.3412	12.7103	5.01545	0.38	0.0061242
47085890	cyb5a	Dr.5040	cytochrome b5 type A (microsomal)	110.621	130.423	127.668	44.1837	0.36	0.0061319
41053906	gas6	Dr.80253	growth arrest-specific 6	18.679	20.2941	23.161	4.06012	0.2	0.0061377
41053562	zgc:66014	Dr.83758	zgc:66014	10.7923	11.9059	11.0156	6.92609	0.62	0.0061655
187607749	si:ch211-210h11.10			9.75456	11.0941	12.7103	0.477662	0.04	0.0063069
58801511	timm17a	Dr.76919	translocase of inner mitochondrial membrane 17 homolog A (yeast)	17.6412	14.8823	15.8172	5.97077	0.37	0.0063186
41152446	hsdl2	Dr.77041	hydroxysteroid dehydrogenase like 2	362.579	318.752	309.848	127.297	0.39	0.0063773
292622459				15.9809	14.3412	16.3821	7.88142	0.51	0.0065318
115432033				131.375	131.235	103.942	11.4639	0.09	0.0067182
41056236	zgc:64220			19.3016	23	22.0312	8.12025	0.38	0.0068349
41152376	rcv1	Dr.9871	recoverin	22.8298	19.4823	20.3365	8.83674	0.42	0.0068781
124430523	mfge8b	Dr.134815	milk fat globule-EGF factor 8 protein b	35.2825	40.047	45.1921	5.97077	0.15	0.0069261
225690559	dnase1l3	In multiple Geneids		13.9054	10.8235	12.9927	1.67182	0.13	0.0069553
292619318				255.694	201.047	238.388	39.8847	0.17	0.0069921
292620698				22.4147	27.8705	25.9855	6.44843	0.25	0.0070334
47085914	zgc:64076	Dr.75640	zgc:64076	348.051	282.223	353.063	57.3194	0.17	0.0070464
41054568	fah	Dr.44058	fumarylacetoacetate hydrolase (fumarylacetoacetase)	168.526	172.094	139.813	39.4071	0.25	0.0070857
125813086				28.0184	25.7058	23.7259	11.225	0.43	0.0071488
47550768	zgc:85947	Dr.81163	zgc:85947	15.9809	17.047	14.6874	7.88142	0.5	0.0071516
256418968	icn	Dr.67796	ictacalcin	31.3391	33.0117	27.6802	12.1804	0.4	0.0071663
47550854	rabac1	Dr.78231	Rab acceptor 1 (prenylated)	22.2072	18.9411	20.9014	9.55323	0.46	0.0071935
292626349				13.2828	12.7176	15.5348	3.82129	0.28	0.0072885
55925455	gpx4a	Dr.76793	glutathione peroxidase 4a	15759.4	18701.1	14906.9	3085.69	0.19	0.0073084
45387902	irf11	In multiple Geneids		15.5658	14.0706	12.7103	4.53779	0.32	0.0073314
292622413				38.3956	45.7293	44.3448	16.7182	0.39	0.0073444
90652804	zgc:114082			10.3772	12.1765	13.2752	2.14948	0.18	0.007357
90093315	zgc:136890			44.6219	46.2705	55.3604	10.2697	0.21	0.0074441
85986590	lin7c	Dr.52862	lin-7 homolog C (C. elegans)	48.1502	51.6823	54.513	30.5703	0.59	0.0076818
304555592				42.1314	37.8823	34.459	13.1357	0.34	0.0077738
50540411	zgc:91931	Dr.81756	zgc:91931	16.8111	18.9411	19.2067	9.79206	0.53	0.0078121
50344767	gnptg	Dr.3328	N-acetylglucosamine-1-phosphate transferase, gamma subunit	17.8488	14.6117	15.2523	4.77662	0.3	0.0078174
40548309	rgs4	In multiple Geneids		17.4337	15.1529	13.5576	2.86597	0.19	0.0079797
303304947				1119.91	940.563	1024.73	454.017	0.44	0.0080366
51010978	rab18b	Dr.79683	RAB18B, member RAS oncogene family	62.4707	55.1999	53.1007	25.5549	0.45	0.008091
41152424	ube2d1	Dr.76236	ubiquitin-conjugating enzyme E2D 1 (UBC4/5 homolog, yeast)	47.9426	46.5411	53.6656	25.3161	0.51	0.0080989
41054741	vti1b	Dr.82463	vesicle transport through interaction with t-SNAREs homolog 1B (yeast)	13.6979	10.8235	11.8629	2.86597	0.24	0.0081304
47086662	ctsh	Dr.14176	cathepsin H	25.3204	30.0352	24.2908	7.16493	0.27	0.0082204
50540001	adipor1a	Dr.133028	adiponectin receptor 1a	43.5842	52.7646	45.4746	16.7182	0.35	0.0082854
309243068				25.7354	21.647	20.9014	6.44843	0.28	0.0083779
47085956	epcam	Dr.39071	epithelial cell adhesion molecule	24.2826	31.6588	25.9855	3.1048	0.11	0.0083802
41055787				765.422	951.387	818.825	245.996	0.29	0.0084039
41053687	znrf1	Dr.81068	zinc and ring finger 1	17.6412	18.6706	15.8172	8.35908	0.48	0.0084513
134133249	hao1	Dr.2132	hydroxyacid oxidase (glycolate oxidase) 1	474.03	393.976	504.457	102.697	0.22	0.0085143
47085734	dip2b			25.3204	21.1058	25.1381	9.07557	0.38	0.0085507
93204851	si:dkey-31f5.1	In multiple Geneids		89.0363	89.5646	69.7653	12.8969	0.16	0.0085736
119672904	zgc:110680	Dr.21703	zgc:110680	68.0744	57.6352	61.5743	29.8539	0.48	0.0086177
91754189	capns1a	Dr.77412	calpain, small subunit 1 a	33.4146	38.4235	32.1994	14.3299	0.41	0.0086479
41152058	zgc:64065	Dr.152081	zgc:64065	10.5847	12.9882	11.5805	4.29896	0.37	0.0087166
292625066				40.6786	31.9294	37.0011	9.55323	0.26	0.0087202
47086666	cyb5r3	Dr.4481	cytochrome b5 reductase 3	44.8295	40.8588	37.8484	19.823	0.48	0.0088424
41055539	gipc2	Dr.20556	GIPC PDZ domain containing family, member 2	14.7356	14.3412	11.298	2.14948	0.16	0.0090981
129270066	pdzk1ip1l	Dr.41116	PDZK1 interacting protein 1, like	18.2639	21.647	18.9242	8.83674	0.45	0.0091073
50344841	msrb3	Dr.77956	methionine sulfoxide reductase B3	43.7918	37.0705	44.6272	16.957	0.41	0.009121
60279670	zgc:113313	Dr.83712	zgc:113313	18.2639	18.4	20.6189	11.225	0.59	0.0092789
127138930	prl	In multiple Geneids		35.2825	36.2588	42.6501	14.3299	0.38	0.0093437
292616231				13.9054	10.5529	12.7103	2.38831	0.19	0.0094843
47087268	pob	Dr.80620	partial optokinetic response b	13.6979	14.3412	16.6646	5.73194	0.38	0.0095186
308522774				188.242	156.941	168.906	79.2918	0.46	0.0096677
113681529	sbf1	Dr.81066	SET binding factor 1	15.9809	13.8	15.8172	8.12025	0.53	0.0096716
47086992	ppt1	Dr.80819	palmitoyl-protein thioesterase 1 (ceroid-lipofuscinosis, neuronal 1, infantile)	26.7732	31.3882	30.5047	15.2852	0.52	0.0096798
157743255	zgc:112493		zgc:112493	15.5658	16.2353	20.054	3.34363	0.19	0.0099051
50539677	twf1b	Dr.28948	twinfilin, actin-binding protein, homolog 1b	12.0375	10.0117	10.7331	5.01545	0.46	0.0099055
292625551				58.9425	41.9411	49.1464	1.19415	0.02	0.010033
41054875	st3gal3	Dr.83376	ST3 beta-galactoside alpha-2,3-sialyltransferase 3	43.3767	39.2352	46.6044	21.9724	0.51	0.010063
227430363	ewsr1a	Dr.5648	Ewing sarcoma breakpoint region 1a	37.9805	44.9176	37.8484	17.1958	0.43	0.010101
212720615	acss1	Dr.75261	acyl-CoA synthetase short-chain family member 1	112.489	97.9528	80.216	5.01545	0.05	0.01016
41393112	col1a1b	Dr.73918	collagen, type I, alpha 1b	11.6225	14.3412	11.8629	4.06012	0.32	0.010174
160333641	zgc:66080			12.4526	12.1765	15.5348	2.86597	0.21	0.010303
50540291	rbp2b	Dr.89689	retinol binding protein 2b, cellular	683.235	661.317	780.976	349.887	0.49	0.010356
229577157	rnaseka	Dr.77650	ribonuclease, RNase K a	78.2441	63.3175	64.3988	21.9724	0.32	0.010432
47085976	zgc:77563			20.5468	18.6706	16.0997	5.97077	0.32	0.010519
41055123	slc25a10	Dr.113717	solute carrier family 25 (mitochondrial carrier; dicarboxylate transporter), member 10	18.4714	23.2706	20.6189	7.40376	0.36	0.010585
46309542	cdipt	Dr.81051	CDP-diacylglycerol--inositol 3-phosphatidyltransferase (phosphatidylinositol synthase)	28.8486	23.8117	28.2451	11.7027	0.43	0.010648
302488622				20.3393	21.647	18.0768	10.0309	0.5	0.010721
70778900	slc27a2	Dr.34746	solute carrier family 27 (fatty acid transporter), member 2	388.73	411.835	327.925	136.85	0.36	0.010758
50344829	tmem8c	Dr.36067	transmembrane protein 8C	26.1505	20.8353	25.9855	7.64259	0.31	0.010765
292625059				163.545	135.835	180.486	36.0635	0.23	0.010855
54400587	ctsz	Dr.30882	cathepsin Z	28.0184	21.9176	24.0083	7.64259	0.31	0.010899
40363542	fhl	Dr.84449	four and a half LIM domains	15.3583	13.5294	17.5119	4.53779	0.29	0.01091
292616098				321.278	277.082	248.557	83.352	0.3	0.011118
66472553	phlda2	Dr.78179	pleckstrin homology-like domain, family A, member 2	11.83	9.47057	13.2752	1.19415	0.1	0.011324
49227648	ctcf	Dr.53867	CCCTC-binding factor (zinc finger protein)	16.8111	19.2117	17.5119	11.225	0.63	0.011394
47085670	s100a10b	Dr.76093	S100 calcium binding protein A10b	83.6402	67.1058	87.2773	21.7336	0.27	0.011411
41054484	itm2ba	Dr.77196	integral membrane protein 2Ba	379.805	359.07	307.871	150.702	0.43	0.011432
309243115				505.577	445.929	533.267	257.221	0.52	0.011549
57526734	glrx5	Dr.75137	glutaredoxin 5 homolog (S. cerevisiae)	60.3953	63.8587	53.9481	32.7198	0.55	0.011639
41054562	zgc:65788	Dr.77223	zgc:65788	217.921	197.529	162.409	43.706	0.23	0.011645
42476257	bcmo1	Dr.12383	beta-carotene 15,15'-monooxygenase 1	12.8677	10.0117	14.1225	1.19415	0.1	0.011713
109254768	si:dkeyp-89c11.2	In multiple Geneids		28.4335	22.4588	23.4434	7.88142	0.32	0.011769
52138560	casp8	Dr.10334	caspase 8, apoptosis-related cysteine peptidase	14.5281	15.6941	13.2752	8.12025	0.56	0.011777
166157560	zgc:175088	Dr.14226	zgc:175088	119.13	100.929	89.5369	24.8384	0.24	0.01188
187608100	suv39h1b	In multiple Geneids		9.33948	10.2823	11.5805	4.53779	0.44	0.012055
41054098	tmem39b	Dr.6663	transmembrane protein 39B	19.7167	22.4588	18.9242	10.7474	0.53	0.012167
116004536	ckba	Dr.105090	creatine kinase, brain a	129.507	111.753	119.759	74.2764	0.62	0.012193
131887195	cyp2j24			15.7733	18.6706	19.7716	7.40376	0.41	0.012263
47087234	tmem50a	Dr.78492	transmembrane protein 50A	86.5458	67.9175	81.0634	29.1374	0.37	0.012302
148232127	zgc:162946	Dr.16479	zgc:162946	42.754	50.5999	48.0166	26.5102	0.56	0.012311
109639158	si:ch211-237l4.5	In multiple Geneids		53.1312	71.7058	69.7653	12.4192	0.19	0.012398
45387706	pnp4b	Dr.80068	purine nucleoside phosphorylase 4b	2966.43	2850.64	3701.52	802.472	0.25	0.012399
47085708	itm2bb	Dr.116457	integral membrane protein 2Bb	292.844	234.87	223.701	60.9019	0.24	0.01254
284009815	dcun1d4	Dr.119674	DCN1, defective in cullin neddylation 1, domain containing 4 (S. cerevisiae)	14.3205	11.0941	12.7103	4.53779	0.36	0.012747
167963449	irgf1	Dr.152535	immunity-related GTPase family, f1	18.4714	14.8823	17.2295	7.64259	0.45	0.012782
113679067	ccdc126	Dr.41413	coiled-coil domain containing 126	11.6225	12.9882	14.405	5.97077	0.46	0.012791
125819050				20.5468	29.2235	25.9855	3.1048	0.12	0.012814
302370972				25.3204	33.8235	33.3292	6.92609	0.22	0.013037
51011062	olfm1b	Dr.79910	olfactomedin 1b	153.998	166.953	128.798	52.7816	0.35	0.01304
31340859	sp5	Dr.78633	Sp5 transcription factor	116.847	81.7175	103.659	12.1804	0.12	0.013121
41055703	atp6v1d	In multiple Geneids		21.5846	23.5411	25.1381	14.5687	0.62	0.013207
41387171	rbm18	Dr.82770	RNA binding motif protein 18	25.1128	25.1647	21.4663	13.3745	0.56	0.013224
287327509	sepx1b	Dr.81885	selenoprotein X, 1b	22.4147	21.9176	18.9242	11.7027	0.56	0.013232
41055298	slc30a4	Dr.27097	solute carrier family 30 (zinc transporter), member 4	26.3581	20.2941	20.6189	5.49311	0.24	0.013263
50344775	rac2	Dr.75565	ras-related C3 botulinum toxin substrate 2 (rho family, small GTP binding protein Rac2)	20.3393	27.0588	23.4434	6.92609	0.29	0.013268
56118287	rhoab	In multiple Geneids		17.2261	16.7764	22.5961	2.86597	0.15	0.013378
47550684	cyth1	Dr.76915	cytohesin 1	11.83	8.38822	10.4507	1.67182	0.16	0.013403
54400411	mgst1	Dr.42866	microsomal glutathione S-transferase 1	119.338	82.7999	107.331	11.225	0.11	0.013405
115495068	zgc:154097	Dr.82553	zgc:154097	66.4141	72.7881	60.162	35.347	0.53	0.013452
62955366	med10	Dr.82661	mediator of RNA polymerase II transcription, subunit 10 homolog	11.6225	9.47057	9.60333	4.29896	0.42	0.013492
294610627				30.509	42.7529	37.2835	6.68726	0.18	0.013506
94536612	elovl2	Dr.91457	elongation of very long chain fatty acids (FEN1/Elo2, SUR4/Elo3, yeast)-like 2	77.829	90.3763	66.9408	20.7783	0.27	0.013536
189526985				41.3012	34.0941	34.7414	17.1958	0.47	0.01363
41053807	unc50	Dr.116532	unc-50 homolog (C. elegans)	46.4898	38.4235	36.7186	15.0463	0.37	0.013681
54400491	zgc:101569	Dr.78311	zgc:101569	46.0748	54.3881	53.9481	28.6597	0.56	0.013731
48762663	slc31a1	Dr.79948	solute carrier family 31 (copper transporters), member 1	425.465	362.588	451.356	191.304	0.46	0.013824
18859212	pax9	Dr.1467	paired box gene 9	899.08	1028.23	1107.49	502.261	0.5	0.013922
41055079	plekha3	Dr.77732	pleckstrin homology domain containing, family A (phosphoinositide binding specific) member 3	15.3583	11.6353	14.1225	4.53779	0.33	0.013963
292627133				12.4526	16.5059	15.2523	4.77662	0.32	0.014163
27545260	atp6v1e1			62.6783	47.6235	61.2918	17.4347	0.3	0.014284
18859292	ptpn1	Dr.8290	protein tyrosine phosphatase, non-receptor type 1	12.8677	15.9647	14.1225	6.92609	0.48	0.014481
50344847	zgc:86903	Dr.13925	zgc:86903	122.658	104.988	120.042	70.6939	0.61	0.014515
71834285	apobl	Dr.76570	apolipoprotein B, like	18459	17184.2	20548	10709.9	0.57	0.014617
47550710	sap30l	Dr.75929	sap30-like	116.847	89.294	103.377	38.2129	0.37	0.014666
18858946	krt4	In multiple Geneids		8.92439	10.8235	12.7103	1.91065	0.18	0.014718
190358428	erlin2	Dr.26703	ER lipid raft associated 2	31.9618	35.9882	38.9782	19.1065	0.54	0.014778
118150433	zgc:153521	Dr.88933	zgc:153521	12.6602	12.447	11.0156	7.88142	0.65	0.015063
292624549				39.8484	27.3294	31.9169	3.58246	0.11	0.01507
27545214	f7i	Dr.77123	coagulation factor VIIi	1342.81	1632.19	1638.5	752.795	0.49	0.015086
167555046	zgc:172161	Dr.118039	zgc:172161	132.413	90.9175	120.606	15.2852	0.13	0.015086
54400637	zgc:101710			402.22	466.223	379.049	206.35	0.5	0.015136
121583789	nrxn1b	Dr.83556	neurexin 1b	65.5839	66.0234	46.8868	8.83674	0.15	0.015147
47550814	tspan7	Dr.75189	tetraspanin 7	55.2067	53.847	72.8723	11.4639	0.19	0.015173
292613687				24.2826	28.1411	31.9169	10.5086	0.37	0.015312
41054592	zgc:65811	Dr.28380	zgc:65811	1487.67	1132.14	1095.63	241.219	0.19	0.01536
41053572	hao2	Dr.152082	hydroxyacid oxidase 2 (long chain)	21.7921	17.8588	20.9014	10.7474	0.53	0.015551
292616190				320.448	283.576	259.855	148.792	0.52	0.015669
238550132	pparaa	Dr.88405	peroxisome proliferator-activated receptor alpha a	24.0751	20.2941	22.8785	13.6134	0.61	0.015689
55742572	slc25a33	Dr.76663	solute carrier family 25, member 33	39.2258	33.5529	27.1153	5.73194	0.17	0.015727
292621036				115.394	99.5763	93.4912	51.5875	0.5	0.015849
52218977	zgc:92245			125.564	85.7763	110.721	16.4793	0.15	0.015929
261337153	ccdc90b	In multiple Geneids		16.6035	12.7176	15.2523	5.97077	0.4	0.016031
71834447	zgc:112309	Dr.31383	zgc:112309	90.2816	109.317	112.698	49.6768	0.48	0.016042
47085998	zgc:77778	Dr.148708	zgc:77778	2613.81	2534.05	1813.62	359.202	0.15	0.016422
158534006	zgc:171537	Dr.106432	zgc:171537	5939.7	4082.63	5445.09	876.509	0.17	0.016423
168693602	lap3	Dr.79192	leucine aminopeptidase 3	12.8677	11.6353	13.5576	8.35908	0.66	0.016463
40538763	cp	Dr.3613	ceruloplasmin	1630.47	2192.3	2275.42	475.751	0.23	0.016507
41054006	yipf3	Dr.80339	Yip1 domain family, member 3	36.1126	44.1058	39.2607	21.9724	0.55	0.016534
47086710	cd82			13.4904	17.3176	14.405	6.2096	0.41	0.016538
41055025	hsd17b3	Dr.88378	hydroxysteroid (17-beta) dehydrogenase 3	168.318	192.388	255.618	5.97077	0.03	0.016609
292619101				138.432	93.0822	122.584	16.2405	0.14	0.016616
50539879	cryba1a	Dr.32100	crystallin, beta A1a	12.2451	10.8235	8.75597	2.86597	0.27	0.016691
41056118	zgc:55970	Dr.29150	zgc:55970	518.237	531.434	461.242	339.14	0.67	0.016714
47086804	rnf128a	Dr.4850	ring finger protein 128a	134.904	112.294	136.141	68.7833	0.54	0.016827
176866356	zgc:172284	Dr.103330	zgc:172284	19.7167	15.1529	20.9014	5.25428	0.28	0.016832
62955556	zgc:110339	Dr.76924	zgc:110339	123.904	103.635	104.789	60.9019	0.55	0.016926
113679467	alg5	In multiple Geneids		11.83	12.7176	15.2523	5.49311	0.41	0.016958
192455693	zgc:162945	Dr.4565	zgc:162945	55.6218	49.5176	57.62	35.8246	0.66	0.017042
117606227	agmat	Dr.115482	agmatine ureohydrolase (agmatinase)	17.2261	13.5294	12.9927	4.53779	0.31	0.017102
113678136	si:ch211-200o3.4		si:ch211-200o3.4	20.5468	19.2117	28.5275	0.955323	0.04	0.017327
57617214	otud5b	Dr.30089	OTU domain containing 5b	17.4337	20.5647	16.6646	9.3144	0.51	0.017464
41054358	zgc:55512	Dr.78153	zgc:55512	41.5088	34.0941	36.7186	21.2559	0.57	0.017517
292611910				48.1502	37.0705	47.7342	17.4347	0.39	0.017709
292616067				13.2828	14.6117	16.3821	8.12025	0.55	0.017799
45387546	cops4	Dr.77245	COP9 constitutive photomorphogenic homolog subunit 4 (Arabidopsis)	12.8677	10.8235	9.60333	4.06012	0.37	0.01782
292612552				90.9042	76.0352	107.614	24.1219	0.26	0.017828
189517080				21.7921	18.9411	26.8328	5.49311	0.24	0.017866
121582315	add1	In multiple Geneids		11.4149	14.6117	11.8629	5.25428	0.42	0.017868
292613675				14.113	11.0941	12.7103	6.2096	0.49	0.01791
292616079				15.7733	17.3176	22.5961	3.34363	0.18	0.017927
121582349	zgc:154075	Dr.79553	zgc:154075	34.0372	30.5764	39.5431	15.524	0.45	0.018002
53933211	sccpdhb	Dr.82774	saccharopine dehydrogenase b	21.5846	16.7764	16.0997	5.49311	0.3	0.018095
292610967				18.679	17.3176	23.4434	6.2096	0.31	0.018131
47086210	tmed7	Dr.80302	transmembrane emp24 protein transport domain containing 7	12.0375	10.2823	10.7331	7.16493	0.65	0.018153
292618016				104.395	119.059	125.691	70.4551	0.61	0.018255
148227241	sid4	Dr.77654	secreted immunoglobulin domain 4	1092.72	760.081	939.431	229.516	0.25	0.018277
147903079	anpep			24.4902	16.7764	20.9014	4.53779	0.22	0.018437
41393134	ube2h	Dr.17520	ubiquitin-conjugating enzyme E2H (UBC8 homolog, yeast)	48.7728	37.6117	38.4133	15.524	0.37	0.018475
71834405	snx9l	In multiple Geneids		34.8674	24.6235	35.3063	6.44843	0.2	0.018717
51010956	nkiras2	Dr.85611	NFKB inhibitor interacting Ras-like 2	11.2074	12.1765	13.5576	7.40376	0.6	0.018748
292615260				115.394	75.2234	103.095	12.4192	0.13	0.018781
45387802				64.5462	83.8822	70.3302	31.7645	0.44	0.018839
52218903	si:ch211-214p16.1	Dr.14186	si:ch211-214p16.1	9.75456	10.5529	13.5576	3.1048	0.28	0.019435
167234373	npl	In multiple Geneids		20.9619	22.4588	25.9855	12.658	0.55	0.019608
29469077	lmo4a	Dr.107376	LIM domain only 4a	14.9432	11.0941	13.8401	5.25428	0.4	0.019672
41053741	gcdh	Dr.79884	glutaryl-Coenzyme A dehydrogenase	424.012	296.564	356.735	101.503	0.28	0.019814
47087446	chmp4b	Dr.16859	chromatin modifying protein 4B	52.7162	63.5881	51.406	28.8985	0.52	0.019835
113679100	zgc:153443	Dr.41804	zgc:153443	10.5847	11.3647	14.1225	4.53779	0.38	0.019937
285026521	zgc:136970			25.7354	24.6235	21.4663	15.0463	0.63	0.020044
123702627	spam1	In multiple Geneids		17.8488	11.6353	15.8172	2.38831	0.16	0.020083
284172428	srgn	Dr.24158	serglycin	28.4335	33.2823	41.8027	7.40376	0.21	0.020161
148922867	zgc:165573	Dr.85599	zgc:165573	13.6979	9.47057	12.7103	3.1048	0.26	0.020163
77993325	por	Dr.48619	P450 (cytochrome) oxidoreductase	38.3956	28.1411	33.8941	12.8969	0.39	0.020166
41282129	anxa13	Dr.11764	annexin A13	11.6225	8.38822	12.7103	1.91065	0.18	0.020187
71834481	si:ch211-142e24.2			23.4525	20.8353	24.5732	15.2852	0.67	0.020227
302488370				128.055	106.07	119.194	73.5599	0.62	0.020231
18858334	bactin1	Dr.35143	bactin1	86.7534	74.9528	74.567	51.1098	0.65	0.02029
46309512	zgc:77197	Dr.79312	zgc:77197	20.1318	16.2353	16.0997	8.35908	0.48	0.02033
113681375	serinc2	Dr.15450	serine incorporator 2	12.0375	10.8235	9.60333	5.97077	0.55	0.020348
116267938	zgc:153129	Dr.74454	zgc:153129	8.92439	12.9882	10.4507	2.62714	0.24	0.020447
226529608	st3gal5l	Dr.133666	ST3 beta-galactoside alpha-2,3-sialyltransferase 5, like	12.2451	11.6353	14.6874	6.44843	0.5	0.020531
194353930	si:ch211-195h23.3	Dr.78719	si:ch211-195h23.3	10.9998	11.3647	8.75597	4.77662	0.46	0.020582
21915561	fabp7a	Dr.20850	fatty acid binding protein 7, brain, a	8.71685	12.9882	9.32088	1.19415	0.12	0.020627
55925274	cetp	Dr.91675	cholesteryl ester transfer protein, plasma	1128.62	1342.93	1095.63	658.218	0.55	0.020667
116812887	akt2	Dr.151154	v-akt murine thymoma viral oncogene homolog 2	48.1502	38.1529	49.9938	20.3006	0.45	0.020758
54400433	ap3s1	Dr.150249	adaptor-related protein complex 3, sigma 1 subunit	14.113	9.19999	10.4507	1.19415	0.11	0.020802
147906195	zgc:162544	In multiple Geneids		179.733	148.012	183.028	94.0993	0.55	0.020818
218563701	oaz1	Dr.74875	ornithine decarboxylase antizyme 1	566.18	384.235	442.035	99.5925	0.21	0.020997
54400577	zgc:103433	Dr.91379	zgc:103433	25.943	17.047	21.4663	4.06012	0.19	0.021037
41055495	zgc:56049	Dr.78500	zgc:56049	31.1316	30.0352	23.161	11.225	0.4	0.021135
47085826	elmo1	Dr.132530	engulfment and cell motility 1 (ced-12 homolog, C. elegans)	26.1505	19.4823	27.9626	7.16493	0.29	0.021339
55742261	azin1b	Dr.7804	antizyme inhibitor 1b	770.403	518.717	731.265	147.597	0.22	0.021403
45387642	dynlt3	Dr.4843	dynein, light chain, Tctex-type 3	33.6221	28.1411	31.0696	20.3006	0.66	0.021424
189532117				633.217	476.505	399.385	41.7954	0.08	0.021529
134085344	klf2a	Dr.29173	Kruppel-like factor 2a	25.7354	16.7764	24.8557	3.34363	0.15	0.021537
41053663	scp2	Dr.82469	sterol carrier protein 2	136.564	127.717	105.919	62.5737	0.51	0.021685
47086928	ak3l1			405.541	517.905	505.022	239.07	0.5	0.021697
41053438	chuk	Dr.14012	conserved helix-loop-helix ubiquitous kinase	72.0177	59.5293	70.0478	41.3177	0.61	0.021707
262231758	zgc:175192			33.207	35.7176	46.0395	12.1804	0.32	0.021826
47087250	sesn3	Dr.5129	sestrin 3	24.6977	27.8705	31.6345	14.8075	0.53	0.022106
47086280	zgc:76925			12.6602	14.8823	10.1682	3.58246	0.28	0.022189
189521714				15.9809	13.8	16.6646	9.79206	0.63	0.02228
50344991	zgc:91964			16.396	20.5647	23.4434	6.68726	0.33	0.02237
71834571	snx6	Dr.75984	sorting nexin 6	31.5467	35.7176	29.6573	20.5395	0.64	0.022372
41053719	slc30a1	Dr.79763	solute carrier family 30 (zinc transporter), member 1	56.2444	42.2117	66.0935	9.3144	0.17	0.022382
54261766	sucla2	Dr.76796	succinate-CoA ligase, ADP-forming, beta subunit	31.1316	28.4117	33.8941	20.7783	0.67	0.022519
41055719	agfg1a	Dr.1483	ArfGAP with FG repeats 1a	70.7725	71.7058	54.513	29.1374	0.44	0.022566
123707032	zgc:158419	Dr.84154	zgc:158419	10.5847	13.5294	12.9927	6.44843	0.52	0.022599
90017461	igf1	Dr.82556	insulin-like growth factor 1	15.5658	24.6235	23.4434	2.62714	0.12	0.022614
292611118				146.526	182.647	207.601	63.0513	0.35	0.022618
41054546	ctsa	Dr.76831	cathepsin A	23.8676	21.3764	25.9855	15.0463	0.63	0.022662
292625726				1489.13	2038.61	1909.65	729.867	0.4	0.022687
255003732	gabarap			119.338	90.6469	132.752	33.4363	0.29	0.022811
41152270	zgc:73143			71.3951	70.0822	86.9948	40.8401	0.54	0.022848
56693309	dhtkd1	Dr.81849	dehydrogenase E1 and transketolase domain containing 1	40.4711	33.0117	31.6345	17.1958	0.49	0.022857
41054722	zgc:56326	Dr.77434	zgc:56326	4218.12	4874.91	3754.62	2182.2	0.51	0.023116
134133295	ghra	Dr.88472	growth hormone receptor a	32.9995	29.2235	23.161	10.0309	0.35	0.023332
301069338				12.4526	8.38822	12.1454	2.62714	0.24	0.023522
47550690	mpp1	In multiple Geneids		18.8865	16.2353	20.9014	10.0309	0.54	0.023575
122114548	surf1	In multiple Geneids		22.6223	19.2117	16.947	9.07557	0.46	0.023719
41053930	fgfr1op2	Dr.80823	FGFR1 oncogene partner 2	19.9242	15.9647	17.2295	10.2697	0.58	0.023777
165972414	tfb2m	Dr.36376	transcription factor B2, mitochondrial	23.4525	22.4588	31.0696	8.35908	0.33	0.023833
50540301	zgc:92266			20.5468	13.5294	14.405	2.14948	0.13	0.023941
189521464				22.6223	18.4	16.0997	6.92609	0.36	0.023966
169790863	sc:d158	Dr.88423	sc:d158	44.4144	60.8823	48.864	20.3006	0.4	0.02413
47086674	zmat2	Dr.3190	zinc finger, matrin type 2	63.9235	53.847	54.7954	37.2576	0.65	0.024222
51010968	mobkl3	Dr.81722	MOB1, Mps One Binder kinase activator-like 3 (yeast)	22.4147	19.7529	25.1381	12.658	0.56	0.024362
51571916	zgc:100789	Dr.34241	zgc:100789	12.4526	10.2823	11.298	7.40376	0.65	0.02439
41056106	gmnn	Dr.119358	geminin, DNA replication inhibitor	14.5281	10.8235	12.7103	5.97077	0.47	0.024429
47087262	asmtl	Dr.78520	acetylserotonin O-methyltransferase-like	15.9809	16.2353	21.1838	7.16493	0.4	0.024431
24119282	nr5a1a	In multiple Geneids		13.4904	19.4823	17.7944	5.73194	0.34	0.024482
311314954				402.013	620.728	477.907	98.1595	0.2	0.0245
149773475	txlna	Dr.42541	taxilin alpha	17.4337	21.1058	17.7944	11.4639	0.61	0.024589
41055191	zgc:64106	Dr.78121	zgc:64106	17.2261	24.8941	25.4206	5.97077	0.27	0.024679
47777320	enc1	Dr.9565	ectodermal-neural cortex (with BTB-like domain)	34.2447	45.4588	39.5431	19.5841	0.49	0.024841
56790261	sod1	Dr.75822	superoxide dismutase 1, soluble	272.92	213.223	289.23	114.639	0.44	0.024845
37620186	mmp2	Dr.76397	matrix metalloproteinase 2	27.8109	27.0588	18.6418	6.2096	0.25	0.024852
292610434				17.0186	24.3529	23.161	7.40376	0.34	0.024978
45387750	tmem88a	Dr.89035	transmembrane protein 88 a	31.7542	31.9294	41.8027	14.5687	0.41	0.02503
157841267	zgc:171945			186.997	176.964	236.129	86.6956	0.43	0.025043
148222002	zgc:162228	Dr.42370	zgc:162228	18.0563	13.8	18.6418	7.40376	0.44	0.025199
292618123				13.9054	18.4	11.0156	1.19415	0.08	0.025311
70887628	si:rp71-1g18.9	In multiple Geneids		121.828	168.306	169.47	56.6029	0.37	0.025382
57524487	emp2	Dr.76385	epithelial membrane protein 2	12.4526	8.38822	10.1682	3.1048	0.3	0.025453
50540281	rgp1	Dr.52363	RGP1 retrograde golgi transport homolog (S. cerevisiae)	16.1884	16.2353	12.7103	7.88142	0.52	0.025541
213385250	a2ml	In multiple Geneids		224.978	189.411	275.389	76.9035	0.33	0.025555
41056116	txnip			46.4898	35.1764	33.0467	12.658	0.33	0.02558
167555169	ramp2	Dr.93146	receptor (G protein-coupled) activity modifying protein 2	18.8865	12.9882	14.405	4.53779	0.29	0.025632
41055649	tmem110l	Dr.84191	transmembrane protein 110, like	10.9998	10.5529	15.8172	2.14948	0.17	0.025706
45387564	csrp1a	Dr.83404	cysteine and glycine-rich protein 1a	24.9053	30.3058	35.5888	11.4639	0.38	0.025865
41054785	sypl2a	Dr.20951	synaptophysin-like 2a	16.8111	19.7529	16.0997	10.7474	0.61	0.025939
61806694	zgc:112966	Dr.41466	zgc:112966	18.0563	14.8823	14.1225	8.35908	0.53	0.025981
226533708	adam10a	Dr.105458	a disintegrin and metalloprotease domain 10a	98.1683	81.4469	107.049	49.9156	0.52	0.025994
113678993	spi1l	Dr.81548	spleen focus forming virus (SFFV) proviral integration oncogene spi1 like	24.9053	23.2706	30.2222	13.3745	0.51	0.026004
51230649	acat1	Dr.77084	acetyl-Coenzyme A acetyltransferase 1 (acetoacetyl Coenzyme A thiolase)	243.657	151.8	208.449	38.6906	0.19	0.026022
292609876				31.9618	40.8588	37.566	21.0171	0.57	0.026039
292621497				23.4525	21.3764	18.0768	11.4639	0.55	0.026061
113678174	si:dkey-42i9.6	In multiple Geneids		46.9049	50.0587	38.1309	23.4054	0.52	0.026163
82658233	zgc:123275	Dr.77308	zgc:123275	21.5846	18.9411	12.4278	1.19415	0.07	0.026263
111955356	slc2a2	Dr.77184	solute carrier family 2 (facilitated glucose transporter), member 2	496.03	543.881	686.638	229.278	0.4	0.026269
115529428	zgc:153739	Dr.43779	zgc:153739	16.396	18.9411	23.4434	7.16493	0.37	0.026399
285403231	selt1a	Dr.77136	selenoprotein T, 1a	188.45	149.906	155.348	91.9499	0.56	0.026422
292625697				149.639	129.612	121.454	83.352	0.62	0.026697
292611524				223.94	138.812	239.236	13.6134	0.07	0.026777
227430294	itln3	Dr.117747	intelectin 3	252.789	227.023	348.544	54.9311	0.2	0.026816
50540293	nrbf2	Dr.33416	nuclear receptor binding factor 2	17.6412	14.0706	16.3821	9.79206	0.61	0.026953
62955730	sar1a	Dr.79739	SAR1 gene homolog A (S. cerevisiae)	24.0751	21.9176	29.6573	11.4639	0.45	0.026983
54400371	acox1	Dr.36780	acyl-Coenzyme A oxidase 1, palmitoyl	813.987	934.881	665.172	339.856	0.42	0.027021
50540491	fundc1	Dr.84265	FUN14 domain containing 1	13.6979	14.3412	10.1682	5.01545	0.39	0.027087
292624071				24.0751	21.1058	18.6418	11.9415	0.56	0.027177
57524465	zgc:101095	Dr.12174	zgc:101095	590.67	591.234	797.641	251.011	0.38	0.027243
41055262	agxt2l1	Dr.106780	alanine-glyoxylate aminotransferase 2-like 1	50.0181	48.4352	68.3531	17.6735	0.32	0.027245
62955678	zgc:110152	Dr.27897	zgc:110152	38.6032	24.8941	34.1765	8.59791	0.26	0.027265
148235468	slco2a1	Dr.89681	solute carrier organic anion transporter family, member 2A1	17.2261	13.5294	20.054	5.73194	0.34	0.027268
62955424	zgc:112160	Dr.29122	zgc:112160	79.2818	102.823	57.9024	3.1048	0.04	0.027299
261245125	ccdc85b	In multiple Geneids		14.3205	16.7764	9.32088	0.477662	0.04	0.027332
23308680	cyp2j28			1631.71	2400.93	2215.83	710.044	0.34	0.027347
292610474				34.4523	48.4352	41.8027	17.6735	0.43	0.027405
48762653	cth	Dr.76994	cystathionase (cystathionine gamma-lyase)	70.98	45.4588	62.7041	15.2852	0.26	0.027456
45387694	rgl1	Dr.106940	ral guanine nucleotide dissociation stimulator-like 1	10.9998	12.7176	8.75597	4.06012	0.38	0.027568
238776826	wu:fb63d09	In multiple Geneids		22.4147	21.1058	31.352	5.97077	0.24	0.027569
302318881				20.1318	17.3176	23.161	10.2697	0.51	0.027657
57525953	zgc:100836	Dr.33950	zgc:100836	20.5468	12.7176	16.6646	3.34363	0.2	0.027687
115430076	si:busm1-6a2.1	Dr.77515	si:busm1-6a2.1	8.92439	8.65881	12.4278	2.86597	0.29	0.027752
41053938	mdh1a	Dr.4960	malate dehydrogenase 1a, NAD (soluble)	1146.47	853.975	907.514	442.315	0.46	0.027897
41053645	gstt1b	Dr.76586	glutathione S-transferase theta 1b	134.696	92.541	82.7581	10.0309	0.1	0.027951
205830394	zgc:194768	Dr.115368	zgc:194768	31.9618	23.5411	33.6116	11.4639	0.39	0.028005
189537571				14.5281	19.4823	19.2067	8.35908	0.47	0.028134
50539811	ppp1r3ca	Dr.22514	protein phosphatase 1, regulatory (inhibitor) subunit 3Ca	78.8667	91.7293	61.5743	26.5102	0.34	0.028239
47085942	psma8	Dr.35180	proteasome (prosome, macropain) subunit, alpha type, 8	87.1685	110.67	103.659	59.9465	0.6	0.028262
113675577	pcgf5b	Dr.78700	polycomb group ring finger 5b	33.6221	25.4353	42.0852	5.73194	0.17	0.028262
40254696	psen2	Dr.81267	presenilin 2	40.6786	31.6588	33.3292	19.1065	0.54	0.028305
47087368	elovl1b	Dr.80539	elongation of very long chain fatty acids (FEN1/Elo2, SUR4/Elo3, yeast)-like 1b	37.1504	57.094	51.6885	14.091	0.29	0.028441
121582453	hhip	Dr.119698	hedgehog interacting protein	31.5467	50.0587	39.5431	9.3144	0.23	0.028502
83415099	prg4			155.243	195.635	196.868	103.414	0.57	0.028561
268607525	dpy30	Dr.83811	dpy-30 homolog (C. elegans)	19.094	17.3176	22.8785	10.2697	0.52	0.028562
162139011	zgc:172082			24.0751	35.9882	37.0011	8.35908	0.26	0.028634
47086640	hlx1	Dr.30302	H2.0-like homeo box 1 (Drosophila)	17.6412	25.1647	24.8557	8.35908	0.37	0.028699
47085884	fbp1b	Dr.26703	fructose-1,6-bisphosphatase 1b	1128.42	1074.23	804.42	423.925	0.42	0.028719
292629771				28.4335	21.1058	30.5047	10.2697	0.38	0.02888
41055063	zgc:66475	Dr.76607	zgc:66475	16.8111	15.6941	11.0156	4.29896	0.3	0.028936
161484620	rhov	In multiple Geneids		9.96211	12.9882	12.4278	6.44843	0.55	0.028942
292612512				63.5084	50.0587	49.4289	27.9432	0.51	0.028969
54262128	casp3a	Dr.11726	caspase 3, apoptosis-related cysteine protease a	20.7544	15.4235	16.6646	8.35908	0.47	0.02897
57524618	chrne	Dr.85037	cholinergic receptor, nicotinic, epsilon	18.4714	14.0706	14.6874	7.88142	0.5	0.029283
187608078	igfbp5a	Dr.24976	insulin-like growth factor binding protein 5a	38.6032	54.9293	40.108	14.8075	0.33	0.02934
212724123	ppp1caa	Dr.35904	protein phosphatase 1, catalytic subunit, alpha isoform a	118.715	74.1411	104.507	24.1219	0.24	0.029378
292623871				14.113	13.8	9.32088	3.58246	0.29	0.029388
113678797	si:dkey-222f8.3	In multiple Geneids		24.6977	33.2823	32.4818	14.5687	0.48	0.029502
167963503	hbl4	Dr.87427	hexose-binding lectin 4	52.3011	55.7411	82.4756	9.3144	0.15	0.029601
55742485	tradd	Dr.105498	tnfrsf1a-associated via death domain	10.1697	8.65881	13.8401	2.14948	0.2	0.029613
292614612				41.0937	36.7999	47.1693	24.5996	0.59	0.029618
292619169				11.83	12.7176	16.3821	5.73194	0.42	0.02964
47086764	mat2a	Dr.132178	methionine adenosyltransferase II, alpha	82.1874	98.7646	67.5057	31.7645	0.38	0.029882
130499569	zgc:163023	Dr.114385	zgc:163023	16.6035	21.3764	15.8172	8.12025	0.45	0.029935
41056184	zgc:56585	Dr.24982	zgc:56585	23.66	15.1529	16.0997	3.1048	0.17	0.029962
292616112				43.5842	33.5529	41.8027	22.2113	0.56	0.030002
121583580	zgc:158410	Dr.85614	zgc:158410	519.898	592.587	773.633	204.439	0.33	0.030193
41055161	zgc:56010	Dr.79738	zgc:56010	20.5468	14.3412	21.7487	5.97077	0.32	0.030193
47086964	decr2	Dr.30642	2,4-dienoyl CoA reductase 2, peroxisomal	36.3202	27.3294	28.2451	14.5687	0.48	0.030201
47086792	ahsg	In multiple Geneids		9748.75	7603.52	10008.4	4840.38	0.53	0.030271
41055683	ptdss1	Dr.75648	phosphatidylserine synthase 1	20.1318	14.3412	12.4278	2.62714	0.17	0.030273
41053602	taf8	Dr.159222	TAF8 RNA polymerase II, TATA box binding protein (TBP)-associated factor	29.4712	23.8117	26.5504	17.4347	0.66	0.030276
292629123				30.0939	24.3529	23.161	13.8522	0.54	0.030284
55742558	arhgdia	Dr.1304	Rho GDP dissociation inhibitor (GDI) alpha	107.093	73.0587	84.4528	32.2422	0.37	0.030493
54400615	ifi30	Dr.76630	interferon gamma inducible protein 30	83.8477	127.176	97.1631	31.048	0.3	0.030501
41387199	chchd10	Dr.81806	coiled-coil-helix-coiled-coil-helix domain containing 10	124.111	119.87	95.4684	63.2902	0.56	0.030581
148223676	zgc:163025	Dr.113399	zgc:163025	11.6225	12.1765	7.90862	3.1048	0.29	0.030742
292624282				15.7733	14.0706	17.5119	10.2697	0.65	0.030945
42476247	fads2	Dr.75661	fatty acid desaturase 2	115.602	198.07	155.065	24.3607	0.16	0.031091
42476230	dazap2	Dr.105515	DAZ associated protein 2	153.583	102.553	118.629	41.5566	0.33	0.031132
41054316	zgc:63962	Dr.80134	zgc:63962	75.3384	63.047	54.2305	30.3315	0.47	0.031134
189519211				14.113	10.5529	12.4278	6.68726	0.54	0.031269
47087000	cnn2	In multiple Geneids		17.0186	27.3294	23.161	5.97077	0.27	0.031279
54400385	cpt1b	Dr.83085	carnitine palmitoyltransferase 1B (muscle)	450.37	267.882	439.211	60.4242	0.16	0.031397
118150529	zgc:154029	Dr.45957	zgc:154029	381.051	240.553	309.566	87.4121	0.28	0.031532
41054554	map1lc3b	Dr.120733	microtubule-associated protein 1 light chain 3 beta	62.8858	43.294	61.8567	21.0171	0.38	0.031535
47550864	st3gal3l	In multiple Geneids		14.5281	14.0706	11.5805	8.35908	0.62	0.031543
66472285	fahd1	Dr.45793	fumarylacetoacetate hydrolase domain containing 1	11.2074	9.74116	14.6874	3.82129	0.32	0.031578
121583747	isoc1	Dr.79345	isochorismatase domain containing 1	332.693	218.364	253.641	83.1131	0.31	0.031759
41055689	zgc:56072	Dr.86170	zgc:56072	18.8865	24.3529	24.5732	12.4192	0.55	0.031768
148238274	ide	Dr.5554	insulin-degrading enzyme	24.9053	18.1294	22.3136	10.9862	0.5	0.03184
47086574	tpd52l2a	Dr.78746	tumor protein D52-like 2a	42.754	30.0352	36.1537	16.2405	0.45	0.031878
47087336	uba3	Dr.4224	ubiquitin-like modifier activating enzyme 3	24.2826	31.3882	25.703	15.2852	0.56	0.032015
66472517	eri1	Dr.15106	exoribonuclease 1	15.1507	14.6117	20.054	7.16493	0.43	0.032024
292622710				75.7535	95.5175	83.323	53.4981	0.63	0.032077
47550800	zgc:64012	Dr.32955	zgc:64012	34.4523	52.2234	35.8712	9.79206	0.24	0.032094
52219053	rnf103	Dr.81204	ring finger protein 103	24.6977	23.5411	35.0239	7.88142	0.28	0.03212
45387806	cfl2	Dr.79091	cofilin 2 (muscle)	52.3011	33.2823	44.9097	13.3745	0.31	0.032148
62632728	retsat	Dr.80063	retinol saturase (all-trans-retinol 13,14-reductase)	260.26	270.317	333.292	163.599	0.57	0.032151
27545280	atp6ap1	Dr.76858	ATPase, H+ transporting, lysosomal accessory protein 1	12.0375	16.5059	20.9014	2.62714	0.16	0.032459
41054354	ddx39a			15.1507	20.5647	14.405	6.2096	0.37	0.032529
52219153	zgc:103678	Dr.76965	zgc:103678	70.7725	55.7411	42.6501	12.658	0.22	0.032829
47550796	lgmn	In multiple Geneids		233.487	147.47	220.312	56.6029	0.28	0.032893
47086518	mpzl2	Dr.6507	myelin protein zero-like 2	11.2074	12.7176	9.03842	5.25428	0.48	0.032976
51011120	zgc:100787	Dr.78732	zgc:100787	15.1507	20.8353	17.2295	8.83674	0.5	0.033083
41053705	zgc:63907	Dr.79529	zgc:63907	7.88667	9.19999	13.2752	1.43299	0.14	0.033143
41054126	ampd3	Dr.11670	adenosine monophosphate deaminase 3	17.8488	9.74116	13.5576	1.19415	0.09	0.033242
50539741	hax1	Dr.78079	HCLS1 associated protein X-1	18.4714	12.1765	20.054	4.06012	0.24	0.033359
18858420	ck2b	Dr.30945	casein kinase 2 beta	111.244	65.4822	115.24	12.1804	0.13	0.033395
50811831	dnaja2	Dr.33259	DnaJ (Hsp40) homolog, subfamily A, member 2	231.204	285.2	200.822	107.474	0.45	0.0334
66472349				12.6602	20.2941	15.5348	4.29896	0.27	0.033447
47085958	rcc2	Dr.828	regulator of chromosome condensation 2	23.2449	28.4117	35.5888	10.0309	0.34	0.03353
66472809	ezrl	Dr.19659	ezrin like	21.377	28.4117	33.3292	9.3144	0.34	0.033771
47085768	fgg	Dr.77175	fibrinogen, gamma polypeptide	4392.04	5594.67	7253.34	1348.68	0.23	0.033779
121583741	zgc:158309	Dr.79353	zgc:158309	12.2451	18.4	15.5348	5.97077	0.39	0.033817
50540007	ldhbb	Dr.108356	lactate dehydrogenase Bb	995.796	756.834	1273.01	218.53	0.22	0.033841
167621523	zgc:172298	Dr.113834	zgc:172298	10.9998	7.57646	12.9927	2.14948	0.2	0.033874
292610093				21.7921	28.9529	30.5047	12.8969	0.48	0.033962
71834381	zgc:113828	Dr.22139	zgc:113828	56.6595	52.7646	90.6667	3.1048	0.05	0.034014
148540039	ptenb	Dr.150341	phosphatase and tensin homolog B (mutated in multiple advanced cancers 1)	17.2261	22.7294	17.7944	10.0309	0.52	0.0341
47086858	ctsl1a	Dr.104499	cathepsin L, 1 a	122.866	84.694	144.615	25.0772	0.21	0.034156
169234731	f5	Dr.79290	coagulation factor V	173.507	169.388	265.221	37.9741	0.19	0.034218
55925386	cpt2	In multiple Geneids		9.33948	12.447	10.4507	5.97077	0.56	0.034391
41053476	zgc:66371			11.6225	7.57646	12.1454	2.86597	0.27	0.034397
125824994				30.3014	19.7529	24.0083	8.59791	0.35	0.034404
47086850	slc20a1b	Dr.5307	solute carrier family 20, member 1b	20.1318	15.9647	11.0156	1.91065	0.12	0.034607
41053442	slc5a1	Dr.87868	solute carrier family 5 (sodium/glucose cotransporter), member 1	15.1507	15.6941	8.47352	0.955323	0.07	0.034621
255652916	chmp2bl	Dr.143624	chromatin modifying protein 2B, like	20.1318	23.8117	28.5275	11.4639	0.47	0.034745
292609495				25.3204	15.1529	29.6573	0.955323	0.04	0.034842
52218931	aldh8a1	Dr.16380	aldehyde dehydrogenase 8 family, member A1	187.412	213.494	243.473	130.402	0.61	0.034915
109254775	homez	Dr.75344	homeodomain leucine zipper gene	12.8677	9.19999	8.47352	3.1048	0.3	0.035012
189524176				51.0558	61.4234	68.3531	34.1528	0.57	0.035077
292623247				9.54702	12.7176	9.88578	5.49311	0.51	0.035091
50540223	gcshb	Dr.80059	glycine cleavage system protein H (aminomethyl carrier), b	144.451	102.553	130.21	61.8572	0.49	0.035131
41054666	pdcd10a	Dr.28239	programmed cell death 10a	20.3393	19.4823	14.1225	7.88142	0.44	0.035149
292627576				579.255	349.058	546.26	118.938	0.24	0.03525
238637258	igfbp6b	Dr.155205	insulin-like growth factor binding protein 6b	35.0749	33.0117	24.8557	14.8075	0.48	0.035257
56790255	jak1	Dr.74470	Janus kinase 1	13.6979	8.65881	11.0156	3.58246	0.32	0.035295
41152462	hagh	Dr.114249	hydroxyacylglutathione hydrolase	275.203	171.282	239.518	70.9328	0.31	0.035384
71834465	zgc:112303	In multiple Geneids		12.6602	15.6941	19.4891	5.73194	0.36	0.035417
113674788	zgc:136353	Dr.105092	zgc:136353	134.696	111.482	145.18	79.053	0.61	0.035534
47086950	gng12a	Dr.12990	guanine nucleotide binding protein (G protein), gamma 12a	39.6409	46.8117	57.9024	20.7783	0.43	0.035738
292620262				78.0365	112.023	94.621	44.4225	0.47	0.035779
47550794	zgc:63990	Dr.77778	zgc:63990	15.5658	12.1765	10.1682	4.53779	0.36	0.035802
189530914				134.904	193.2	164.104	77.62	0.47	0.035868
73088651	tceb1b	Dr.31373	transcription elongation factor B (SIII), polypeptide 1b	69.5272	71.4352	89.8193	43.706	0.57	0.035895
55741911	anp32e	Dr.33193	acidic (leucine-rich) nuclear phosphoprotein 32 family, member E	18.679	10.8235	17.5119	3.1048	0.2	0.035895
50540373	serpinb1	Dr.77198	serpin peptidase inhibitor, clade B (ovalbumin), member 1	110.621	140.435	76.2617	14.091	0.13	0.036032
27545220	hdac1	Dr.31752	histone deacetylase 1	13.2828	16.7764	12.9927	8.12025	0.57	0.036033
71834289	rnaset2	Dr.76572	ribonuclease T2	85.3006	71.4352	98.8578	44.6614	0.52	0.036087
56090167	cel.1	Dr.47389	carboxyl ester lipase, tandem duplicate 1	216.261	273.023	140.66	14.3299	0.07	0.036319
293629178				7.26404	12.9882	13.2752	1.19415	0.11	0.036379
292613814				353.032	322.541	570.268	19.1065	0.05	0.036639
130501886	zgc:161973	Dr.17305	zgc:161973	177.243	130.964	236.976	26.0326	0.14	0.036716
41055352	ptger2l			37.9805	25.4353	46.8868	5.25428	0.14	0.036844
292609715				57.2821	83.8822	103.659	13.6134	0.17	0.036901
47086272	tmem195			172.469	103.635	138.683	37.7353	0.27	0.036925
57526512	zgc:100921			196.544	121.223	194.609	45.6167	0.27	0.037056
50582986	pcmt	Dr.372	l-isoaspartyl protein carboxyl methyltransferase	40.6786	44.1058	34.7414	26.0326	0.65	0.03707
292618191				63.3009	36.5294	48.2991	10.2697	0.21	0.037075
41055372	edem1	Dr.11486	ER degradation enhancer, mannosidase alpha-like 1	40.6786	58.7176	56.2077	23.4054	0.45	0.037112
292623481				345.561	271.129	307.589	199.901	0.65	0.037256
256355075	LOC568900	Dr.75699	hypothetical LOC568900	21.5846	37.0705	21.7487	0.955323	0.04	0.037277
238814376	ube2w	Dr.88650	ubiquitin-conjugating enzyme E2W (putative)	10.5847	13.2588	13.2752	7.88142	0.64	0.037417
41054889	zgc:63992	Dr.25864	zgc:63992	24.9053	23.8117	30.5047	16.0017	0.61	0.037469
41393140	tpm3	Dr.33255	tropomyosin 3	25.3204	36.7999	37.566	13.3745	0.4	0.037562
160333346	LOC100003209	Dr.114962	interferon induced transmembrane-like	39.6409	26.247	48.0166	6.2096	0.16	0.037615
46195772	krt8	In multiple Geneids		1099.57	936.504	792.274	498.44	0.53	0.037665
41055143	sri	Dr.76319	sorcin	13.0753	10.0117	14.6874	5.73194	0.46	0.037716
53933247	ppp2r1b	Dr.36457	protein phosphatase 2 (formerly 2A), regulatory subunit A, beta isoform	97.1306	76.0352	105.072	49.438	0.53	0.03777
41053366	cotl1	Dr.1242	coactosin-like 1 (Dictyostelium)	88.2062	115.27	72.3074	29.3762	0.32	0.037925
52218951	ppp3r1b	Dr.113699	protein phosphatase 3 (formerly 2B), regulatory s1ubunit B, alpha isoform, b	76.7913	56.5529	58.4673	31.7645	0.5	0.03793
41055119	zgc:64043	Dr.150526	zgc:64043	144.243	117.976	168.058	71.4104	0.5	0.038047
51972165	rdx		radixin	36.3202	21.3764	31.352	7.88142	0.27	0.0383
47086668	zgc:77101	Dr.78629	zgc:77101	49.1879	32.7411	43.4974	17.9123	0.43	0.038393
292627851				103.357	57.094	105.072	10.7474	0.12	0.038497
292610745				16.1884	11.3647	16.947	6.2096	0.42	0.03872
189530189				9.54702	17.047	12.7103	2.38831	0.18	0.038795
50540183	zgc:92765	Dr.77961	zgc:92765	18.679	22.7294	31.6345	5.49311	0.23	0.038806
47086748	zgc:77366	Dr.75559	zgc:77366	24.9053	29.7647	24.0083	17.4347	0.66	0.038968
47086044	spred1	Dr.76703	sprouty-related, EVH1 domain containing 1	15.5658	20.8353	16.3821	9.55323	0.54	0.039055
189536139				13.9054	12.7176	19.2067	5.49311	0.36	0.039146
189527630				39.4333	53.847	55.0779	24.8384	0.5	0.0392
47086066	tdh	Dr.10250	L-threonine dehydrogenase	415.503	247.858	349.674	98.876	0.29	0.039261
292622009				49.8105	35.447	58.7498	14.8075	0.31	0.039357
292627041				78.4516	54.1176	73.1547	32.481	0.47	0.039441
94536692	zgc:136639	Dr.107256	zgc:136639	28.6411	29.7647	39.5431	15.7628	0.48	0.039553
167555245	zgc:172352	Dr.83105	zgc:172352	18.679	20.8353	13.5576	7.16493	0.41	0.039564
47086036	zgc:77306			24.2826	28.6823	19.7716	11.7027	0.48	0.039581
50355963	sult1st4	Dr.83145	sulfotransferase family 1, cytosolic sulfotransferase 4	25.5279	15.6941	16.6646	4.06012	0.21	0.03968
61806557	zgc:110775	Dr.76113	zgc:110775	17.2261	30.0352	26.8328	5.97077	0.24	0.039734
292619174				48.9804	81.1763	75.4144	20.3006	0.3	0.039748
41393158	rab5c	Dr.5030	RAB5C, member RAS oncogene family	47.9426	42.2117	55.9253	29.3762	0.6	0.03986
114158712	zgc:77056	Dr.8371	zgc:77056	23.66	26.7882	18.3593	10.9862	0.48	0.039863
41054080	mat1a	Dr.76807	methionine adenosyltransferase I, alpha	1911.27	1684.68	2844.84	427.268	0.2	0.040079
189521183				8.30176	11.3647	16.0997	0.955323	0.08	0.040216
41055438				15.5658	14.0706	11.5805	8.12025	0.59	0.040231
189516890				818.761	621.811	512.931	219.008	0.34	0.040312
255069759	comtd1	In multiple Geneids		41.7163	51.1411	75.6968	7.40376	0.13	0.040508
118150437	zgc:153952	Dr.80485	zgc:153952	7.05649	12.1765	13.8401	1.19415	0.11	0.040516
292615187				21.1695	24.3529	27.9626	15.0463	0.61	0.040527
292611120				140.092	172.094	95.1859	28.4209	0.21	0.04055
93205054	dap1b	Dr.76473	death associated protein 1b	194.884	132.588	148.852	69.2609	0.44	0.040794
189520309				12.4526	10.0117	8.19107	4.29896	0.42	0.040848
41053344	apg3l	Dr.1496	APG3 autophagy 3-like	15.1507	12.9882	18.0768	8.35908	0.54	0.041108
66472273	zgc:110003			30.7165	20.0235	24.0083	10.0309	0.4	0.041235
47086168	zgc:85777	Dr.6416	zgc:85777	540.444	679.175	735.502	375.442	0.58	0.041306
47086034	usp33	Dr.32515	ubiquitin specific peptidase 33	14.3205	23.2706	19.4891	6.68726	0.35	0.041462
82658289	hmgb2			17.6412	29.4941	28.5275	7.16493	0.28	0.041553
41152383	bcat1	Dr.80309	branched chain aminotransferase 1, cytosolic	52.5086	26.247	35.3063	1.43299	0.04	0.041566
52219059	zgc:92599	Dr.26104	zgc:92599	23.0374	16.2353	20.6189	10.5086	0.53	0.041582
47086696	atp6v0a1a	Dr.114200	ATPase, H+ transporting, lysosomal V0 subunit a isoform 1a	35.6976	22.7294	39.2607	8.83674	0.27	0.042017
47086706	dnaja2l	Dr.76998	DnaJ (Hsp40) homolog, subfamily A, member 2, like	60.8104	43.8352	44.3448	23.4054	0.47	0.042248
157787180	ckmb	Dr.37870	creatine kinase, muscle b	23.4525	18.1294	15.2523	7.64259	0.4	0.042321
300934756				37.9805	31.6588	44.3448	20.7783	0.55	0.04239
40254701	prox1	Dr.81273	prospero-related homeobox gene 1	88.4137	78.1999	124.278	31.2868	0.32	0.042399
121583967	tnk2		tyrosine kinase, non-receptor, 2	17.2261	17.8588	24.5732	8.83674	0.44	0.042403
166851853	zgc:174263	Dr.22122	zgc:174263	13.6979	10.2823	12.1454	7.40376	0.61	0.042452
60279650	bhmt	Dr.75610	betaine-homocysteine methyltransferase	7496.07	4460.37	6035.41	1879.84	0.31	0.042455
66773065	zgc:112263	Dr.17372	zgc:112263	25.1128	15.6941	16.0997	4.53779	0.24	0.042508
50344851	tmem19	Dr.151550	transmembrane protein 19	46.0748	36.5294	36.1537	24.3607	0.62	0.042578
123704522	rdh10a	Dr.96890	retinol dehydrogenase 10a	50.4332	68.7293	90.3842	15.7628	0.23	0.042679
41055611	syap1	Dr.13095	synapse associated protein 1	43.3767	29.4941	36.4361	17.6735	0.49	0.042722
41387147	zgc:73355			35.0749	28.4117	50.2762	7.64259	0.2	0.042756
36330112	oaz2			11.83	15.4235	16.947	7.64259	0.52	0.042844
71834671	miox	Dr.90253	myo-inositol oxygenase	10.3772	15.9647	9.60333	2.62714	0.22	0.042956
292629235				237.223	269.776	439.776	22.4501	0.07	0.042958
292610247				130.753	128.529	186.418	60.1854	0.41	0.042969
268833745	zgc:101127	Dr.6946	zgc:101127	23.4525	18.6706	26.8328	11.9415	0.52	0.043023
45387760	zgc:77234	Dr.87304	zgc:77234	31.9618	26.5176	51.6885	1.19415	0.03	0.043329
50345067	dhrs1	Dr.32174	dehydrogenase/reductase (SDR family) member 1	122.866	89.294	144.615	44.1837	0.37	0.043357
51011024	prkacab	Dr.76750	protein kinase, cAMP-dependent, catalytic, alpha, genome duplicate b	8.71685	12.9882	11.8629	5.25428	0.47	0.043386
41056194	lipc	Dr.132354	lipase, hepatic	52.7162	58.447	75.4144	30.5703	0.49	0.043439
113931650	vegfab	Dr.79865	vascular endothelial growth factor Ab	42.754	28.4117	33.6116	15.524	0.44	0.043651
75750506	zgc:112334	Dr.78377	zgc:112334	12.8677	8.65881	14.9699	3.58246	0.29	0.043689
47086978	sgsm3	Dr.75230	small G protein signaling modulator 3	9.96211	14.0706	14.405	6.2096	0.48	0.043755
160333321	LOC792137	Dr.119827	hypothetical protein LOC792137	35.2825	50.3293	53.6656	20.3006	0.44	0.043789
40363534	mbtps1	Dr.7917	membrane-bound transcription factor protease, site 1	27.8109	28.6823	37.0011	17.6735	0.57	0.044043
292619692				417.578	549.023	564.054	296.15	0.58	0.044128
225579054	sall1a	In multiple Geneids		45.4521	71.9764	63.8339	24.3607	0.4	0.044212
41053954	ppme1	Dr.75740	protein phosphatase methylesterase 1	27.6033	20.8353	23.7259	15.0463	0.63	0.044251
41055537	rab7	Dr.12260	RAB7, member RAS oncogene family	23.0374	14.8823	23.4434	7.64259	0.37	0.044251
118150587	zgc:153638	In multiple Geneids		17.8488	18.9411	14.1225	10.2697	0.61	0.044259
292624891				388.937	256.247	313.238	143.06	0.45	0.044326
302393528				13.9054	12.1765	18.0768	6.68726	0.45	0.044394
41055141	sft2d1	Dr.84358	SFT2 domain containing 1	21.5846	29.4941	19.4891	9.55323	0.41	0.044414
18858802	her9	Dr.78757	hairy-related 9	53.3388	45.4588	35.3063	20.7783	0.46	0.044449
187608184	ddx3	In multiple Geneids		123.696	79.2822	117.782	43.2284	0.4	0.044618
292618101				42.754	48.9764	61.5743	25.7937	0.5	0.044666
40353234	aif1l	Dr.75334	allograft inflammatory factor 1-like	18.679	23	29.0924	9.79206	0.42	0.04473
45387894				42.754	47.6235	66.6584	19.1065	0.37	0.044926
47086464	ypel3	Dr.76875	yippee-like 3	268.354	219.988	347.979	108.907	0.39	0.045018
168693604	hexa	Dr.5384	hexosaminidase A (alpha polypeptide)	36.1126	51.4117	34.1765	15.7628	0.39	0.045058
54400517	zgc:103759	Dr.84765	zgc:103759	11.6225	12.7176	7.34372	3.1048	0.29	0.045102
121582335	si:rp71-15k1.1	Dr.77164	si:rp71-15k1.1	373.372	539.823	682.966	125.625	0.24	0.045187
55925244	colec11	Dr.37101	collectin sub-family member 11	14.113	11.9059	20.9014	3.34363	0.21	0.045194
47086730	slc35b4	Dr.77879	solute carrier family 35, member B4	46.6974	38.4235	69.2004	9.79206	0.19	0.045451
292611824				36.5277	55.1999	47.7342	21.9724	0.47	0.045662
157954451	im:7158043			114.772	92.8116	60.162	17.6735	0.2	0.045783
294489281				362.994	294.941	213.25	95.2935	0.33	0.045866
47087224	creb3l3l	Dr.79921	cAMP responsive element binding protein 3-like 3 like	72.8479	56.2823	44.9097	21.4948	0.37	0.045961
41054352	twf1a	Dr.78140	twinfilin, actin-binding protein, homolog 1a	32.3769	23.8117	30.5047	17.1958	0.6	0.045981
47086800	yy1a	Dr.118924	YY1 transcription factor a	41.5088	35.9882	47.7342	26.5102	0.64	0.046194
41054274	asb8	Dr.26472	ankyrin repeat and SOCS box-containing 8	17.2261	12.9882	13.2752	8.35908	0.58	0.046219
291049790	furinb	Dr.84607	furin (paired basic amino acid cleaving enzyme) b	9.54702	16.2353	16.6646	3.82129	0.27	0.046349
292616959				647.122	543.881	903.842	219.724	0.31	0.046542
47086560	myst1	In multiple Geneids		18.4714	12.9882	20.3365	7.40376	0.43	0.046545
41152296	zgc:73111	Dr.117007	zgc:73111	28.6411	37.0705	31.352	21.2559	0.66	0.046633
41055755	acad11	Dr.11446	acyl-Coenzyme A dehydrogenase family, member 11	13.9054	11.6353	8.75597	4.77662	0.42	0.046639
18858884	id1	Dr.75570	inhibitor of DNA binding 1	11.4149	9.19999	15.2523	4.06012	0.34	0.046658
56090187	ptp4a1	Dr.28550	protein tyrosine phosphatase type IVA, member 1	23.66	30.5764	25.9855	17.6735	0.66	0.04673
51011090	yipf2	Dr.105863	Yip1 domain family, member 2	14.7356	11.6353	15.2523	8.83674	0.64	0.046769
292618675				13.6979	17.8588	16.0997	10.5086	0.66	0.046797
116267994	pm20d1.2	Dr.85879	peptidase M20 domain containing 1, tandem duplicate 2	51.0558	49.5176	63.8339	34.6305	0.63	0.047056
54400445	serpina7	Dr.46572	serpin peptidase inhibitor, clade A (alpha-1 antiproteinase, antitrypsin), member 7	261.505	345.541	510.106	48.005	0.13	0.047107
57768902	zgc:101000	Dr.78088	zgc:101000	22.8298	23.8117	16.947	11.7027	0.55	0.047381
41282189	rtcd1	Dr.104448	RNA terminal phosphate cyclase domain 1	37.3579	22.4588	31.352	11.225	0.37	0.047401
55925547	ppm1a		protein phosphatase 1A, magnesium dependent, alpha isoform	37.773	32.7411	42.9325	24.8384	0.66	0.047747
131888017	zgc:158619	Dr.77683	zgc:158619	34.0372	37.8823	29.0924	22.4501	0.67	0.047754
50540185	zgc:92763	Dr.76489	zgc:92763	138.432	127.988	179.639	79.2918	0.53	0.047943
125843082				10.7923	16.5059	17.5119	5.73194	0.38	0.047987
238814366	mt2	Dr.121290	metallothionein 2	1815.39	1647.34	871.078	165.749	0.11	0.048024
56790259	ucp2	In multiple Geneids		26.1505	20.5647	16.6646	9.07557	0.43	0.048419
116875784	zgc:153647			339.127	171.282	211.556	19.5841	0.08	0.048583
160333336	card9	Dr.84556	caspase recruitment domain family, member 9	209.412	136.376	151.394	68.5445	0.41	0.048701
62955194	abhd4	Dr.81194	abhydrolase domain containing 4	24.6977	16.2353	31.9169	4.53779	0.19	0.048845
55925332	rbm41	Dr.119922	RNA binding motif protein 41	228.506	142.6	171.448	70.9328	0.39	0.048896
167555241	ncalda	Dr.151441	neurocalcin delta a	20.5468	12.7176	15.8172	6.44843	0.39	0.048905
148540077	zgc:162356	Dr.105075	zgc:162356	152.337	149.635	221.724	71.8881	0.41	0.04895
67972635	hnrnpab	Dr.75877	heterogeneous nuclear ribonucleoprotein A/B	101.904	132.317	118.347	79.2918	0.67	0.049001
292628143				42.1314	70.894	85.5826	10.7474	0.16	0.049084
153791418	si:ch73-252g14.4	In multiple Geneids		7110.25	4289.63	3855.17	655.352	0.13	0.049178
292628350				11.83	12.447	7.62617	4.06012	0.38	0.049194
42476232	hmgb1			185.129	115.812	173.142	65.4396	0.41	0.049446
57863775	rdh12l	Dr.108840	retinol dehydrogenase 12, like	21.5846	23.8117	14.1225	7.16493	0.36	0.049503
113680762	si:ch211-262h13.5	Dr.81367	si:ch211-262h13.5	58.9425	83.6116	92.6439	34.8693	0.44	0.049586
229331969	si:ch211-241e15.2	In multiple Geneids		11.6225	13.5294	9.60333	6.68726	0.58	0.049609
47550714	hnrnpa0	Dr.35374	heterogeneous nuclear ribonucleoprotein A0	61.6405	103.094	83.6054	31.048	0.38	0.049619
292612222				265.034	189.682	294.879	114.878	0.46	0.049786
292619577				17.6412	15.6941	22.5961	9.79206	0.53	0.049876
41054096	ube2g2	Dr.17837	ubiquitin-conjugating enzyme E2G 2	40.4711	37.3411	50.8411	25.3161	0.59	0.049921
