# Supplementary material for: Synergistic Induction of Potential Warburg Effect in Zebrafish Hepatocellular Carcinoma by Co-Transgenic Expression of Myc and xmrk Oncogenes
Source: PLoS One. 2015 Jul 6;10(7):e0132319. doi: 10.1371/journal.pone.0132319 (PMC4492623; doi:10.1371/journal.pone.0132319)
Supplement: S4 Table — (XLSX) [file pone.0132319.s005.xlsx]

## Sheet: Up
Up-regulated genes in the xmrk-induced zebrafish liver tumors
GI	Gene Symbol	UGCluster	Name	X-M-D-	X-M-D+	X+M-D-	X+M-D+	Fold Change	P_value
18858282	apoeb	Dr.23502	apolipoprotein Eb	4273.54	4048.81	3635.2	25295.9	6.35	7.6939e-05
80751158	zgc:123103	Dr.30070	zgc:123103	7111.29	2298.91	3886.06	16564.5	3.74	0.013346
41055787				765.422	951.387	873.045	13556.5	15.7	1.804e-05
31340752	krt18	Dr.39128	keratin 18	1248.17	1307.75	2038.43	9982.48	6.52	0.00090246
41152198	rps26l	Dr.76736	ribosomal protein S26, like	3817.15	4525.31	4963.51	7449.53	1.68	0.012056
292621451				1504.28	1168.67	2482.42	7148.1	4.16	0.005226
40254658	bactin2		bactin2	3408.7	2233.97	742.304	5648.43	2.65	0.044835
46195772	krt8			1099.57	936.504	580.703	4570.19	5.24	0.0017119
52353321	tuba8l	Dr.75912	tubulin, alpha 8 like	241.789	399.658	398.528	3863.35	11.14	0.00022223
221307487	si:ch1073-126c3.2	Dr.79872	si:ch1073-126c3.2	1872.46	2241.01	1526.75	3807.84	2.03	0.011253
52218943	zgc:92111	Dr.27305	zgc:92111	467.804	810.952	599.617	3684.3	5.88	0.0010666
154426307	rplp2l	Dr.115639	ribosomal protein, large P2, like	1432.05	1847.57	2290.62	3305.08	1.78	0.028062
41054592	zgc:65811	Dr.28380	zgc:65811	1487.67	1132.14	2103.8	2966.91	1.88	0.039135
55742149	zgc:123068	Dr.83585	zgc:123068	167.28	421.305	94.2397	2736.64	12.02	0.0015571
239582730	tubb2c	Dr.32367	tubulin, beta 2c	761.686	584.47	635.455	2476.27	3.75	0.00084026
41152143	zgc:73262	Dr.78175	zgc:73262	1294.66	1451.7	1640.57	2427.01	1.66	0.010575
292619692				417.578	549.023	545.197	2419.97	4.8	0.00050749
166795886	vtg1			559.538	138.541	127.423	2263.98	8.23	0.0050745
148229905	zgc:162608	Dr.85261	zgc:162608	526.746	1228.74	877.027	2202.21	2.51	0.02261
47087434	canx			105.64	436.188	150.651	2187.36	9.48	0.0027869
238637296	cd74	Dr.75719	CD74 molecule, major histocompatibility complex, class II invariant chain	359.881	796.34	309.929	1866	3.82	0.012347
41054706	cd63	Dr.76749	Cd63 antigen	83.4327	152.882	98.2217	1858.57	16.67	0.00014633
47086130	rpl36	Dr.9060	ribosomal protein L36	1021.53	1149.46	1073.8	1841.76	1.7	0.0023804
292617385				29.4712	91.7293	32.5193	1813.61	35.39	0.00013202
47087394	cd9b	Dr.50843	CD9 antigen, b	66.2065	152.882	56.0793	1724.08	18.8	0.00035402
160333681	hspa8			400.145	812.034	569.089	1624.39	2.74	0.013187
288856245	LOC100003647	Dr.34348	three-finger protein 5	935.4	982.775	496.086	1572.4	1.95	0.038407
90093315	zgc:136890			44.6219	46.2705	17.2552	1550.89	43.02	3.8472e-05
47085670	s100a10b	Dr.76093	S100 calcium binding protein A10b	83.6402	67.1058	51.1018	1479.35	21.99	4.4147e-05
62955566	zgc:112425	Dr.75965	zgc:112425	210.45	339.317	174.874	1475.83	6.11	0.0016335
55926091	hspe1	Dr.80622	heat shock 10 protein 1 (chaperonin 10)	337.674	554.705	444.652	1369.1	3.07	0.0045709
47086014				296.995	131.776	149.987	1239.7	6.43	0.0024868
269995932	urah			348.466	800.94	548.847	1231.88	2.18	0.036535
41056118	zgc:55970	Dr.29150	zgc:55970	518.237	531.434	185.161	1225.23	2.98	0.018835
157311742	atp6v0c			324.184	310.364	318.889	1126.32	3.54	2.4714e-05
292621145				3.94333	4.87058	5.30928	1114.2	236.68	1.4081e-07
55742596	eif5a2	Dr.32300	eukaryotic translation initiation factor 5A2	195.714	200.235	284.047	1095.44	4.83	0.0010905
160420305	zgc:136383			218.751	126.365	226.972	1031.32	5.41	0.0014691
42476234	ran	Dr.32354	ras-related nuclear protein	243.657	602.87	345.767	1029.76	2.59	0.027392
50540373	serpinb1	Dr.77198	serpin peptidase inhibitor, clade B (ovalbumin), member 1	110.621	140.435	37.8286	1009.43	10.48	0.0011118
51010950	zgc:92868	Dr.105500	zgc:92868	609.349	550.646	586.012	1005.52	1.73	0.0016195
47087368	elovl1b	Dr.80539	elongation of very long chain fatty acids (FEN1/Elo2, SUR4/Elo3, yeast)-like 1b	37.1504	57.094	24.5554	1000.05	25.25	9.7027e-05
41152399	ppial	Dr.78109	peptidylprolyl isomerase A, like	562.444	482.458	781.128	1000.05	1.64	0.048277
292611593				573.236	233.247	335.148	984.018	2.59	0.026752
18858880	iclp1	Dr.7740	invariant chain-like protein 1	158.564	422.929	78.6437	980.89	4.46	0.018185
148232151	zgc:162730	Dr.106159	zgc:162730	505.992	526.834	421.424	960.17	1.98	0.0045638
292618541				233.072	193.2	13.2732	932.412	6.36	0.0073193
292624891				388.937	256.247	522.3	886.28	2.28	0.023051
41055563	cpne1	Dr.5243	copine I	71.8102	136.647	152.31	866.733	7.21	0.0010876
41053366	cotl1	Dr.1242	coactosin-like 1 (Dictyostelium)	88.2062	115.27	75.9891	824.902	8.86	0.0002518
53933241	cox6a1	Dr.7906	cytochrome c oxidase subunit VIa polypeptide 1	113.527	118.247	142.023	786.98	6.32	0.0001773
292618594				358.013	517.364	464.894	785.025	1.76	0.018689
56693262	zgc:103612			147.979	71.9764	165.251	771.733	6.01	0.0019785
42734417	vapa	Dr.26580	VAMP (vesicle-associated membrane protein)-associated protein A	383.956	497.34	398.86	763.914	1.79	0.010932
72534834	pabpc1a	Dr.24504	poly A binding protein, cytoplasmic 1 a	227.883	493.823	329.839	761.177	2.17	0.033774
47086660	sdcbp	Dr.1778	syndecan binding protein (syntenin)	118.508	71.4352	119.791	752.967	7.29	0.00059985
82658185	zgc:123326	Dr.132817	zgc:123326	197.374	155.047	108.84	725.21	4.72	0.0019983
239787794	ctsba	Dr.3374	cathepsin B, a	393.503	195.635	385.255	724.428	2.23	0.025185
47085774	hspa5	Dr.67791	heat shock protein 5	22.2072	67.1058	25.8827	713.481	18.58	0.00045402
38488701	gspt1l	Dr.1388	G1 to S phase transition 1, like	291.184	428.07	403.837	690.024	1.84	0.017387
169790774	si:ch211-89f7.4	Dr.133987	si:ch211-89f7.4	15.7733	28.1411	9.62307	670.477	37.57	6.9374e-05
27545244	cct7	Dr.134	chaperonin containing TCP1, subunit 7 (eta)	274.996	421.035	317.893	668.522	1.98	0.01675
47086644	arpc2	Dr.150263	actin related protein 2/3 complex, subunit 2	181.393	247.858	274.092	667.74	2.85	0.0040312
50539989	zgc:92903	Dr.79021	zgc:92903	51.4709	128.259	9.9549	663.049	10.49	0.003322
71274128	anxa11b			178.903	225.129	256.505	662.267	3.01	0.0025881
68448529	vtg5	Dr.144039	vitellogenin 5	306.335	248.4	306.943	651.32	2.27	0.0028272
292616797				303.222	363.941	382.932	645.847	1.85	0.0065372
45387554	zgc:77767	Dr.75371	zgc:77767	27.8109	61.4234	30.8602	637.637	15.93	0.00032171
82658235	zgc:123194	Dr.52550	zgc:123194	70.3574	86.0469	97.558	630.209	7.44	0.00020859
47271383	cfl2l	Dr.33445	cofilin 2, like	45.4521	51.4117	127.091	627.473	8.41	0.0022508
50539831	kars	Dr.75960	lysyl-tRNA synthetase	152.13	181.835	158.283	618.872	3.77	0.00039528
42415496	tagln2	Dr.2363	transgelin 2	20.5468	14.6117	4.97745	618.09	46.2	5.5781e-05
47550760	calm2b	Dr.155336	calmodulin 2b, (phosphorylase kinase, delta)	53.3388	105.529	55.7474	609.489	8.52	0.00099863
42476259	cebpb	Dr.79988	CCAAT/enhancer binding protein (C/EBP), beta	264.619	279.788	454.607	598.542	1.8	0.048882
41054562	zgc:65788	Dr.77223	zgc:65788	217.921	197.529	118.795	592.678	3.33	0.0052676
292621373				31.3391	94.4351	11.9459	586.032	12.77	0.0021192
254553510	b2m	Dr.51646	beta-2-microglobulin	202.148	111.753	57.4066	584.077	4.72	0.0082985
160333346	LOC100003209	Dr.114962	interferon induced transmembrane-like	39.6409	26.247	50.4382	583.295	15.04	0.00016516
292616190				320.448	283.576	293.006	568.439	1.9	0.0016748
42734422	zgc:55886	Dr.75179	zgc:55886	175.79	136.106	253.518	565.312	3	0.0082671
292620655				11.2074	28.4117	17.9188	557.884	29.09	8.6314e-05
56118637	pfn2l	Dr.75574	profilin 2 like	72.0177	109.859	113.486	550.847	5.59	0.00086006
292622651				177.45	162.623	259.823	546.155	2.73	0.0075343
71834517	zgc:114044			44.4144	74.6822	17.587	534.427	11.73	0.0011365
158534036	zgc:64115			84.0553	124.741	129.746	533.645	4.73	0.0011755
292629144				64.7537	121.223	102.867	532.081	5.53	0.0014499
41055416	zgc:56418			205.053	128.529	212.703	529.344	2.91	0.0059446
292620316				102.942	127.447	39.4878	526.608	5.85	0.0035779
45433530	eif5	Dr.76842	eukaryotic translation initiation factor 5	228.298	177.235	216.685	525.435	2.53	0.0023573
194473658	zgc:152791			38.1881	106.612	22.5644	524.262	9.4	0.003018
117606290	wu:fc17a11			303.429	250.294	291.015	510.97	1.81	0.0048508
241896892	stat1b	Dr.87745	signal transducer and activator of transcription 1b	33.6221	58.1764	15.596	501.978	14.02	0.00070064
41055467	gpr39	Dr.87870	G protein-coupled receptor 39	325.844	218.635	157.619	490.25	2.09	0.034905
189521183				8.30176	11.3647	5.30928	487.904	58.61	1.3484e-05
55742387	si:busm1-266f07.1	Dr.132799	si:busm1-266f07.1	79.0742	195.364	45.1289	480.867	4.51	0.014455
160333234	mtdha	Dr.77432	metadherin a	259.845	264.905	337.139	476.566	1.66	0.016939
41282104	cd81	Dr.75855	CD81 antigen	73.6781	62.2352	66.0342	475.003	7.06	6.8838e-05
47085942	psma8	Dr.35180	proteasome (prosome, macropain) subunit, alpha type, 8	87.1685	110.67	117.8	473.83	4.5	0.00062883
47550796	lgmn			233.487	147.47	136.714	470.702	2.73	0.010388
18859278	psme1	Dr.81309	proteasome activator subunit 1	46.9049	60.3411	35.5058	470.311	9.88	0.0002873
49533614	ctnnb2	Dr.29035	catenin, beta 2	35.0749	56.0117	105.854	469.138	7.15	0.0026991
41054622	hn1l	Dr.76885	hematological and neurological expressed 1-like	126.809	136.917	183.502	466.402	3.13	0.0030143
41054526	psmd2	Dr.78209	proteasome (prosome, macropain) 26S subunit, non-ATPase, 2	62.6783	87.3999	36.8331	465.229	7.47	0.0013121
292621457				138.847	223.776	296.988	464.447	2.11	0.033212
239735511	snx1		sorting nexin 1	146.734	230.811	263.141	463.274	2.17	0.018753
41053934	socs3a	Dr.6431	suppressor of cytokine signaling 3a	141.753	68.7293	23.8918	462.101	5.91	0.007913
50539951	cldn10l1b			190.318	132.859	241.904	457.801	2.43	0.013378
189518978				20.1318	123.929	14.2687	453.109	8.59	0.0078179
124430523	mfge8b	Dr.134815	milk fat globule-EGF factor 8 protein b	35.2825	40.047	47.4517	452.718	11.06	7.443e-05
292620317				114.357	89.5646	118.131	448.809	4.18	0.000686
51011060	zgc:92479			75.546	168.035	140.032	445.29	3.48	0.0073598
237681088	eif4a1a	Dr.75120	eukaryotic translation initiation factor 4A, isoform 1A	93.8099	103.906	63.7114	444.9	5.11	0.001137
47085682	h3f3a	Dr.75603	H3 histone, family 3A	70.98	143.141	119.791	439.817	3.95	0.0041557
41282178	hsp90b1	Dr.76602	heat shock protein 90, beta (grp94), member 1	252.789	104.988	81.6302	439.817	3	0.031798
113678174	si:dkey-42i9.6			46.9049	50.0587	49.4427	437.471	8.96	6.2436e-06
50540369	limk2	Dr.76343	LIM domain kinase 2	125.979	178.588	248.541	437.471	2.37	0.019085
41054769	wdr1	Dr.121487	WD repeat domain 1	68.0744	74.1411	88.5986	435.517	5.66	0.00028787
41056168	kdelr2	Dr.75191	KDEL (Lys-Asp-Glu-Leu) endoplasmic reticulum protein retention receptor 2	191.771	53.3058	192.13	434.735	2.98	0.024639
47271393	c6orf115	Dr.76188	c6orf115 homolog (H. sapiens)	21.5846	35.447	9.62307	432.78	19.48	0.00032939
41054747	rap1b	Dr.76648	RAS related protein 1b	42.339	66.294	48.1154	430.825	8.25	0.00036454
212549747	clptm1			44.8295	67.647	80.9665	428.089	6.64	0.00084336
41393140	tpm3	Dr.33255	tropomyosin 3	25.3204	36.7999	35.8376	419.097	12.84	9.0561e-05
292629235				237.223	269.776	180.516	418.706	1.83	0.018426
37497109	rpn1	Dr.445	ribophorin I	204.223	149.364	218.012	415.969	2.18	0.0085227
116517273	zgc:153997	Dr.67670	zgc:153997	68.9046	52.7646	31.192	415.578	8.16	0.00089593
292610247				130.753	128.529	264.8	415.578	2.38	0.033245
157419135	eif4g2b	Dr.36043	eukaryotic translation initiation factor 4, gamma 2b	213.148	181.564	115.477	415.187	2.44	0.013486
70887560	lsrl			58.3198	102.012	117.8	414.796	4.47	0.0030381
150378484	LOC791723	Dr.71947	hypothetical protein LOC791723	18.4714	70.3528	50.4382	414.015	8.92	0.0016863
55742558	arhgdia	Dr.1304	Rho GDP dissociation inhibitor (GDI) alpha	107.093	73.0587	71.6753	409.714	4.88	0.0012601
47087340	sfrs6a			102.734	116.353	199.43	406.587	2.91	0.012552
302488370				128.055	106.07	153.969	402.677	3.11	0.0025557
237820650	psmc4	Dr.76514	proteasome (prosome, macropain) 26S subunit, ATPase, 4	43.5842	73.5999	26.2146	402.286	8.42	0.0015215
18858334	bactin1	Dr.35143	bactin1	86.7534	74.9528	29.8647	398.768	6.24	0.0026695
134133284	psmd14	Dr.2446	proteasome (prosome, macropain) 26S subunit, non-ATPase, 14	61.8481	70.894	96.2307	398.768	5.22	0.0010167
18858998	mcl1a	Dr.33208	myeloid cell leukemia sequence 1a	275.411	168.576	170.561	393.294	1.92	0.033297
226823300	cltca	Dr.77490	clathrin, heavy polypeptide a (Hc)	74.7158	106.341	94.9034	388.994	4.23	0.00096613
83523753	lgals3l	Dr.32351	lectin, galactoside-binding, soluble, 3 (galectin 3)-like	94.8476	108.235	102.867	387.039	3.8	0.00018681
54261786	ilf2	Dr.76824	interleukin enhancer binding factor 2	35.49	50.8705	22.8963	378.438	10.39	0.00056008
45387564	csrp1a	Dr.83404	cysteine and glycine-rich protein 1a	24.9053	30.3058	30.1965	377.656	13.27	2.6081e-05
66773353	sara2	Dr.10893	SAR1a gene homolog 2 (S. cerevisiae)	108.753	156.4	199.098	377.265	2.44	0.013458
226533708	adam10a	Dr.105458	a disintegrin and metalloprotease domain 10a	98.1683	81.4469	114.15	376.093	3.84	0.0011496
47086858	ctsl1a	Dr.104499	cathepsin L, 1 a	122.866	84.694	104.526	375.702	3.61	0.0016444
223646094	rpz2			34.0372	80.3646	16.9233	372.965	8.52	0.0033035
50344789	zgc:86706			181.601	93.6234	118.131	371.01	2.83	0.011737
289547722				165.62	161.812	191.134	371.01	2.15	0.0021479
170671716	gapdhs			64.5462	82.7999	62.384	370.228	5.3	0.00046508
41152452	ywhabl	Dr.76857	tyrosine 3-monooxygenase/tryptophan 5-monooxygenase activation protein, beta polypeptide like	105.017	74.4116	78.9755	367.883	4.27	0.0011411
292620315				86.5458	120.682	85.2803	362.8	3.72	0.001908
113951770	zgc:152809	Dr.124528	zgc:152809	204.016	242.717	252.854	361.627	1.55	0.01319
41055372	edem1	Dr.11486	ER degradation enhancer, mannosidase alpha-like 1	40.6786	58.7176	53.4246	361.237	7.09	0.00029614
157743307	LOC564060	Dr.46572	hypothetical LOC564060	147.149	200.506	92.2487	355.372	2.42	0.021693
57526698	clta	Dr.31168	clathrin, light chain (Lca)	39.8484	64.3999	30.1965	342.471	7.64	0.0011683
238624189	wu:fa98a01		wu:fa98a01	69.5272	124.47	140.364	339.734	3.05	0.0087411
51972165	rdx		radixin	36.3202	21.3764	20.2416	338.952	13.05	0.00027353
224589093	abca1a			133.036	59.2587	121.45	338.952	3.24	0.009391
67514529	hmgiy		high-mobility group (nonhistone chromosomal) protein isoforms I and Y	25.1128	52.2234	43.4697	333.479	8.28	0.00074133
189529654				52.3011	114.188	70.6798	333.479	4.22	0.0051624
148540109	s100v2	Dr.76232	S100 calcium binding protein V2	27.1883	26.5176	46.4562	331.915	9.94	0.00048161
42476230	dazap2	Dr.105515	DAZ associated protein 2	153.583	102.553	132.068	331.524	2.56	0.0053094
41053516	dctn2	Dr.16459	dynactin 2 (p50)	99.4135	140.164	92.9124	331.133	2.99	0.004486
57524651	arpc4l	Dr.5314	actin related protein 2/3 complex, subunit 4, like	70.1498	89.8352	66.6978	329.57	4.36	0.00080225
168823553	hnrnpa0l	Dr.75590	heterogeneous nuclear ribonucleoprotein A0, like	104.187	147.741	120.786	329.179	2.65	0.0038018
71834289	rnaset2	Dr.76572	ribonuclease T2	85.3006	71.4352	118.463	328.788	3.58	0.0034555
41393164	arf2	Dr.75882	ADP-ribosylation factor 2	65.999	92.8116	122.777	326.833	3.48	0.0049237
61651845	zgc:110525			107.093	150.988	120.786	325.66	2.58	0.0042028
57526739	dynll1	Dr.28184	dynein, light chain, LC8-type 1	16.6035	54.9293	14.9324	322.924	11.2	0.0019659
67972635	hnrnpab	Dr.75877	heterogeneous nuclear ribonucleoprotein A/B	101.904	132.317	138.041	321.751	2.59	0.0031957
47087330	stxbp3	Dr.77368	syntaxin binding protein 3	55.8293	83.341	89.2623	320.578	4.21	0.0017749
62955678	zgc:110152	Dr.27897	zgc:110152	38.6032	24.8941	31.192	320.187	10.14	0.00018809
41054745	gatm	Dr.75520	glycine amidinotransferase (L-arginine:glycine amidinotransferase)	35.0749	11.0941	68.6888	320.187	8.36	0.003493
47271418	ube2i2	Dr.112951	ubiquitin-conjugating enzyme E2I2	87.1685	89.0234	95.8989	317.841	3.5	0.00013628
41054632	calm3b	Dr.76748	calmodulin 3b (phosphorylase kinase, delta)	20.1318	73.8705	26.5464	317.45	7.9	0.0037222
292628100				165.828	126.635	220.667	317.059	1.85	0.033179
66472553	phlda2	Dr.78179	pleckstrin homology-like domain, family A, member 2	11.83	9.47057	7.30026	315.886	33.13	1.7981e-05
53933247	ppp2r1b	Dr.36457	protein phosphatase 2 (formerly 2A), regulatory subunit A, beta isoform	97.1306	76.0352	111.495	315.886	3.33	0.0021681
47085830	ddost	Dr.1142	dolichyl-diphosphooligosaccharide-protein glycosyltransferase	133.451	110.129	114.15	313.932	2.63	0.0013751
47087066	sfrs2			146.734	199.694	160.274	311.586	1.84	0.012177
46402507	calm2a			32.7919	74.1411	38.8241	310.413	6.39	0.0024124
41054987	zgc:63526			172.469	156.941	229.958	309.631	1.66	0.031075
47550708	tmed10	Dr.77677	transmembrane emp24-like trafficking protein 10 (yeast)	100.036	117.706	126.095	309.24	2.7	0.0015588
93205054	dap1b	Dr.76473	death associated protein 1b	194.884	132.588	75.3254	309.24	2.3	0.036835
70887554	eif1axb	Dr.33635	eukaryotic translation initiation factor 1A, X-linked, b	131.998	119.6	140.364	303.376	2.32	0.001221
50080157	copb2	Dr.14625	coatomer protein complex, subunit beta 2	57.0746	53.5764	46.788	302.203	5.76	0.00014661
45387520	arpc4	Dr.13393	actin related protein 2/3 complex, subunit 4	52.7162	60.6117	65.0387	296.339	4.98	0.00023069
41393116	arf1l	Dr.5438	ADP-ribosylation factor 1 like	66.4141	58.1764	72.0071	295.557	4.51	0.00030324
292618016				104.395	119.059	195.78	295.557	2.11	0.03151
41152029	smarce1	Dr.75920	SWI/SNF related, matrix associated, actin dependent regulator of chromatin, subfamily e, member 1	58.1123	87.3999	56.0793	291.257	4.33	0.0020317
292611120				140.092	172.094	81.962	290.866	2.21	0.026263
187608033	zgc:162944	Dr.106452	zgc:162944	45.8672	41.1293	37.4968	288.911	6.96	9.6707e-05
113674788	zgc:136353	Dr.105092	zgc:136353	134.696	111.482	160.938	288.52	2.13	0.0086084
121583716	zgc:158455			105.847	82.5293	164.588	287.738	2.45	0.020014
285403231	selt1a	Dr.77136	selenoprotein T, 1a	188.45	149.906	96.8944	287.738	1.98	0.032885
211063454	cdh2	Dr.75081	cadherin 2, neuronal	50.6407	77.9293	64.7069	285.392	4.43	0.0012697
292630196				5.60369	7.84705	3.98196	284.611	48.98	1.5609e-05
47550714	hnrnpa0	Dr.35374	heterogeneous nuclear ribonucleoprotein A0	61.6405	103.094	49.7745	284.611	3.98	0.0057036
292622710				75.7535	95.5175	121.118	284.611	2.92	0.004875
289191371	bxdc2	Dr.132390	brix domain containing 2	81.5648	120.682	137.046	284.22	2.51	0.0091039
18858454	copz1	Dr.79072	coatomer protein complex, subunit zeta 1	46.0748	67.647	62.7159	282.656	4.81	0.00084318
47085780	uba1	Dr.75314	ubiquitin-like modifier activating enzyme 1	53.5463	57.094	56.7429	280.31	5.02	2.5741e-05
157311774	si:ch211-137i24.10	Dr.85476	si:ch211-137i24.10	17.4337	43.5646	23.5599	279.137	9.9	0.00099126
56790314	col1a1a	Dr.20097	collagen, type I, alpha 1a	26.5656	28.1411	36.8331	277.574	9.1	0.00016554
51010930	zgc:92775	Dr.743	zgc:92775	52.3011	37.3411	78.6437	277.574	4.95	0.0029554
46309488	tmem49			66.4141	127.176	151.978	277.183	2.41	0.023764
238637317	si:ch211-175f11.2	Dr.26309	si:ch211-175f11.2	54.9991	47.3529	37.8286	276.401	5.92	0.00046917
237858684	anxa3b	Dr.30129	annexin A3b	14.5281	18.6706	8.29575	276.01	19.96	0.00013273
47086950	gng12a	Dr.12990	guanine nucleotide binding protein (G protein), gamma 12a	39.6409	46.8117	50.4382	275.619	6.04	0.00019049
50344835	psmc1b	Dr.1187	proteasome (prosome, macropain) 26S subunit, ATPase, 1b	64.5462	68.7293	68.6888	275.619	4.09	4.517e-05
255003732	gabarap			119.338	90.6469	111.495	275.619	2.57	0.0025765
51010918	zgc:92607			104.187	140.976	116.804	272.882	2.26	0.0049933
292623122				17.8488	27.6	28.2056	272.491	11.1	0.00018477
47086790	uap1	Dr.77112	UDP-N-acteylglucosamine pyrophosphorylase 1	15.1507	8.9294	10.6186	270.145	23.36	5.2975e-05
41055418	psmd1			8.30176	39.2352	51.4337	268.582	8.14	0.0029499
292611413				48.1502	58.447	36.1695	268.191	5.64	0.00084472
47271411	ube2i	Dr.8127	ubiquitin-conjugating enzyme E2I	78.6591	119.87	112.159	266.236	2.57	0.0059952
113678159	chka			34.4523	55.7411	89.5941	265.454	4.43	0.006038
166157560	zgc:175088	Dr.14226	zgc:175088	119.13	100.929	150.319	265.063	2.15	0.010208
47086530	ywhai		tyrosine 3-monooxygenase/tryptophan 5-monooxygenase activation protein, iota polypeptide	16.6035	26.7882	23.5599	264.672	11.86	0.00015439
18858724	mid1ip1a	Dr.75062	MID1 interacting protein 1a	3.3207	8.65881	1.65915	263.89	58.05	6.6673e-05
292611599				31.5467	87.1293	46.788	263.108	4.77	0.0062978
41054686	tmed2	Dr.75683	transmembrane emp24 domain trafficking protein 2	55.4142	77.6587	82.2938	263.108	3.67	0.0018802
238550144	fb06f03			77.4139	116.353	86.2758	261.545	2.8	0.0048893
292611118				146.526	182.647	152.974	259.981	1.62	0.012287
51230593	psmc5			37.1504	50.5999	33.5148	259.199	6.41	0.00056329
47087426	derl1	Dr.1920	Der1-like domain family, member 1	54.3765	87.3999	76.9846	259.199	3.55	0.0027236
47086862	llgl2			45.6597	59.5293	68.357	256.853	4.44	0.001099
47086920	dnajc7	Dr.114196	DnaJ (Hsp40) homolog, subfamily C, member 7	125.149	91.9999	148.992	256.853	2.1	0.014685
190570142	ap1b1			42.754	62.2352	50.4382	255.289	4.93	0.00076829
229577157	rnaseka	Dr.77650	ribonuclease, RNase K a	78.2441	63.3175	48.4472	254.898	4.02	0.0020098
41054040	ecd			13.6979	16.2353	26.5464	254.508	13.52	0.00027607
50540151	zgc:92791	Dr.85452	zgc:92791	10.1697	16.5059	13.9369	253.335	18.71	5.8113e-05
49402290	hnrnpa1	Dr.67768	heterogeneous nuclear ribonucleoprotein A1	42.1314	74.4116	26.5464	250.207	5.25	0.004815
169234929	mov10b.1	Dr.74181	Moloney leukemia virus 10, homolog, b.1	14.113	35.9882	19.9098	249.034	10.67	0.00084163
50344847	zgc:86903	Dr.13925	zgc:86903	122.658	104.988	74.9936	247.47	2.45	0.0088978
47174754	zgc:153867	Dr.75720	zgc:153867	30.7165	53.3058	41.1469	247.08	5.92	0.0010095
41393080	itm1	Dr.75539	integral membrane protein 1	118.923	110.129	145.673	247.08	1.98	0.007588
292617881				101.697	62.2352	61.3886	246.689	3.28	0.0059553
74315929	spcs1	Dr.76357	signal peptidase complex subunit 1 homolog (S. cerevisiae)	70.3574	113.647	90.9214	245.907	2.68	0.0064771
50878290	gnai2l	Dr.76694	guanine nucleotide binding protein (G protein), alpha inhibiting activity polypeptide 2, like	56.4519	43.294	63.7114	245.125	4.5	0.00098071
189535963				65.7914	41.3999	70.0161	245.125	4.15	0.0022892
41055842	rhoae	Dr.75611	ras homolog gene family, member Ae	98.7909	108.506	56.4111	245.125	2.79	0.010197
148234501	myh9l2		myosin, heavy chain 9, non-muscle, like-2	80.9421	137.459	73.0026	244.734	2.52	0.018424
41393124	ywhaqb	Dr.158951	tyrosine 3-monooxygenase/tryptophan 5-monooxygenase activation protein, theta polypeptide b	34.2447	25.7058	23.8918	243.952	8.73	0.00021601
121583813	slc16a10	Dr.101972	solute carrier family 16, member 10 (aromatic amino acid transporter)	72.6404	23.2706	83.953	243.561	4.06	0.010132
292623855				87.376	81.1763	82.6257	241.606	2.89	0.00014139
50540005	napg			21.377	30.847	35.5058	240.042	8.21	0.00038654
289547548	si:dkey-188i13.10	Dr.91093	si:dkey-188i13.10	30.0939	66.5646	46.1244	239.261	5.03	0.0030226
45387802				64.5462	83.8822	68.0252	238.479	3.31	0.001285
292615732				2.28298	1.89411	1.65915	232.614	119.57	5.8489e-07
47086934	zgc:77052	Dr.75633	zgc:77052	45.037	76.0352	53.4246	232.223	3.99	0.002816
61806483	zgc:114172	Dr.83372	zgc:114172	167.695	101.741	119.459	231.833	1.79	0.035277
47087629	sfrs1a			63.716	116.353	88.9304	231.442	2.58	0.011333
20373146	cldnc	Dr.12596	claudin c	29.0562	76.0352	30.5284	230.66	5.1	0.0068263
45433529	tia1l	Dr.5585	cytotoxic granule-associated RNA binding protein 1, like	74.7158	94.7057	71.3435	230.66	2.87	0.0023453
292625833				97.9607	99.8469	132.4	229.878	2.09	0.0085903
47085712	mtpn	Dr.75187	myotrophin	92.7721	89.5646	117.136	229.096	2.29	0.0044813
47550698	syncrip	Dr.75407	synaptotagmin binding, cytoplasmic RNA interacting protein	26.7732	45.1882	55.0838	225.968	5.34	0.0020325
38564418	zgc:63569	Dr.114174	zgc:63569	33.4146	39.5058	42.4742	225.577	5.86	0.00020462
41281614	lcp1	Dr.25823	lymphocyte cytosolic plastin 1	59.7727	107.153	27.2101	225.577	3.49	0.020215
41151989	nedd8	Dr.76081	neural precursor cell expressed, developmentally down-regulated 8	29.2637	61.4234	32.1875	225.186	5.5	0.0030816
116235419	zgc:153795	Dr.67738	zgc:153795	41.5088	98.7646	65.3705	222.841	3.25	0.011409
268834732	tmem167a	Dr.76345	transmembrane protein 167A	84.0553	55.1999	49.4427	222.059	3.53	0.0045132
73088651	tceb1b	Dr.31373	transcription elongation factor B (SIII), polypeptide 1b	69.5272	71.4352	80.9665	221.277	2.99	0.00058307
47086600	cdv3	Dr.32980	carnitine deficiency-associated gene expressed in ventricle 3	46.6974	32.1999	59.7294	220.104	4.76	0.0020795
47087446	chmp4b	Dr.16859	chromatin modifying protein 4B	52.7162	63.5881	77.6482	219.322	3.39	0.002164
292625062				30.0939	28.9529	24.5554	216.976	7.79	7.8946e-05
41054096	ube2g2	Dr.17837	ubiquitin-conjugating enzyme E2G 2	40.4711	37.3411	92.9124	215.804	3.79	0.012623
47550800	zgc:64012	Dr.32955	zgc:64012	34.4523	52.2234	55.7474	215.413	4.54	0.0015232
54400389	glrx	Dr.76464	glutaredoxin (thioltransferase)	35.9051	60.3411	42.1424	213.458	4.63	0.0019077
120586959				16.6035	48.4352	12.9414	212.676	8.18	0.0036211
47087332	aqp3a	Dr.76207	aquaporin 3a	9.96211	7.03528	10.2867	212.285	23.34	2.6882e-05
41393182	ywhaqa	Dr.76292	tyrosine 3-monooxygenase/tryptophan 5-monooxygenase activation protein, theta polypeptide a	38.8107	66.0234	45.4607	212.285	4.24	0.0025348
47550788	gpd1	Dr.78758	glycerol-3-phosphate dehydrogenase 1 (soluble)	72.4328	133.129	92.2487	211.894	2.13	0.024251
47087234	tmem50a	Dr.78492	transmembrane protein 50A	86.5458	67.9175	73.3344	211.503	2.79	0.0016557
169234724	zgc:56141			49.8105	53.3058	50.1063	210.721	4.13	4.9223e-05
71834571	snx6	Dr.75984	sorting nexin 6	31.5467	35.7176	32.8512	209.939	6.29	4.8913e-05
189522386				30.509	39.7764	45.1289	209.548	5.45	0.00062186
47086198	zgc:85683	Dr.78313	zgc:85683	103.149	140.976	146.337	209.158	1.61	0.028347
41055370	dynlrb1	Dr.3780	dynein, light chain, roadblock-type 1	16.8111	33.0117	25.2191	208.376	8.33	0.00064987
47085872	zgc:64161			78.0365	43.8352	42.8061	207.594	3.78	0.0056898
24111245	nr2f2	Dr.77152	nuclear receptor subfamily 2, group F, member 2	27.1883	64.6705	65.3705	207.203	3.95	0.0065818
41055334	capn1a	Dr.105407	calpain 1, (mu/I) large subunit a	51.2634	74.9528	66.6978	206.03	3.2	0.0023934
292625234				112.074	142.6	114.813	206.03	1.67	0.013568
50344755	stx12	Dr.31060	syntaxin 12	37.9805	49.7882	66.6978	205.639	3.99	0.0029082
117606282	zgc:154020			27.1883	69.8117	57.7384	205.639	3.99	0.0067023
189532038				47.9426	39.2352	79.971	205.639	3.69	0.0067809
50540285	sfrs5b			56.2444	89.8352	75.3254	204.857	2.78	0.0054602
292609896				35.9051	52.494	64.0432	204.075	4.02	0.0028187
47087032	zgc:63637	Dr.117991	zgc:63637	27.3958	26.247	21.569	202.511	8.08	9.9229e-05
50878272	zgc:100919	Dr.77360	zgc:100919	80.112	64.9411	73.9981	202.511	2.77	0.0011609
41054694	ssb	Dr.3463	Sjogren syndrome antigen B (autoantigen La)	139.262	92.541	108.177	202.511	1.79	0.022969
41393158	rab5c	Dr.5030	RAB5C, member RAS oncogene family	47.9426	42.2117	62.7159	202.12	3.97	0.0016292
170016010	pllp	Dr.15775	plasma membrane proteolipid	37.1504	89.8352	90.5896	201.339	2.78	0.018311
45387552	stau1	Dr.7422	staufen, RNA binding protein, homolog 1 (Drosophila)	59.9802	73.8705	66.0342	200.557	3.01	0.0009015
117606251	zgc:152779	Dr.76280	zgc:152779	74.3007	82.2587	79.6392	200.166	2.54	0.000374
60279688	rnf7	Dr.81463	ring finger protein 7	90.2816	90.9175	125.764	199.775	1.95	0.014187
310616729				69.5272	70.6234	58.0703	196.647	2.98	0.00093582
47086114	sfpq	Dr.32607	splicing factor proline/glutamine rich (polypyrimidine tract binding protein associated)	104.81	89.5646	140.364	196.647	1.76	0.029963
198282010	brd2a	Dr.75177	bromodomain-containing 2a	51.0558	35.7176	37.4968	196.256	4.74	0.00098385
117606168	zgc:153073	Dr.5356	zgc:153073	39.0183	71.7058	24.8873	195.865	4.33	0.0083541
47086810	gnb1			59.7727	50.0587	61.0567	195.865	3.44	0.00062364
292619659				47.7351	50.8705	27.5419	195.474	4.65	0.0022705
70887754	rsad2	Dr.80053	radical S-adenosyl methionine domain containing 2	13.9054	21.9176	3.3183	193.52	14.83	0.0008898
55742594	ppp2cb	Dr.76775	protein phosphatase 2 (formerly 2A), catalytic subunit, beta isoform	30.0939	43.8352	57.7384	193.52	4.41	0.0028232
50540497	psmg1	Dr.82258	proteasome (prosome, macropain) assembly chaperone 1	18.2639	30.847	29.201	193.129	7.4	0.00055257
54792775	rac1	Dr.155340	ras-related C3 botulinum toxin substrate 1 (rho family, small GTP binding protein Rac1)	30.0939	24.6235	18.9143	192.738	7.85	0.00036947
41056008	lipg	Dr.77883	lipase, endothelial	2.49053	6.49411	3.65013	192.347	45.67	3.9706e-05
56693372	ptgr1	Dr.76000	prostaglandin reductase 1	24.2826	67.647	42.1424	191.565	4.29	0.0072339
41053318	zgc:56419	Dr.76296	zgc:56419	50.0181	82.5293	36.8331	190.783	3.38	0.010059
50233908	arpc5a	Dr.76631	actin related protein 2/3 complex, subunit 5A	10.1697	13.2588	8.95941	190.001	17.6	5.112e-05
292614545				34.4523	35.1764	38.8241	189.61	5.24	7.5366e-05
170784870	hmgb3a	Dr.76671	high-mobility group box 3a	17.6412	20.5647	11.2822	189.219	11.47	0.0002517
47085918	spint1a	Dr.75391	serine peptidase inhibitor, Kunitz type 1 a	57.4897	40.5882	16.9233	189.219	4.94	0.0060364
292611605				64.9613	60.6117	41.4788	189.219	3.4	0.0029063
47086764	mat2a	Dr.132178	methionine adenosyltransferase II, alpha	82.1874	98.7646	62.384	189.219	2.33	0.0093462
48762664	uqcrc2			105.64	113.376	151.646	188.437	1.53	0.044806
285403625	sep15	Dr.11333	selenoprotein 15	53.7539	66.8352	45.7925	188.046	3.39	0.002125
40548307	zgc:66433	Dr.132741	zgc:66433	14.5281	25.7058	27.8737	187.264	8.25	0.00063473
113678457	vtg2			40.056	24.3529	28.8692	186.482	6	0.00090138
227430363	ewsr1a	Dr.5648	Ewing sarcoma breakpoint region 1a	37.9805	44.9176	40.1514	186.482	4.55	0.00019564
40363542	fhl	Dr.84449	four and a half LIM domains	15.3583	13.5294	14.9324	186.092	12.74	1.0993e-05
46402512	hspd1	Dr.75320	heat shock 60kD protein 1 (chaperonin)	27.3958	46.2705	14.9324	186.092	6.3	0.003381
115430074	ftr82	Dr.77771	finTRIM family, member 82	26.1505	51.9529	47.7835	185.31	4.42	0.0030964
47550736	ctsc	Dr.32463	cathepsin C	59.7727	59.5293	46.1244	184.919	3.35	0.0012097
42734419	ccdc6a	Dr.78266	coiled-coil domain containing 6a	91.5269	91.4587	73.0026	184.919	2.17	0.003814
119672904	zgc:110680	Dr.21703	zgc:110680	68.0744	57.6352	52.0973	184.528	3.11	0.0014016
48762666	col1a2	Dr.75575	collagen, type I, alpha 2	30.0939	19.7529	37.165	183.746	6.34	0.0010649
113678578	erf			85.3006	41.1293	37.165	183.746	3.37	0.013962
302393606				90.6967	129.07	131.073	182.573	1.56	0.037855
236464255	mxc	Dr.151654	myxovirus (influenza virus) resistance C	6.43386	12.7176	3.3183	182.182	24.32	0.00025039
47087206	abce1			31.9618	50.8705	49.7745	182.182	4.12	0.001965
226823363	top1l	Dr.67676	topoisomerase (DNA) I, like	16.1884	41.6705	40.1514	181.791	5.56	0.003056
115430076	si:busm1-6a2.1	Dr.77515	si:busm1-6a2.1	8.92439	8.65881	8.62758	180.618	20.67	2.6331e-07
41055661	bysl	Dr.77976	bystin-like	103.564	110.67	142.687	180.618	1.52	0.036064
292617574				91.942	105.8	82.6257	179.445	1.92	0.0060926
27545260	atp6v1e1			62.6783	47.6235	36.5013	179.054	3.66	0.0033851
41055507	dnm1l	Dr.77967	dynamin 1-like	85.3006	74.4116	100.213	178.664	2.06	0.006532
41152182	pin1	Dr.83261	protein (peptidyl-prolyl cis/trans isomerase) NIMA-interacting 1	109.998	106.882	127.755	178.664	1.56	0.010257
47087000	cnn2			17.0186	27.3294	21.569	178.273	8.11	0.00036291
292609431				3.3207	5.14117	5.97294	177.882	36.97	2.1025e-05
292610434				17.0186	24.3529	22.5644	177.882	8.35	0.00020246
40353234	aif1l	Dr.75334	allograft inflammatory factor 1-like	18.679	23	21.9008	177.1	8.36	6.8429e-05
262231758	zgc:175192			33.207	35.7176	59.3976	177.1	4.14	0.0038396
194733731	hectd3			91.7344	65.4822	108.508	175.927	1.99	0.019913
41053482	ap1s1	Dr.75705	adaptor-related protein complex 1, sigma 1 subunit	25.7354	35.447	15.2642	175.145	6.87	0.0015009
287325564	sepw1	Dr.10201	selenoprotein W, 1	55.8293	23	82.9575	175.145	3.25	0.019884
168693604	hexa	Dr.5384	hexosaminidase A (alpha polypeptide)	36.1126	51.4117	38.4923	173.972	4.14	0.0012928
119226212	pisd	Dr.22015	phosphatidylserine decarboxylase	45.2446	41.6705	43.8016	173.972	3.99	6.0798e-05
47550828	cndp2	Dr.6571	CNDP dipeptidase 2 (metallopeptidase M20 family)	37.773	47.894	45.1289	173.972	3.99	0.00053258
47086966	ggh	Dr.115933	gamma-glutamyl hydrolase (conjugase, folylpolygammaglutamyl hydrolase)	88.4137	130.964	126.759	173.972	1.51	0.049558
41054384	bzw1a	Dr.78068	basic leucine zipper and W2 domains 1a	45.037	36.7999	57.4066	173.581	3.74	0.0022086
292616112				43.5842	33.5529	70.0161	173.19	3.53	0.0075636
40548311	arf5	Dr.24221	ADP-ribosylation factor 5	29.6788	33.5529	55.0838	172.799	4.38	0.0034898
292609876				31.9618	40.8588	65.7023	172.799	3.74	0.0062833
91754189	capns1a	Dr.77412	calpain, small subunit 1 a	33.4146	38.4235	27.5419	172.408	5.2	0.000511
292623238				57.6972	65.7528	75.6572	168.499	2.54	0.0025886
167621507	zgc:174863	Dr.17331	zgc:174863	22.6223	54.1176	33.5148	168.108	4.57	0.0049066
41054977	prkcsh	Dr.76218	protein kinase C substrate 80K-H	19.9242	62.5058	48.779	168.108	3.84	0.010039
66348080	zgc:110659	Dr.84482	zgc:110659	93.3948	83.0705	94.2397	168.108	1.86	0.0021002
189527630				39.4333	53.847	19.2461	167.326	4.46	0.0059208
113195569	zgc:136652	Dr.113514	zgc:136652	97.9607	67.647	97.558	167.326	1.91	0.015635
49227306	zgc:92326	Dr.78702	zgc:92326	4.56597	11.6353	8.62758	166.935	20.17	0.00016333
292612472				7.05649	1.62353	2.32281	166.153	45.3	0.00011308
41055065	grina	Dr.26454	glutamate receptor, ionotropic, N-methyl D-aspartate-associated protein 1 (glutamate binding)	30.3014	40.047	40.4833	165.762	4.49	0.000663
189520103				41.5088	55.4705	52.0973	165.762	3.34	0.001316
41053446	tmem30c	Dr.116470	transmembrane protein 30C	94.2249	71.1646	62.0522	165.371	2.18	0.011182
148236598	sgpl1	Dr.29876	sphingosine-1-phosphate lyase 1	108.338	88.7528	92.2487	164.98	1.71	0.0076054
157743331	puf60a	Dr.33597	poly-U binding splicing factor a	64.1311	47.3529	57.4066	163.807	2.91	0.0020311
47085674	chn1	Dr.107123	chimerin (chimaerin) 1	2.90562	4.3294	2.32281	161.853	50.8	1.3935e-05
225637502	vps35			37.5655	52.2234	26.2146	161.462	4.18	0.0037315
52218951	ppp3r1b	Dr.113699	protein phosphatase 3 (formerly 2B), regulatory s1ubunit B, alpha isoform, b	76.7913	56.5529	69.3525	161.071	2.38	0.0039586
292629509				73.4706	34.9058	68.0252	160.68	2.73	0.013708
54400457	glipr2l	Dr.80301	GLI pathogenesis-related 2, like	2.69807	8.11763	8.29575	160.289	25.16	0.00014196
50344799	vamp3	Dr.78988	vesicle-associated membrane protein 3 (cellubrevin)	83.4327	88.4822	98.8853	159.898	1.77	0.0042625
54400453	c1qc	Dr.133193	complement component 1, q subcomponent, C chain	16.6035	44.9176	35.174	159.116	4.94	0.004256
113195629	zgc:152753	Dr.107658	zgc:152753	3.52825	4.59999	2.65464	158.725	44.16	1.2609e-05
41054118	c20orf24	Dr.150634	c20orf24 homolog (H. sapiens)	20.7544	36.2588	39.8196	158.725	4.92	0.0021265
169646692	hsbp1	Dr.11058	heat shock factor binding protein 1	39.4333	41.6705	28.2056	158.725	4.36	0.0011611
113677126	hcfc1a	Dr.78600	host cell factor C1a	28.8486	46.5411	61.0567	157.943	3.47	0.0068281
50540187	clic2	Dr.84618	chloride intracellular channel 2	14.3205	25.9764	18.5825	156.77	7.99	0.00061992
18858260	ahr2	Dr.79593	aryl hydrocarbon receptor 2	79.9044	60.3411	101.872	156.77	1.94	0.024035
194733726	si:dkey-42i9.4			100.659	53.847	37.165	156.379	2.45	0.03975
41055449	arpp19a	Dr.2648	cAMP-regulated phosphoprotein 19a	8.92439	16.7764	12.2777	155.988	12.32	0.00025469
41055143	sri	Dr.76319	sorcin	13.0753	10.0117	10.2867	155.598	13.99	4.6687e-05
292626692				27.1883	26.5176	31.8557	155.598	5.46	0.00017798
62955342	zbtb8os	Dr.10898	zinc finger and BTB domain containing 8 opposite strand	33.8297	51.1411	74.3299	155.598	2.93	0.012842
51010978	rab18b	Dr.79683	RAB18B, member RAS oncogene family	62.4707	55.1999	67.6933	155.598	2.52	0.0014905
41055246	prmt1		protein arginine methyltransferase 1	39.6409	48.4352	60.0612	154.816	3.14	0.0031564
41529826	etf1	Dr.4113	eukaryotic translation termination factor 1	40.056	55.1999	61.7204	154.816	2.96	0.0038761
47086582	ugp2b	Dr.79382	UDP-glucose pyrophosphorylase 2b	29.8863	14.8823	17.587	154.034	7.41	0.0011989
239048149	sumo3l			25.3204	37.8823	43.8016	154.034	4.32	0.0021191
190570281	hcfc1b			30.7165	57.9058	50.77	154.034	3.32	0.0056888
41152296	zgc:73111	Dr.117007	zgc:73111	28.6411	37.0705	30.1965	153.643	4.81	0.00045938
229576819	timm9	Dr.8203	translocase of inner mitochondrial membrane 9 homolog	50.2256	97.6822	81.962	153.643	2.01	0.031411
18858428	cldn10l1a			1.8679	0	2.98647	152.47	94.23	3.3731e-05
41055737	psmc2	Dr.75589	proteasome (prosome, macropain) 26S subunit, ATPase 2	24.2826	48.7058	36.1695	152.47	4.19	0.0036613
50540161	zgc:92784			45.8672	65.7528	36.5013	152.47	3.09	0.0069454
41055779	nola1	Dr.84813	nucleolar protein family A, member 1 (H/ACA small nucleolar RNPs)	18.4714	44.3764	31.5239	151.297	4.81	0.0038702
125816467				2.07544	4.3294	0	150.906	70.68	6.9627e-05
57525725	nutf2			28.226	56.8234	45.4607	150.906	3.47	0.0059427
41393100	fkbp4	Dr.3473	FK506 binding protein 4	54.3765	75.494	96.5625	150.906	2	0.025124
34996480	rnf2	Dr.31086	ring finger protein 2	106.262	90.3763	82.2938	150.515	1.62	0.014699
41055575	pitpna	Dr.12713	phosphatidylinositol transfer protein, alpha	14.5281	30.3058	16.2597	150.124	7.37	0.0014784
47271414	icln	Dr.84493	swelling dependent chloride channel	40.6786	55.1999	66.366	150.124	2.78	0.0059516
66472875	cx33.8			13.6979	36.7999	25.8827	149.733	5.88	0.0028718
41053438	chuk	Dr.14012	conserved helix-loop-helix ubiquitous kinase	72.0177	59.5293	90.9214	149.733	2.02	0.014276
292621797				16.6035	30.5764	14.2687	149.342	7.29	0.0015602
41053582	psmd6	Dr.84195	proteasome (prosome, macropain) 26S subunit, non-ATPase, 6	30.924	43.5646	40.1514	149.342	3.91	0.0011659
292612512				63.5084	50.0587	42.4742	148.951	2.86	0.003984
47086676	clic1	Dr.1735	chloride intracellular channel 1	19.9242	36.7999	23.2281	148.56	5.57	0.0017932
47550722	prkab1b	Dr.76993	protein kinase, AMP-activated, beta 1 non-catalytic subunit, b	48.3577	54.6587	55.0838	148.56	2.82	0.00051186
41053932	g3bp1	Dr.7036	GTPase activating protein (SH3 domain) binding protein 1	24.9053	18.4	12.6095	148.17	7.95	0.00075097
41387145	prdx6	Dr.13845	peroxiredoxin 6	56.0369	79.2822	100.544	147.779	1.88	0.032799
56790259	ucp2			26.1505	20.5647	23.2281	147.388	6.32	0.00017002
47086138				57.6972	73.0587	86.6076	147.388	2.03	0.012187
41055009				68.282	79.2822	114.481	147.388	1.69	0.049872
46309542	cdipt	Dr.81051	CDP-diacylglycerol--inositol 3-phosphatidyltransferase (phosphatidylinositol synthase)	28.8486	23.8117	16.9233	146.997	6.34	0.00077519
41053514	zgc:56676	Dr.83626	zgc:56676	32.5844	46.8117	53.0928	146.997	3.33	0.0034577
207442671	LOC100190889	Dr.81807	hypothetical protein LOC100190889	69.9423	76.8469	75.6572	146.997	1.98	0.00086169
292617555				51.2634	52.494	76.6527	146.606	2.44	0.0090394
41152137	zgc:73265	Dr.77454	zgc:73265	103.149	83.341	78.6437	146.606	1.66	0.016197
295834876				43.3767	31.3882	70.6798	146.215	3.02	0.013871
42734409	gsk3a	Dr.75529	glycogen synthase kinase 3 alpha	51.2634	46.2705	92.2487	146.215	2.31	0.029384
189517094				15.3583	26.247	18.2507	145.824	7.31	0.00065708
41152378	lgals9l1	Dr.4573	lectin, galactoside-binding, soluble, 9 (galectin 9)-like 1	6.22632	6.49411	5.30928	145.433	24.2	6.6898e-06
41393076	flot1b	Dr.76454	flotillin 1b	13.6979	23	22.5644	145.433	7.36	0.00058328
47085956	epcam	Dr.39071	epithelial cell adhesion molecule	24.2826	31.6588	20.5735	145.433	5.7	0.00074025
47086784	ufm1	Dr.12519	ubiquitin-fold modifier 1	51.6784	47.894	64.0432	144.651	2.65	0.0028912
292627052				53.9614	46.8117	66.6978	144.26	2.58	0.0042962
292619095				41.3012	48.4352	51.1018	143.869	3.06	0.00090715
148540065	serpina1l	Dr.150316	serine (or cysteine) proteinase inhibitor, clade A (alpha-1 antiproteinase, antitrypsin), member 1, like	30.3014	60.0705	64.0432	143.869	2.8	0.013
52219071	zgc:103495			26.3581	61.4234	64.0432	143.478	2.84	0.016607
41282081	pl10	Dr.75779	pl10	70.98	62.2352	105.854	143.478	1.8	0.041069
47271436	tmem93	Dr.76418	transmembrane protein 93	30.0939	29.2235	20.9053	143.087	5.35	0.00063261
52219025	hars	Dr.76966	histidyl-tRNA synthetase	35.49	61.1528	25.2191	143.087	3.52	0.010738
40548303	cpvl	Dr.51767	carboxypeptidase, vitellogenic-like	62.2632	37.8823	55.7474	142.305	2.74	0.0064442
229577028	zgc:153700	Dr.78186	zgc:153700	33.8297	79.0116	55.4156	141.914	2.53	0.022352
27545351	mki67ip	Dr.76897	mki67 (FHA domain) interacting nucleolar phosphoprotein (human)	21.7921	53.847	14.9324	141.523	4.69	0.011388
224809487	ppp1cab	Dr.132462	protein phosphatase 1, catalytic subunit, alpha isoform b	31.7542	23.5411	36.1695	141.132	4.63	0.0011314
45387642	dynlt3	Dr.4843	dynein, light chain, Tctex-type 3	33.6221	28.1411	35.5058	140.351	4.33	0.00042183
238908537	atp6ap2	Dr.120094	ATPase, H+ transporting, lysosomal accessory protein 2	35.2825	61.694	40.4833	140.351	3.06	0.007211
47086904	papss2b	Dr.6695	3'-phosphoadenosine 5'-phosphosulfate synthase 2b	35.6976	34.0941	27.2101	139.569	4.32	0.00059056
45387764	zgc:77155	Dr.701	zgc:77155	40.8862	53.847	41.8106	139.178	3.06	0.0019635
41055579	sept7a	Dr.150458	septin 7a	26.3581	22.7294	29.8647	138.787	5.27	0.00034145
41152424	ube2d1	Dr.76236	ubiquitin-conjugating enzyme E2D 1 (UBC4/5 homolog, yeast)	47.9426	46.5411	81.6302	138.787	2.36	0.019892
292611631				14.7356	21.3764	27.8737	138.396	6.49	0.0010579
41055264	mfn1	Dr.78201	mitofusin 1	49.603	29.7647	24.2236	138.396	4.01	0.0054577
292625575				56.6595	57.3646	38.8241	138.005	2.71	0.0048553
295834826				36.1126	47.3529	64.375	137.614	2.79	0.0085644
47086502	rab20	Dr.76410	RAB20, member RAS oncogene family	42.1314	52.2234	65.0387	137.614	2.59	0.0060926
47550686	ankrd13c	Dr.5194	ankyrin repeat domain 13C	35.49	41.9411	77.3164	137.223	2.66	0.022274
46559753	march5l	Dr.77219	membrane-associated ring finger (C3HC4) 5, like	42.9616	40.3176	54.0883	136.832	2.99	0.0021462
55925300	pcid2	Dr.75241	PCI domain containing 2	33.4146	43.8352	36.5013	136.441	3.6	0.00097806
289547470	capza1b	Dr.31660	capping protein (actin filament) muscle Z-line, alpha 1b	43.5842	30.3058	41.1469	136.441	3.56	0.0017273
41056072	chordc1	Dr.15118	cysteine and histidine-rich domain (CHORD)-containing, zinc binding protein 1	31.9618	48.9764	45.7925	136.05	3.22	0.0030755
113930694				87.9986	73.0587	104.526	135.659	1.53	0.035033
41055781	pfdn6	Dr.84282	prefoldin subunit 6	34.8674	52.7646	63.3795	135.268	2.69	0.0094527
147905883	zgc:163038			43.9993	56.8234	76.3209	134.877	2.28	0.014978
157073892	atf4b2	Dr.104781	activating transcription factor 4b2	62.0556	61.694	66.6978	134.095	2.11	0.00051588
47550778	irf2bp2			81.7723	79.0116	99.8808	132.532	1.53	0.020016
169646832	cars			15.1507	21.9176	10.9504	132.141	8.26	0.000747
62955048	zgc:113196	Dr.77336	zgc:113196	41.9239	38.6941	46.4562	132.141	3.12	0.00063581
47086520	zgc:55741	Dr.75264	zgc:55741	40.056	53.0352	35.174	132.141	3.09	0.0035127
66472379	clpp	Dr.76726	ClpP caseinolytic peptidase, ATP-dependent, proteolytic subunit homolog (E. coli)	63.5084	87.941	72.6708	132.141	1.77	0.015017
61651805	prnprs3	Dr.84038	prion protein, related sequence 3	101.697	65.4822	86.2758	132.141	1.56	0.045282
213385243	yap1	Dr.119226	Yes-associated protein 1	26.7732	31.3882	52.4291	131.75	3.57	0.0068327
268835257	znf593			57.2821	51.4117	34.1785	131.75	2.77	0.0067255
58801525	setb	Dr.119738	SET translocation (myeloid leukemia-associated) B	40.056	44.3764	28.2056	131.359	3.5	0.0026555
169790863	sc:d158	Dr.88423	sc:d158	44.4144	60.8823	35.5058	130.968	2.79	0.0077436
125630322	podxl	Dr.78276	podocalyxin-like	61.6405	32.4705	41.4788	130.577	2.89	0.0099933
56090155	farsb	Dr.75498	phenylalanyl-tRNA synthetase, beta subunit	73.6781	63.8587	99.549	130.577	1.65	0.039873
55925551	hmgn3	Dr.75326	high mobility group nucleosomal binding domain 3	13.0753	14.0706	5.30928	130.186	12.03	0.00054262
303227978				12.2451	31.9294	17.2552	130.186	6.36	0.0028815
160333704	vtg2			26.3581	17.3176	20.5735	130.186	6.08	0.00059746
66392222	fbxw2	Dr.79396	F-box and WD repeat domain containing 2	58.9425	39.5058	51.7655	130.186	2.6	0.004964
126158904	zgc:154064			52.9237	41.6705	57.7384	130.186	2.56	0.0035425
56693317	zgc:101791	Dr.119134	zgc:101791	73.8856	51.9529	72.0071	129.795	1.97	0.011829
62955496	zgc:112515	Dr.88707	zgc:112515	4.56597	3.78823	1.32732	129.404	40.1	6.2048e-05
18858802	her9	Dr.78757	hairy-related 9	53.3388	45.4588	61.7204	129.013	2.41	0.0038165
41152184	zgc:73210	Dr.78630	zgc:73210	28.226	31.6588	31.192	128.622	4.24	0.00012376
41387113	znf207b			31.3391	41.3999	35.5058	128.622	3.56	0.0010007
47086714	zgc:73292			20.5468	38.6941	23.5599	128.231	4.65	0.0031082
292629479				25.7354	28.1411	20.9053	127.84	5.13	0.00042284
292612304				39.0183	37.3411	62.0522	127.84	2.77	0.0094563
268833745	zgc:101127	Dr.6946	zgc:101127	23.4525	18.6706	29.5329	127.058	5.32	0.00091515
35903167	cdh17	Dr.77182	cadherin 17, LI cadherin (liver-intestine)	37.9805	59.5293	27.2101	127.058	3.06	0.012095
148232127	zgc:162946	Dr.16479	zgc:162946	42.754	50.5999	73.6663	127.058	2.28	0.016467
41055858	srp54	Dr.7990	signal recognition particle 54	44.4144	55.4705	44.1334	126.667	2.64	0.002264
160333635	zgc:172244	Dr.115603	zgc:172244	2.28298	1.89411	3.98196	126.276	46.43	2.7142e-05
168229197	zgc:175221	Dr.76446	zgc:175221	15.9809	15.6941	11.9459	126.276	8.68	0.00013935
18859572	xbp1	Dr.76130	X-box binding protein 1	21.5846	19.2117	45.4607	126.276	4.39	0.0073278
41054574	sirt2	Dr.13057	sirtuin 2 (silent mating type information regulation 2, homolog) 2 (S. cerevisiae)	60.8104	56.0117	50.4382	126.276	2.26	0.0018087
292615054				53.1312	61.9646	77.6482	126.276	1.97	0.013049
148231661	zgc:162310	Dr.82019	zgc:162310	64.5462	57.9058	93.9079	126.276	1.75	0.039243
189536637				42.754	65.4822	58.4021	125.885	2.27	0.0089643
41054116	wtap	Dr.6973	Wilms tumor 1 associated protein	51.886	54.1176	84.2848	125.885	1.98	0.026876
41056056	dcaf7	Dr.79208	ddb1 and cul4 associated factor 7	87.5835	54.9293	71.3435	125.885	1.77	0.02858
47087356	slc25a22	Dr.75253	solute carrier family 25 (mitochondrial carrier: glutamate), member 22	42.754	30.3058	20.9053	125.495	4.01	0.0045067
285403590	selt1b	Dr.132295	selenoprotein T, 1b	58.5274	70.6234	71.6753	125.495	1.87	0.0051727
51010922	zgc:92251	Dr.84835	zgc:92251	15.3583	19.2117	19.578	125.104	6.93	0.00015631
47087224	creb3l3l	Dr.79921	cAMP responsive element binding protein 3-like 3 like	72.8479	56.2823	87.6031	125.104	1.73	0.028017
56090187	ptp4a1	Dr.28550	protein tyrosine phosphatase type IVA, member 1	23.66	30.5764	33.8467	124.713	4.25	0.00097576
287327230	sepw2a	Dr.80611	selenoprotein W, 2a	68.697	52.7646	88.5986	124.713	1.78	0.034064
292612159				17.0186	16.2353	20.5735	124.322	6.93	0.00016181
268833700	zgc:91910	Dr.80629	zgc:91910	29.0562	42.2117	30.5284	124.322	3.66	0.0021054
41053608	zgc:77675			41.0937	47.6235	44.7971	124.322	2.79	0.00055596
52219061	zgc:92481	Dr.76622	zgc:92481	29.2637	30.0352	36.8331	123.931	3.87	0.00067721
50540157	vapal	Dr.824	VAMP (vesicle-associated membrane protein)-associated protein A, like	55.4142	42.4823	66.6978	123.931	2.26	0.010101
21539660	supt6h	Dr.81053	suppressor of Ty 6 homolog	51.886	54.3881	78.3119	123.931	2.01	0.01772
41282146	tram1	Dr.35540	translocating chain-associating membrane protein 1	23.8676	35.7176	21.569	123.54	4.57	0.0020449
41054496	nfyc	Dr.157	nuclear transcription factor Y, gamma	34.2447	49.5176	35.5058	123.149	3.1	0.0034337
47087228	ube2g1		ubiquitin-conjugating enzyme E2G 1 (UBC7 homolog, yeast)	52.0935	53.5764	63.0477	123.149	2.19	0.002592
76253692	zgc:113314	Dr.116460	zgc:113314	4.15088	4.87058	2.98647	122.758	30.67	2.1819e-05
41053914	usp14	Dr.104685	ubiquitin specific protease 14 (tRNA-guanine transglycosylase)	12.6602	27.3294	21.569	122.758	5.98	0.0017212
189517854				32.5844	35.1764	48.1154	122.758	3.18	0.0032265
18858612	elavl1	Dr.75059	ELAV (embryonic lethal, abnormal vision, Drosophila)-like 1 (Hu antigen R)	10.1697	26.5176	15.2642	122.367	7.07	0.0020927
50540313	zgc:92249	Dr.84875	zgc:92249	24.4902	3.78823	4.31379	121.976	11.23	0.0037429
292623095				41.9239	63.5881	72.0071	121.976	2.06	0.019766
109639158	si:ch211-237l4.5			53.1312	71.7058	72.0071	121.976	1.86	0.012061
190358635	si:ch211-71m22.1	Dr.134371	si:ch211-71m22.1	4.15088	2.70588	5.30928	121.585	29.98	4.1099e-05
41152454	reep5	Dr.10285	receptor accessory protein 5	18.679	21.3764	16.2597	121.585	6.48	0.00020528
239050840	zgc:64002	Dr.116904	zgc:64002	31.5467	49.7882	25.2191	121.585	3.42	0.0072624
42415508	nono	Dr.150274	non-POU domain containing, octamer-binding	26.7732	43.0235	44.7971	121.585	3.18	0.0046769
50539791	tjp2b	Dr.152197	tight junction protein 2b (zona occludens 2)	43.9993	42.2117	70.6798	121.585	2.32	0.017225
51467993	chmp6l			17.0186	28.1411	27.5419	121.194	5	0.0013777
148596962	spna2	Dr.43299	spectrin alpha 2	40.4711	43.5646	36.8331	120.412	2.99	0.0006016
255683334	tmem106a	Dr.13704	transmembrane protein 106A	39.2258	67.9175	53.7565	120.412	2.25	0.015053
225579054	sall1a			45.4521	71.9764	79.971	120.412	1.83	0.03462
115529362	zgc:153027	Dr.87157	zgc:153027	2.28298	3.24705	0.33183	120.021	61.42	5.2683e-05
189531049				40.6786	42.2117	35.174	120.021	3.05	0.00069567
47087054	ppp2r1a	Dr.75358	protein phosphatase 2 (formerly 2A), regulatory subunit A (PR 65), alpha isoform	29.8863	35.7176	58.0703	120.021	2.91	0.011706
292610657				29.2637	32.4705	26.2146	119.63	4.08	0.00040571
41055067	zgc:64130	Dr.78765	zgc:64130	32.1693	48.9764	46.1244	119.63	2.82	0.0044839
148223624	si:ch211-203b8.5	Dr.133317	si:ch211-203b8.5	76.5837	40.8588	63.0477	119.63	1.99	0.029296
41055725	atf3	Dr.77523	activating transcription factor 3	9.13193	11.3647	6.6366	119.239	13.18	0.00015825
40363536	ca2	Dr.77009	carbonic anhydrase II	12.0375	43.0235	32.1875	119.239	4.1	0.010007
47550792	nnt	Dr.17927	nicotinamide nucleotide transhydrogenase	76.5837	68.4587	57.0748	119.239	1.77	0.011713
256418968	icn	Dr.67796	ictacalcin	31.3391	33.0117	31.192	118.848	3.73	4.5098e-05
41152011	lrpap1	Dr.6972	low density lipoprotein receptor-related protein associated protein 1	15.5658	38.9646	15.9278	118.457	5.04	0.0065902
58801515	tomm40	Dr.75289	translocase of outer mitochondrial membrane 40 homolog (yeast)	38.3956	42.2117	64.0432	118.457	2.46	0.012628
47086770	slc16a8	Dr.4660	solute carrier family 16 (monocarboxylic acid transporters), member 8	22.6223	18.4	15.2642	118.066	6.29	0.00045316
41054358	zgc:55512	Dr.78153	zgc:55512	41.5088	34.0941	55.7474	118.066	2.7	0.0071907
50540111	sec11a	Dr.7472	SEC11 homolog A (S. cerevisiae)	10.3772	32.1999	17.2552	117.676	5.9	0.0043043
292625801				31.7542	33.8235	9.62307	117.676	4.69	0.0069355
50540213	nr1h4	Dr.79916	nuclear receptor subfamily 1, group H, member 4	30.0939	45.4588	56.0793	117.676	2.68	0.010299
18859222	pcna	Dr.35605	proliferating cell nuclear antigen	6.01877	12.7176	6.6366	116.503	13.77	0.00039204
35903028				0	25.7058	0	116.503	13.6	0.0062407
76253854	pacsin1			19.3016	32.7411	39.8196	116.503	3.8	0.0048599
300796204				17.8488	43.5646	30.8602	116.503	3.79	0.007463
41053719	slc30a1	Dr.79763	solute carrier family 30 (zinc transporter), member 1	56.2444	42.2117	41.1469	116.112	2.5	0.0048413
41151985	sfrs3b	Dr.75959	splicing factor, arginine/serine-rich 3b	13.0753	29.4941	10.9504	115.721	6.49	0.0035542
45433506				69.7348	23.5411	11.6141	115.721	3.31	0.044915
170172600	dgcr8			22.8298	39.5058	15.2642	115.33	4.46	0.0063349
58801527	seta	Dr.75951	SET translocation (myeloid leukemia-associated) A	44.4144	38.9646	33.183	115.33	2.97	0.0017853
158517897	ncor1	Dr.40877	nuclear receptor co-repressor 1	49.3955	55.1999	86.9395	115.33	1.81	0.047642
47085944	zgc:85787	Dr.150576	zgc:85787	27.1883	33.8235	31.5239	114.939	3.73	0.00052894
41054244	psmd7	Dr.80368	proteasome (prosome, macropain) 26S subunit, non-ATPase, 7 (Mov34 homolog)	11.83	17.8588	13.605	114.548	7.94	0.00032685
50540283	psmb2	Dr.80734	proteasome (prosome, macropain) subunit, beta type, 2	15.7733	17.047	18.2507	114.548	6.73	5.4851e-05
66773129	zgc:109957	Dr.45781	zgc:109957	37.9805	48.9764	24.2236	114.548	3.09	0.0084754
110626148	max	Dr.5013	myc-associated factor X	39.0183	37.6117	61.0567	114.548	2.5	0.012086
292626619				3.3207	20.0235	9.62307	113.375	10.32	0.0022518
292617918				8.5093	19.7529	19.578	113.375	7.11	0.0014653
18859502	tp53			21.1695	28.6823	16.9233	113.375	5.09	0.0014283
292615976				41.0937	36.5294	27.5419	113.375	3.23	0.0025873
61806637	lamp2			39.2258	36.5294	60.3931	113.375	2.5	0.012114
292611834				23.2449	25.4353	24.2236	112.984	4.65	5.1363e-05
292628037				0	0	0.33183	112.593	1017.93	7.9012e-07
50540039	zgc:92862	Dr.81859	zgc:92862	36.3202	43.8352	49.1108	112.202	2.6	0.0028724
47086674	zmat2	Dr.3190	zinc finger, matrin type 2	63.9235	53.847	56.7429	112.202	1.93	0.0030696
41055719	agfg1a	Dr.1483	ArfGAP with FG repeats 1a	70.7725	71.7058	71.6753	112.202	1.57	5.4061e-05
113678797	si:dkey-222f8.3			24.6977	33.2823	32.1875	111.811	3.72	0.0010911
187608538	si:ch211-235e18.3			73.4706	47.3529	31.5239	111.811	2.2	0.038001
47086748	zgc:77366	Dr.75559	zgc:77366	24.9053	29.7647	18.2507	111.42	4.58	0.0014612
50344783	ppid	Dr.76794	peptidylprolyl isomerase D (cyclophilin D)	41.9239	68.4587	52.0973	111.42	2.06	0.017838
124430738	slc39a7	Dr.3818	solute carrier family 39 (zinc transporter), member 7	12.8677	25.9764	12.6095	110.638	6.45	0.0022279
47086876	ap2m1a	Dr.76279	adaptor-related protein complex 2, mu 1 subunit, a	29.0562	32.7411	38.8241	110.638	3.3	0.0013467
47777320	enc1	Dr.9565	ectodermal-neural cortex (with BTB-like domain)	34.2447	45.4588	32.5193	110.638	2.96	0.0030917
62122922	eif2b4			33.6221	37.3411	44.1334	110.638	2.88	0.0018054
41054554	map1lc3b	Dr.120733	microtubule-associated protein 1 light chain 3 beta	62.8858	43.294	22.5644	110.638	2.58	0.028316
45387702	zgc:77127			46.4898	36.5294	71.3435	110.248	2.14	0.029615
54400431	zgc:101846	Dr.4738	zgc:101846	15.9809	28.1411	8.29575	109.857	6.29	0.0038642
51468068	psmb1	Dr.76303	proteasome (prosome, macropain) subunit, beta type, 1	18.2639	23.2706	15.596	109.857	5.77	0.00061608
41055097	mcts1	Dr.84976	malignant T cell amplified sequence 1	18.0563	28.6823	23.5599	109.857	4.69	0.0012516
302129648				26.1505	28.9529	30.1965	109.857	3.86	0.00021172
66472211	zgc:110652	Dr.83510	zgc:110652	24.9053	46.8117	41.8106	109.857	2.9	0.0083472
47271389	mapre1	Dr.94	microtubule-associated protein, RP/EB family, member 1	17.0186	29.4941	15.596	109.466	5.29	0.0024667
219278713	tceb2	Dr.33340	transcription elongation factor B (SIII), polypeptide 2 (18kD, elongin B)	50.2256	39.2352	49.4427	109.075	2.36	0.0031607
45356144	tpd52l2b	Dr.4186	tumor protein D52-like 2b	46.4898	51.4117	72.6708	109.075	1.92	0.022894
41053380	h3f3c	Dr.42924	H3 histone, family 3C	80.3195	68.9999	54.0883	109.075	1.61	0.03213
176866328	zgc:158415	Dr.79019	zgc:158415	13.2828	7.57646	21.9008	108.684	7.63	0.0019315
41054875	st3gal3	Dr.83376	ST3 beta-galactoside alpha-2,3-sialyltransferase 3	43.3767	39.2352	26.5464	108.684	2.99	0.0048964
189524176				51.0558	61.4234	33.183	108.684	2.24	0.018258
47086074	csnk1db	Dr.76493	casein kinase 1, delta b	30.509	32.4705	44.1334	108.293	3.03	0.0033927
118150527	gps1			43.7918	37.6117	44.7971	108.293	2.57	0.001154
189531451				14.7356	16.5059	11.2822	107.902	7.61	0.00026446
212549764	pgp	Dr.77576	phosphoglycolate phosphatase	14.5281	29.4941	11.2822	107.902	5.85	0.0039087
47085932	prkag1	Dr.150253	protein kinase, AMP-activated, gamma 1 non-catalytic subunit	22.2072	31.1176	34.8422	106.729	3.63	0.0023296
51011064	gmppb	Dr.105356	GDP-mannose pyrophosphorylase B	28.4335	29.7647	30.1965	106.729	3.62	4.9917e-05
116875802	zgc:152682	Dr.132799	zgc:152682	24.0751	57.094	13.2732	106.729	3.39	0.029347
47087254	bc2			34.0372	35.447	55.7474	106.729	2.56	0.011437
41055759	gnai1	Dr.14593	guanine nucleotide binding protein (G protein), alpha inhibiting activity polypeptide 1	48.1502	49.5176	60.3931	106.729	2.03	0.0050923
50080165	copa	Dr.2921	coatomer protein complex, subunit alpha	43.7918	45.7293	21.9008	106.338	2.86	0.011971
115496162	zgc:153554			30.924	29.2235	32.5193	105.947	3.43	0.0001612
181330415	nr1h5	Dr.85914	nuclear receptor subfamily 1, group H, member 5	67.4518	24.8941	17.2552	105.947	2.9	0.047199
41152270	zgc:73143			71.3951	70.0822	63.3795	105.947	1.55	0.0043173
292623711				7.88667	14.3412	31.8557	105.556	5.86	0.0066474
116517251	sec23ip	Dr.31695	SEC23 interacting protein	21.7921	21.1058	42.8061	105.556	3.69	0.0084338
40254716	pes	Dr.191	pescadillo	45.4521	65.2117	55.7474	104.774	1.89	0.013035
50539957	rhoad	Dr.15949	ras homolog gene family, member Ad	23.0374	21.9176	30.5284	104.383	4.15	0.00116
41053376	mrpl3	Dr.78414	mitochondrial ribosomal protein L3	31.1316	44.647	46.788	103.992	2.55	0.0059829
292613949				1.03772	6.49411	5.30928	103.601	24.2	0.00028241
41393086	copeb	Dr.77265	core promoter element binding protein	24.4902	16.7764	3.98196	103.601	6.87	0.0045326
57768902	zgc:101000	Dr.78088	zgc:101000	22.8298	23.8117	14.9324	103.601	5.05	0.0011454
76253887				21.9997	21.3764	31.192	103.601	4.17	0.0016186
70887720	herpud1	Dr.132634	homocysteine-inducible, endoplasmic reticulum stress-inducible, ubiquitin-like domain member 1	46.6974	26.7882	43.8016	103.601	2.65	0.0091332
54400405	glrx3	Dr.36959	glutaredoxin 3	17.8488	28.1411	29.201	102.819	4.1	0.0021724
94158222	cmas			31.3391	48.1646	49.7745	102.429	2.38	0.0098134
41055495	zgc:56049	Dr.78500	zgc:56049	31.1316	30.0352	21.2371	102.038	3.71	0.0017605
292624115				15.5658	46.2705	23.2281	101.647	3.58	0.01552
62955548				16.8111	58.447	15.2642	101.647	3.37	0.036938
47086286	lgals3bpb	Dr.106930	lectin, galactoside-binding, soluble, 3 binding protein b	2.07544	1.89411	8.29575	101.256	24.77	0.0004668
41053629	zgc:77748	Dr.80756	zgc:77748	3.3207	14.3412	6.30477	101.256	12.67	0.001235
163914378	si:dkey-25e12.3			15.7733	12.447	9.9549	101.256	7.96	0.00036073
45387652	zgc:73237	Dr.105647	zgc:73237	13.6979	12.9882	19.9098	101.256	6.52	0.00065295
47085924	zgc:65827			33.4146	25.1647	41.8106	101.256	3.03	0.0049537
292628001				5.39614	4.87058	5.64111	100.865	19.02	4.7414e-06
57768820	hsd17b14	Dr.77429	hydroxysteroid (17-beta) dehydrogenase 14	33.207	21.647	26.2146	100.865	3.73	0.0020761
292620914				24.4902	30.847	44.7971	100.865	3.02	0.0077986
300934852				0.830176	3.51764	2.32281	100.474	45.19	6.3122e-05
18858884	id1	Dr.75570	inhibitor of DNA binding 1	11.4149	9.19999	5.97294	100.474	11.34	0.00029258
47085870	nipa2	Dr.31476	non imprinted in Prader-Willi/Angelman syndrome 2 (human)	11.6225	11.6353	9.29124	100.474	9.26	7.3098e-05
55742582	rhoaa	Dr.32765	ras homolog gene family, member Aa	30.509	31.9294	36.1695	100.474	3.06	0.00064235
41282189	rtcd1	Dr.104448	RNA terminal phosphate cyclase domain 1	37.3579	22.4588	41.4788	100.474	2.98	0.0074071
54261800	si:ch211-191d15.2	Dr.82984	si:ch211-191d15.2	27.3958	44.1058	49.7745	100.474	2.49	0.01229
62955156	mrps25	Dr.43027	mitochondrial ribosomal protein S25	23.8676	61.1528	49.4427	100.474	2.24	0.036944
47085788	dusp1	Dr.2413	dual specificity phosphatase 1	73.6781	67.9175	58.0703	100.474	1.51	0.017526
197276590	gtf2h5	Dr.14153	general transcription factor IIH, polypeptide 5	10.3772	30.3058	22.5644	100.083	4.75	0.0053349
47550854	rabac1	Dr.78231	Rab acceptor 1 (prenylated)	22.2072	18.9411	27.8737	99.6919	4.33	0.0011725
292618804				1.8679	2.97647	2.65464	99.3009	39.73	1.151e-05
292611581				35.49	36.7999	49.4427	99.3009	2.45	0.0056475
157841237	capns1b			12.6602	20.5647	19.2461	98.91	5.66	0.00089276
62955192	sip1			33.6221	45.7293	22.2326	98.91	2.92	0.010699
225007596	dkc1			12.0375	19.2117	16.5915	98.519	6.18	0.00064935
41053801	cyba	Dr.83382	cytochrome b-245, alpha polypeptide	16.8111	24.8941	19.2461	98.519	4.85	0.00094221
50540537	spg21			24.9053	30.5764	59.7294	98.519	2.57	0.030679
57525642	naa50	Dr.76212	N(alpha)-acetyltransferase 50, NatE catalytic subunit	29.4712	33.0117	30.1965	98.1281	3.18	0.00025309
41393112	col1a1b	Dr.73918	collagen, type I, alpha 1b	11.6225	14.3412	14.6005	97.7372	7.23	0.00012833
118150461	sept7b			42.339	18.1294	24.5554	97.7372	3.45	0.010693
41055791	sigmar1	Dr.84840	sigma non-opioid intracellular receptor 1	21.5846	46.2705	23.5599	97.7372	3.21	0.013611
84095194	zgc:123077	Dr.132799	zgc:123077	37.9805	27.6	1.32732	97.3462	4.36	0.020551
295834769				23.4525	33.5529	32.1875	96.5643	3.25	0.0022271
292623498				45.6597	27.3294	55.4156	96.5643	2.26	0.022665
292619891				34.4523	57.094	47.7835	96.5643	2.08	0.016685
47086652	kdelr2l	Dr.76243	KDEL (Lys-Asp-Glu-Leu) endoplasmic reticulum protein retention receptor 2, like	32.1693	31.1176	42.8061	96.1734	2.72	0.0037389
41055611	syap1	Dr.13095	synapse associated protein 1	43.3767	29.4941	40.1514	96.1734	2.55	0.0051217
71534261	ubin	Dr.20274	ataxin-1 ubiquitin-like interacting protein	19.3016	21.1058	30.5284	95.7824	4.05	0.0023072
292616019				19.7167	28.4117	30.8602	95.7824	3.64	0.002379
47087018	pi4k2a	Dr.79494	phosphatidylinositol 4-kinase type 2 alpha	42.5465	29.4941	65.0387	95.7824	2.1	0.040219
47086860	zgc:55671	Dr.76387	zgc:55671	18.8865	27.6	26.8782	95.3915	3.9	0.0015442
45387786	u2af2b	Dr.77328	U2 small nuclear RNA auxiliary factor 2b	25.5279	35.1764	22.2326	95.3915	3.45	0.0032981
148235672	dpagt1	Dr.72641	dolichyl-phosphate (UDP-N-acetylglucosamine) N-acetylglucosaminephosphotransferase 1 (GlcNAc-1-P transferase)	26.7732	40.8588	39.4878	95.3915	2.67	0.0056025
50344797	ube2l3		ubiquitin-conjugating enzyme E2L 3	6.01877	28.4117	14.6005	95.0005	5.81	0.0068079
47087318	cnot8	Dr.76589	CCR4-NOT transcription complex, subunit 8	28.226	30.5764	43.4697	95.0005	2.79	0.0060305
41053807	unc50	Dr.116532	unc-50 homolog (C. elegans)	46.4898	38.4235	39.8196	95.0005	2.28	0.0021811
51011050	zgc:91810			7.88667	18.9411	11.9459	94.6096	7.32	0.0015445
169403952	wdr5	Dr.81874	WD repeat domain 5	17.0186	18.4	15.2642	94.6096	5.6	0.00013304
54400611	zgc:101768	Dr.77968	zgc:101768	13.6979	37.8823	25.5509	94.6096	3.68	0.010135
47087418	pitpnbl	Dr.75494	phosphatidylinositol transfer protein, beta, like	28.0184	36.7999	34.1785	94.6096	2.87	0.0017907
41056166	carhsp1	Dr.78003	calcium regulated heat stable protein 1	18.679	10.8235	19.578	94.2186	5.76	0.0012874
41055747	ilk	Dr.77678	integrin linked kinase	22.6223	17.047	14.6005	94.2186	5.21	0.0009678
172088042	aplp2	Dr.81900	amyloid beta (A4) precursor-like protein 2	35.6976	29.7647	19.578	94.2186	3.32	0.0050638
225543293	crlf3	Dr.78701	cytokine receptor-like factor 3	29.2637	27.6	28.2056	94.2186	3.32	5.7165e-05
41054576	exoc1	Dr.77038	exocyst complex component 1	41.0937	32.7411	31.8557	94.2186	2.67	0.0024807
41393074	rab2a	Dr.76947	RAB2A, member RAS oncogene family	37.3579	32.4705	57.4066	94.2186	2.22	0.020966
18858396	cdh1	Dr.78411	cadherin 1, epithelial	13.6979	25.1647	27.5419	93.8277	4.24	0.0035289
153792359	slc30a7			37.9805	48.4352	70.0161	93.8277	1.8	0.04754
47271441	shfm1	Dr.32562	split hand/foot malformation (ectrodactyly) type 1	27.6033	37.8823	29.201	93.4367	2.96	0.0026678
41053842	ccdc6b	Dr.79288	coiled-coil domain containing 6b	9.75456	24.8941	0.66366	93.0458	7.9	0.0074689
47087046	zgc:56317			14.5281	15.6941	9.29124	93.0458	7.06	0.00060475
169646431	dpm3	Dr.82983	dolichyl-phosphate mannosyltransferase polypeptide 3	15.3583	21.3764	22.2326	92.6548	4.71	0.00086213
50344775	rac2	Dr.75565	ras-related C3 botulinum toxin substrate 2 (rho family, small GTP binding protein Rac2)	20.3393	27.0588	15.2642	92.6548	4.44	0.0022606
42476240	nup50	Dr.4718	nucleoporin 50	10.7923	25.9764	26.2146	92.6548	4.41	0.005022
41151983	atp6v1c1a	Dr.106389	ATPase, H+ transporting, lysosomal, V1 subunit C, isoform 1a	25.7354	28.4117	10.6186	92.2639	4.27	0.0060751
49227274	igf2b	Dr.78546	insulin-like growth factor 2b	11.83	37.3411	27.5419	92.2639	3.61	0.012148
40789250	baxa	Dr.78968	bcl2-associated X protein, a	34.0372	22.4588	32.8512	92.2639	3.1	0.0034188
292629691				29.8863	35.7176	56.7429	92.2639	2.26	0.024058
295834920				13.2828	24.6235	21.2371	91.482	4.64	0.0021661
62955082	sept10	Dr.43287	septin 10	19.7167	21.3764	21.9008	91.482	4.36	8.9185e-05
41053761	zgc:77870			31.9618	44.3764	52.0973	91.482	2.14	0.014167
41053625	sas	Dr.78249	sarcoma amplified sequence	34.8674	40.047	58.4021	91.482	2.06	0.022229
46559751	atp1b1a	Dr.76046	ATPase, Na+/K+ transporting, beta 1a polypeptide	71.3951	57.3646	44.4652	91.482	1.58	0.049145
47086916	zgc:77177	Dr.105434	zgc:77177	39.2258	19.7529	18.2507	91.091	3.54	0.010447
41529825	fzd6	Dr.121084	frizzled homolog 6 (Drosophila)	40.8862	34.9058	21.9008	91.091	2.8	0.0090533
50344929	zgc:86751			2.69807	8.9294	8.62758	90.7001	13.43	0.0005774
292624225				10.7923	44.647	5.97294	90.7001	4.43	0.028629
40254696	psen2	Dr.81267	presenilin 2	40.6786	31.6588	57.0748	90.7001	2.1	0.023606
113678993	spi1l	Dr.81548	spleen focus forming virus (SFFV) proviral integration oncogene spi1 like	24.9053	23.2706	10.6186	90.3091	4.61	0.0040689
47087216	crkl			30.509	30.847	25.2191	90.3091	3.13	0.00087435
41054628	mtap	Dr.84816	methylthioadenosine phosphorylase	11.4149	19.7529	16.9233	89.9182	5.61	0.0011102
268607578	trappc2l	Dr.86782	trafficking protein particle complex 2-like	28.6411	28.9529	57.4066	89.9182	2.35	0.032525
38198660	ddi2	Dr.78239	DNA-damage inducible protein 2	33.4146	27.0588	56.4111	89.9182	2.31	0.02923
41393098	prp19	Dr.150278	PRP19/PSO4 homolog (S. cerevisiae)	15.7733	31.9294	22.2326	89.5272	3.84	0.0049608
18858688	foxa3	Dr.1307	forkhead box A3	18.4714	21.1058	35.5058	89.5272	3.58	0.0066585
148235633	srebf2	Dr.82297	sterol regulatory element binding transcription factor 2	31.7542	22.1882	40.8151	89.5272	2.83	0.0084933
261337155	cox10			43.5842	22.1882	39.1559	89.5272	2.56	0.014032
255003830	ubtf	Dr.81029	upstream binding transcription factor, RNA polymerase I	49.3955	39.2352	55.4156	89.5272	1.86	0.012736
47086830	ilf3			24.9053	21.9176	24.8873	89.1363	3.73	0.00023515
302191603				19.5091	33.8235	41.1469	89.1363	2.83	0.011899
45387812	pdpk1b	Dr.29812	3-phosphoinositide dependent protein kinase-1b	47.5276	27.3294	26.5464	89.1363	2.64	0.01507
50344991	zgc:91964			16.396	20.5647	14.2687	88.7453	5.2	0.00066839
41054258	pdia4			0.830176	9.47057	8.29575	88.3544	14.25	0.0010949
47550798	med25	Dr.67653	mediator of RNA polymerase II transcription, subunit 25 homolog (yeast)	14.7356	21.647	16.2597	88.3544	5.04	0.00086461
45387722	zgc:77262	Dr.6046	zgc:77262	13.2828	24.3529	17.9188	88.3544	4.77	0.0021172
268837267	ivns1abpa	Dr.78256	influenza virus NS1A binding protein a	21.9997	31.6588	21.2371	88.3544	3.54	0.0028182
292624603				25.5279	19.7529	35.174	88.3544	3.29	0.005289
52219181	tceb1a	Dr.48734	transcription elongation factor B (SIII), polypeptide 1a	35.49	35.9882	25.5509	88.3544	2.73	0.0036326
148540041	acin1a	Dr.32211	apoptotic chromatin condensation inducer 1a	53.5463	35.1764	35.5058	88.3544	2.13	0.016172
221139733	prkar2aa			26.9807	16.7764	27.5419	87.9634	3.7	0.0029329
289547527	zgc:113055	Dr.84440	zgc:113055	6.64141	7.03528	3.65013	87.1815	15.09	0.00016299
41387211	chmp7	Dr.84727	CHMP family, member 7	12.8677	24.8941	22.5644	87.1815	4.34	0.0029926
292622691				30.924	20.8353	12.2777	86.7906	4.07	0.0066759
47085958	rcc2	Dr.828	regulator of chromosome condensation 2	23.2449	28.4117	23.5599	86.7906	3.46	0.00073158
148887471	si:ch211-51e12.7	Dr.11520	si:ch211-51e12.7	10.7923	18.9411	8.29575	86.3996	6.82	0.0018772
125842180				7.67913	16.5059	20.2416	86.3996	5.83	0.0026701
42476223	map4k5	Dr.79588	mitogen-activated protein kinase kinase kinase kinase 5	30.0939	39.7764	32.1875	86.3996	2.54	0.0031507
45356142	tpd52l2b	Dr.4186	tumor protein D52-like 2b	41.9239	44.3764	29.8647	86.3996	2.23	0.0086998
116812887	akt2	Dr.151154	v-akt murine thymoma viral oncogene homolog 2	48.1502	38.1529	48.779	86.0087	1.91	0.0069794
54261764	psmg2	Dr.77016	proteasome (prosome, macropain) assembly chaperone 2	47.5276	61.4234	46.1244	86.0087	1.66	0.019637
300863129				37.773	35.9882	17.2552	85.6177	2.82	0.01379
47087258	ube2v2	Dr.9101	ubiquitin-conjugating enzyme E2 variant 2	29.8863	30.847	34.1785	85.6177	2.71	0.00058815
41152208	rdh10b	Dr.76149	retinol dehydrogenase 10b	19.7167	39.2352	52.761	85.6177	2.3	0.037252
41393062	tardbp	Dr.2409	TAR DNA binding protein	29.6788	26.247	34.5103	85.2268	2.83	0.0019032
190358428	erlin2	Dr.26703	ER lipid raft associated 2	31.9618	35.9882	30.5284	85.2268	2.6	0.00098111
54400407	zgc:103624		zgc:103624	1.03772	4.3294	1.99098	84.8358	34.59	0.00014066
189526985				41.3012	34.0941	30.5284	84.8358	2.4	0.0040887
47085844	pgrmc2	Dr.75881	progesterone receptor membrane component 2	31.9618	40.8588	25.2191	84.4449	2.58	0.0076422
38198644	taf12	Dr.17679	TAF12 RNA polymerase II, TATA box binding protein (TBP)-associated factor	44.4144	52.2234	50.1063	84.4449	1.73	0.004281
41055655	pdcd6	Dr.84415	programmed cell death 6	5.60369	13.8	9.9549	84.0539	8.59	0.0010153
47085816	uchl5	Dr.80820	ubiquitin carboxyl-terminal hydrolase L5	12.8677	24.0823	25.5509	84.0539	4.03	0.0039911
76253862	adrm1b			31.1316	25.4353	42.8061	84.0539	2.54	0.0099346
66472645	zgc:110008			41.3012	38.1529	23.8918	84.0539	2.44	0.011456
45387902	irf11			15.5658	14.0706	7.63209	83.663	6.73	0.0011847
62955554				10.1697	15.4235	14.2687	83.663	6.3	0.00050471
292609907				12.6602	15.1529	20.9053	83.663	5.15	0.0012923
292628133				29.2637	21.1058	19.9098	83.663	3.57	0.0023934
229893008	si:ch211-198a12.6	Dr.75540	si:ch211-198a12.6	28.6411	31.3882	39.4878	83.663	2.52	0.0041567
41151995	yars			27.1883	22.4588	14.2687	83.2721	3.91	0.0036797
46309480	pla1a	Dr.141051	phospholipase A1 member A	21.1695	29.4941	47.7835	83.2721	2.54	0.023394
57525931	mrpl19	Dr.77808	mitochondrial ribosomal protein L19	30.509	39.2352	32.1875	83.2721	2.45	0.0028996
292611910				48.1502	37.0705	22.5644	83.2721	2.32	0.023653
218931242	zgc:110154			15.1507	14.6117	27.2101	82.8811	4.36	0.0040989
292609428				0.830176	0.811763	0.33183	82.4902	125.38	4.1446e-06
47086710	cd82			13.4904	17.3176	11.9459	82.4902	5.79	0.00054982
268837939	entpd8	Dr.68282	ectonucleoside triphosphate diphosphohydrolase 8	24.2826	23.8117	21.9008	82.4902	3.54	0.00015263
41152405	zgc:73373			43.7918	56.8234	59.7294	82.4902	1.54	0.027143
229577073	zgc:112305	Dr.13705	zgc:112305	13.9054	24.6235	16.2597	82.0992	4.5	0.0025689
41282162	pdip5	Dr.76967	protein disulfide isomerase-related protein (provisional)	24.2826	17.047	23.8918	82.0992	3.78	0.0015371
47087362	zranb2	Dr.32820	zinc finger, RAN-binding domain containing 2	18.0563	31.6588	27.2101	82.0992	3.2	0.0049868
47087336	uba3	Dr.4224	ubiquitin-like modifier activating enzyme 3	24.2826	31.3882	32.1875	82.0992	2.8	0.0022534
47086666	cyb5r3	Dr.4481	cytochrome b5 reductase 3	44.8295	40.8588	40.4833	82.0992	1.95	0.0011717
189521714				15.9809	13.8	14.2687	81.7083	5.56	9.8745e-05
82658227	itgb1bp1	Dr.87771	integrin beta 1 binding protein 1	20.7544	11.6353	32.5193	81.7083	3.78	0.0099854
255652916	chmp2bl	Dr.143624	chromatin modifying protein 2B, like	20.1318	23.8117	25.5509	81.7083	3.53	0.00076415
126723627	zgc:158399	Dr.47698	zgc:158399	32.9995	31.3882	29.8647	81.3173	2.59	0.000322
292623166				10.3772	5.95293	16.9233	80.9264	7.3	0.002051
47087454	zgc:55262	Dr.17116	zgc:55262	16.6035	12.9882	15.596	80.9264	5.37	0.00026549
41055669	zgc:56106	Dr.85028	zgc:56106	12.2451	28.1411	13.605	80.9264	4.5	0.0064597
292622774				23.4525	30.0352	34.8422	80.5354	2.74	0.004086
157743323	golga7	Dr.76763	golgi autoantigen, golgin subfamily a, 7	28.4335	29.4941	38.8241	80.5354	2.5	0.0046382
292619382				2.28298	6.7647	2.65464	80.1445	20.55	0.00035624
50539691	ltv1	Dr.84279	LTV1 homolog (S. cerevisiae)	13.6979	36.5294	24.8873	80.1445	3.2	0.013988
292610474				34.4523	48.4352	44.7971	80.1445	1.88	0.012091
18859440	trpc4apa	Dr.75450	transient receptor potential cation channel, subfamily C, member 4 associated protein a	42.9616	30.5764	57.0748	80.1445	1.84	0.041211
47085854	gmfb	Dr.76342	glia maturation factor, beta	9.13193	19.4823	14.6005	79.7535	5.54	0.002103
308737004				15.9809	19.4823	13.2732	79.7535	4.91	0.00079705
41055141	sft2d1	Dr.84358	SFT2 domain containing 1	21.5846	29.4941	12.6095	79.7535	3.76	0.0068771
18858994	mapk14a	Dr.72252	mitogen-activated protein kinase 14a	13.2828	35.7176	32.5193	79.7535	2.94	0.017206
229576848	tiparp	Dr.73871	TCDD-inducible poly(ADP-ribose) polymerase	24.6977	8.38822	3.98196	79.3626	6.42	0.0087069
50344917	zgc:86762			21.7921	18.1294	27.2101	79.3626	3.55	0.0021393
302393561				32.1693	35.447	44.1334	79.3626	2.13	0.0070347
292617362				41.5088	37.0705	34.8422	79.3626	2.1	0.002225
41054482	zgc:64137			40.8862	60.3411	49.4427	79.3626	1.58	0.03504
224809394	col5a2l			9.96211	5.95293	6.6366	78.9716	10.51	0.00030356
292618675				13.6979	17.8588	11.6141	78.5807	5.46	0.00083116
218777826	sdf4	Dr.32800	stromal cell derived factor 4	19.3016	24.0823	13.9369	78.5807	4.11	0.0024428
47086640	hlx1	Dr.30302	H2.0-like homeo box 1 (Drosophila)	17.6412	25.1647	16.5915	78.5807	3.97	0.0021258
292627412				21.7921	21.3764	21.9008	78.5807	3.62	7.2069e-06
40538751	ck2a1	Dr.75097	casein kinase 2 alpha 1	27.1883	25.4353	26.8782	78.5807	2.97	0.00011419
121582457	zgc:158363	Dr.104398	zgc:158363	23.8676	29.4941	37.4968	78.5807	2.59	0.0066094
41054262	sec23b	Dr.3854	Sec23 homolog B (S. cerevisiae)	32.1693	36.7999	50.77	78.5807	1.97	0.02029
45387672	zgc:77228	Dr.79305	zgc:77228	12.8677	14.3412	22.2326	78.1897	4.74	0.002192
148222002	zgc:162228	Dr.42370	zgc:162228	18.0563	13.8	22.5644	78.1897	4.31	0.0017861
229577144	supt5h	Dr.33072	suppressor of Ty 5 homolog (S. cerevisiae)	19.9242	30.0352	44.4652	78.1897	2.48	0.02255
312283688				15.9809	42.2117	42.4742	78.1897	2.33	0.036616
312283685				2.28298	2.70588	1.32732	77.7988	36.95	3.0246e-05
239050154	si:dkey-33c12.4			7.88667	4.3294	6.30477	77.7988	12.6	0.00021127
126158896	zgc:110801	Dr.43273	zgc:110801	21.1695	36.2588	1.99098	77.7988	3.93	0.028087
189518907				6.01877	6.7647	2.98647	77.4078	14.73	0.00025701
227430334	cdc25	Dr.81316	cell division cycle 25 homolog	8.71685	8.38822	9.62307	77.4078	8.69	2.7704e-05
292625581				33.207	23.5411	26.5464	77.4078	2.79	0.0033162
41053884	hif1ab	Dr.75612	hypoxia-inducible factor 1, alpha subunit (basic helix-loop-helix transcription factor) b	30.7165	43.8352	48.4472	77.4078	1.89	0.02053
95147675	si:ch211-150c22.3	Dr.48748	si:ch211-150c22.3	41.5088	34.9058	54.0883	77.4078	1.78	0.026509
236460849	si:dkeyp-22b2.3	Dr.22056	si:dkeyp-22b2.3	16.8111	10.8235	16.5915	77.0169	5.22	0.00099695
148277672	eif4g2a	Dr.29749	eukaryotic translation initiation factor 4, gamma 2a	17.4337	16.2353	21.9008	77.0169	4.16	0.00087838
176866326	zgc:158284			11.4149	25.9764	18.9143	77.0169	4.1	0.0051987
114158714	lsm7			19.5091	27.6	24.8873	77.0169	3.21	0.0020124
41054490	metap2	Dr.77873	methionyl aminopeptidase 2	37.9805	32.1999	25.2191	77.0169	2.42	0.0066358
41055011				48.7728	38.4235	34.1785	77.0169	1.9	0.013817
47087280	actr2	Dr.76576	ARP2 actin-related protein 2 homolog	9.75456	8.9294	8.62758	76.6259	8.42	2.8531e-05
47550878	asb11	Dr.84298	ankyrin repeat and SOCS box-containing 11	15.5658	11.6353	27.2101	76.235	4.2	0.006428
292625733				8.92439	28.4117	18.5825	75.844	4.07	0.0095575
157311702	zgc:171753			27.3958	24.6235	14.6005	75.844	3.42	0.0052125
71834405	snx9l			34.8674	24.6235	24.5554	75.844	2.71	0.0051266
121582453	hhip	Dr.119698	hedgehog interacting protein	31.5467	50.0587	42.1424	75.844	1.84	0.023435
41393118	vcp	Dr.75122	valosin containing protein	19.9242	22.1882	21.569	75.4531	3.55	0.00016107
178057359	cmas			21.9997	31.3882	10.6186	75.4531	3.54	0.012103
41053398	anp32a	Dr.20261	acidic (leucine-rich) nuclear phosphoprotein 32 family, member A	16.1884	27.0588	47.1199	75.4531	2.5	0.037551
46309518	zgc:77241	Dr.76154	zgc:77241	24.4902	34.9058	33.8467	75.4531	2.43	0.0054662
50540539	snrpb	Dr.30320	small nuclear ribonucleoprotein polypeptides B and B1	9.96211	27.8705	7.30026	75.0621	4.99	0.011395
156739276				26.5656	37.8823	20.5735	75.0621	2.65	0.011573
139948262	si:dkey-102c8.6			4.98105	5.95293	1.65915	74.6712	17.79	0.00033972
41053526	tpst1	Dr.79087	tyrosylprotein sulfotransferase 1	34.2447	16.7764	39.4878	74.6712	2.48	0.022892
50344879	zgc:86833			37.9805	41.6705	38.4923	74.6712	1.9	0.0010763
61651745	baxb	Dr.14459	bcl2-associated X protein, b	3.11316	12.1765	10.9504	74.2802	8.49	0.0018918
238018061	pmp22b	Dr.77410	peripheral myelin protein 22b	21.377	11.9059	5.97294	74.2802	5.68	0.0053298
304766519				16.1884	24.3529	18.2507	74.2802	3.79	0.0020176
41053602	taf8	Dr.159222	TAF8 RNA polymerase II, TATA box binding protein (TBP)-associated factor	29.4712	23.8117	14.6005	74.2802	3.28	0.0069842
77993325	por	Dr.48619	P450 (cytochrome) oxidoreductase	38.3956	28.1411	29.201	74.2802	2.33	0.0058792
56118287	rhoab			17.2261	16.7764	4.31379	73.8893	5.79	0.0047645
113677074	hspa14	Dr.51946	heat shock protein 14	12.0375	28.1411	20.5735	73.8893	3.65	0.0074281
41054666	pdcd10a	Dr.28239	programmed cell death 10a	20.3393	19.4823	22.8963	73.8893	3.53	0.00037477
47086118	rsrc2	Dr.32248	arginine/serine-rich coiled-coil 2	20.5468	26.5176	30.8602	73.8893	2.84	0.0039306
54400471	zgc:103545	Dr.78666	zgc:103545	17.0186	28.4117	22.5644	73.4983	3.24	0.0041654
41055689	zgc:56072	Dr.86170	zgc:56072	18.8865	24.3529	32.8512	73.4983	2.9	0.0070916
41054352	twf1a	Dr.78140	twinfilin, actin-binding protein, homolog 1a	32.3769	23.8117	20.9053	73.4983	2.86	0.005178
50811829	stk25			23.4525	27.3294	43.4697	73.4983	2.34	0.020596
118150551	fkbp3	Dr.150295	FK506 binding protein 3	50.6407	39.2352	41.8106	73.4983	1.67	0.01328
50344841	msrb3	Dr.77956	methionine sulfoxide reductase B3	43.7918	37.0705	56.4111	73.4983	1.61	0.039185
38488744	dnajb11	Dr.9667	DnaJ (Hsp40) homolog, subfamily B, member 11	8.5093	14.8823	4.97745	73.1074	7.73	0.0020683
46309492	klf12a	Dr.76277	Kruppel-like factor 12a	7.88667	14.0706	15.596	73.1074	5.84	0.0015107
70912381	si:busm1-57f23.1	Dr.81717	si:busm1-57f23.1	30.509	50.8705	40.8151	73.1074	1.79	0.031547
292624332				29.6788	27.0588	33.8467	72.7164	2.41	0.002099
189523561				10.9998	14.0706	9.62307	72.3255	6.25	0.00047892
292609435				1.66035	1.89411	0.33183	71.9345	55.53	5.0822e-05
94536660	st14a	Dr.105850	suppression of tumorigenicity 14 (colon carcinoma) a	4.77351	12.7176	9.9549	71.9345	7.86	0.0013629
149773475	txlna	Dr.42541	taxilin alpha	17.4337	21.1058	19.2461	71.9345	3.73	0.00041114
71834467	zgc:111944	Dr.11432	zgc:111944	25.3204	27.8705	24.5554	71.9345	2.78	0.00047662
41054314	cbx1a	Dr.76974	chromobox homolog 1a (HP1 beta homolog Drosophila)	19.3016	32.4705	32.8512	71.9345	2.55	0.010309
302129640				24.4902	29.2235	47.7835	71.9345	2.13	0.033195
212549760	nckap1	Dr.79564	NCK-associated protein 1	22.6223	26.5176	42.8061	71.5436	2.33	0.022159
37620186	mmp2	Dr.76397	matrix metalloproteinase 2	27.8109	27.0588	42.8061	71.5436	2.2	0.016862
303227937				7.67913	25.1647	8.95941	71.1526	5.11	0.0095356
41055643	psmd13	Dr.25959	proteasome (prosome, macropain) 26S subunit, non-ATPase, 13	8.71685	15.9647	17.2552	71.1526	5.09	0.0021822
41054400	ube2nl			14.3205	15.6941	17.9188	71.1526	4.45	0.00035965
221219062	zgc:152900	Dr.11668	zgc:152900	21.1695	19.2117	32.1875	71.1526	2.94	0.007313
145587662	si:dkey-72l14.8	Dr.11366	si:dkey-72l14.8	8.71685	20.8353	17.587	70.7617	4.5	0.0042882
47086036	zgc:77306			24.2826	28.6823	12.2777	70.7617	3.25	0.0098424
113678793	tmem14c	Dr.76391	transmembrane protein 14C	38.3956	37.3411	26.8782	70.7617	2.07	0.0098726
41054662	nt5c3	Dr.150282	5'-nucleotidase, cytosolic III	36.3202	21.1058	47.7835	70.3707	2.01	0.044703
41055715	phkg2	Dr.82569	phosphorylase kinase, gamma 2 (testis)	38.6032	41.9411	31.192	70.3707	1.89	0.0089754
24119229	psma6a	Dr.81152	proteasome (prosome, macropain) subunit, alpha type, 6a	8.5093	11.6353	16.5915	69.9798	5.71	0.0016643
50233794	txnrd1	Dr.77564	thioredoxin reductase 1	23.4525	14.8823	16.2597	69.9798	3.85	0.0026382
47085826	elmo1	Dr.132530	engulfment and cell motility 1 (ced-12 homolog, C. elegans)	26.1505	19.4823	23.5599	69.9798	3.03	0.0017246
47086268	rab5b	Dr.38267	RAB5B, member RAS oncogene family	19.7167	30.0352	26.8782	69.9798	2.74	0.0046744
62955126	zgc:110084	Dr.81884	zgc:110084	17.6412	46.2705	26.5464	69.9798	2.32	0.042406
52219191	zgc:101826			12.6602	15.9647	15.2642	69.5889	4.76	0.00033379
47086246	lgals2a		lectin, galactoside-binding, soluble, 2a	23.66	34.3647	16.9233	69.5889	2.79	0.012793
147904484	fam114a1	Dr.79929	family with sequence similarity 114, member A1	21.377	30.0352	34.5103	69.5889	2.43	0.0086849
302488401				31.3391	31.1176	42.1424	69.5889	2	0.010748
52218953	rassf1	Dr.78467	Ras association (RalGDS/AF-6) domain family 1	23.2449	18.6706	33.8467	69.1979	2.74	0.010206
47086456	sertad2			20.7544	40.3176	43.8016	69.1979	1.98	0.041015
48762658	pa2g4b	Dr.76539	proliferation-associated 2G4, b	29.6788	43.8352	36.5013	69.1979	1.89	0.015301
41055477	cops8	Dr.78319	COP9 constitutive photomorphogenic homolog subunit 8 (Arabidopsis)	13.9054	27.8705	18.5825	68.807	3.42	0.0070687
215983103	lman2	Dr.11546	lectin, mannose-binding 2	28.6411	30.5764	22.8963	68.807	2.51	0.0030852
117606404	crfb6	Dr.80604	cytokine receptor family member b6	26.5656	34.3647	41.1469	68.807	2.02	0.014214
169790992	ptbp1b	Dr.75263	polypyrimidine tract binding protein 1b	19.7167	8.38822	9.62307	68.416	5.44	0.0040939
65301455	nop10	Dr.78253	NOP10 ribonucleoprotein homolog (yeast)	13.2828	29.4941	12.9414	68.416	3.68	0.011826
125833336				9.75456	9.74116	13.605	68.0251	6.17	0.00050737
121583967	tnk2		tyrosine kinase, non-receptor, 2	17.2261	17.8588	8.62758	68.0251	4.67	0.003117
115495914	zgc:154045	Dr.151736	zgc:154045	25.1128	20.5647	35.5058	68.0251	2.51	0.01142
284172428	srgn	Dr.24158	serglycin	28.4335	33.2823	20.2416	68.0251	2.49	0.0087009
41387147	zgc:73355			35.0749	28.4117	21.569	68.0251	2.4	0.0095308
50539669	si:ch211-114c12.2	Dr.4758	si:ch211-114c12.2	33.6221	25.1647	39.1559	68.0251	2.08	0.012999
51011032	spsb4b	Dr.105859	splA/ryanodine receptor domain and SOCS box containing 4b	28.226	33.5529	43.1379	68.0251	1.95	0.016942
292621558				25.943	31.1176	49.1108	68.0251	1.92	0.043395
66472745	ptbp1a	Dr.45492	polypyrimidine tract binding protein 1a	42.1314	40.5882	53.4246	68.0251	1.5	0.030414
116267980	zgc:153628	Dr.80987	zgc:153628	13.2828	15.1529	16.9233	67.6341	4.47	0.00039251
292621495				16.6035	17.3176	15.596	67.6341	4.1	9.3175e-05
292613413				9.96211	27.0588	13.2732	67.6341	4.03	0.010463
62955436	b4galt1	Dr.132607	UDP-Gal:betaGlcNAc beta 1,4- galactosyltransferase, polypeptide 1	15.3583	20.2941	17.587	67.6341	3.81	0.00080751
292616354				19.3016	10.8235	39.8196	67.6341	2.9	0.035738
292610698				30.924	31.1176	25.2191	67.6341	2.33	0.0025101
148227539	zgc:162964	Dr.148401	zgc:162964	28.6411	17.047	0.33183	67.2432	4.38	0.024142
42476249	dye			13.6979	19.2117	16.9233	67.2432	4.05	0.00099187
47086044	spred1	Dr.76703	sprouty-related, EVH1 domain containing 1	15.5658	20.8353	28.2056	67.2432	3.12	0.0063475
47086732	sf1			40.6786	18.6706	20.9053	67.2432	2.51	0.028654
210147516	cdc5l	Dr.10661	CDC5 cell division cycle 5-like (S. pombe)	42.9616	27.6	21.2371	67.2432	2.2	0.029852
41054108	hspa4			25.5279	44.3764	30.5284	67.2432	2.01	0.026962
41055453	tra2a	Dr.75585	transformer-2 alpha	24.0751	34.6352	30.5284	66.8522	2.25	0.0066897
41055735	tm9sf4	Dr.119910	transmembrane 9 superfamily protein member 4	32.5844	40.047	52.4291	66.8522	1.6	0.048611
41054438	adam17a	Dr.59760	a disintegrin and metalloproteinase domain 17a	24.6977	21.647	17.9188	66.4613	3.1	0.001894
165972452	zgc:172056	Dr.104735	zgc:172056	17.4337	23.2706	28.5374	66.4613	2.88	0.0054058
131888306	si:dkey-23c22.6	Dr.79376	si:dkey-23c22.6	43.7918	41.1293	42.8061	66.4613	1.56	0.0010826
41056086	hmbsa	Dr.79518	hydroxymethylbilane synthase a	16.6035	25.7058	17.2552	66.0703	3.33	0.0039751
41053392	zgc:77665			16.6035	24.0823	19.578	66.0703	3.29	0.0022373
57526725	zgc:73185	Dr.33055	zgc:73185	13.6979	26.247	36.8331	66.0703	2.58	0.026071
94536648	map4k2l			50.6407	32.4705	42.8061	66.0703	1.57	0.044078
160333656	acp6	Dr.18950	acid phosphatase 6, lysophosphatidic	5.81123	4.3294	6.96843	65.6794	11.52	0.0001694
50344981	zgc:86599	Dr.31823	zgc:86599	9.54702	4.87058	4.31379	65.6794	10.52	0.00076201
51011058	caprin1a	Dr.34117	cell cycle associated protein 1a	9.75456	9.74116	10.6186	65.6794	6.54	2.6174e-05
41055236	alg9	Dr.82502	asparagine-linked glycosylation 9 homolog (S. cerevisiae, alpha- 1,2-mannosyltransferase)	13.9054	27.3294	15.596	65.6794	3.47	0.0080142
41393126	rab5aa	Dr.7401	RAB5A, member RAS oncogene family, a	18.8865	11.6353	27.2101	65.6794	3.41	0.0092748
295834821				3.52825	7.57646	9.29124	65.2884	9.6	0.00086478
71892473	atp2a2b			9.96211	14.8823	12.6095	65.2884	5.23	0.00071782
118150587	zgc:153638			17.8488	18.9411	24.2236	65.2884	3.21	0.001922
48597016	hnrnpu	Dr.75178	heterogeneous nuclear ribonucleoprotein U	19.7167	18.4	27.5419	65.2884	2.98	0.0042529
58801517	ss18	Dr.20155	synovial sarcoma translocation, chromosome 18 (H. sapiens)	35.9051	26.7882	9.29124	65.2884	2.72	0.033911
50344865	cdkrap3	Dr.3719	CDK5 regulatory subunit associated protein 3	27.6033	30.3058	35.8376	65.2884	2.09	0.0049784
285002244	zgc:153294	Dr.80583	zgc:153294	26.3581	24.8941	44.4652	65.2884	2.05	0.033832
113679494	zgc:153713	Dr.82088	zgc:153713	41.0937	32.7411	42.8061	65.2884	1.68	0.013666
125995395	arhgef1	Dr.34449	rho guanine nucleotide exchange factor (GEF) 1	14.9432	5.95293	11.2822	64.8975	6.05	0.0022694
41152212	pfn2	Dr.76326	profilin 2	14.5281	17.047	8.29575	64.8975	4.88	0.0024991
292610920				5.1886	18.9411	17.587	64.8975	4.67	0.0072496
42415506	sec61al2	Dr.256	Sec61 alpha like 2	9.75456	24.6235	24.5554	64.8975	3.3	0.011687
41054362	mobkl2a	Dr.35692	MOB1, Mps One Binder kinase activator-like 2A (yeast)	20.3393	18.6706	20.9053	64.8975	3.25	0.00021346
41054546	ctsa	Dr.76831	cathepsin A	23.8676	21.3764	20.2416	64.5065	2.96	0.00065183
52345400	mdka	Dr.31448	midkine-related growth factor	6.84895	15.1529	10.6186	64.1156	5.9	0.0020748
123707032	zgc:158419	Dr.84154	zgc:158419	10.5847	13.5294	16.2597	64.1156	4.76	0.0010545
41054124	zgc:63505	Dr.81633	zgc:63505	12.8677	22.7294	6.96843	64.1156	4.52	0.0083141
47087306	ube2n			10.9998	12.9882	19.9098	64.1156	4.38	0.002957
52138560	casp8	Dr.10334	caspase 8, apoptosis-related cysteine peptidase	14.5281	15.6941	13.9369	64.1156	4.36	0.00011472
47086034	usp33	Dr.32515	ubiquitin specific peptidase 33	14.3205	23.2706	16.9233	64.1156	3.53	0.0033722
268607747				20.5468	21.647	29.5329	64.1156	2.68	0.0049268
50540449	ppp1r14b		protein phosphatase 1, regulatory (inhibitor) subunit 14B	23.4525	24.6235	26.5464	64.1156	2.58	0.00049843
47497971	tmem33	Dr.7488	transmembrane protein 33	13.9054	16.5059	1.99098	63.7246	5.9	0.0070444
113678491	si:ch211-208d15.5		si:ch211-208d15.5	21.377	12.447	27.5419	63.7246	3.12	0.010119
113679933	snx14	Dr.81078	sorting nexin 14	29.4712	27.3294	25.8827	63.7246	2.31	0.00083975
90093329	hs3st1l2	Dr.37692	heparan sulfate (glucosamine) 3-O-sulfotransferase 1-like 2	0.622632	7.30587	0.33183	63.3337	23	0.0014203
165972372	trap1			9.75456	19.2117	11.9459	63.3337	4.64	0.0032733
51011120	zgc:100787	Dr.78732	zgc:100787	15.1507	20.8353	12.2777	63.3337	3.94	0.0027818
115495184	zgc:152830	Dr.76798	zgc:152830	14.9432	13.5294	25.5509	63.3337	3.52	0.0070412
66392147	nup88	Dr.4121	nucleoporin 88	15.5658	21.3764	27.5419	63.3337	2.95	0.0066877
47086992	ppt1	Dr.80819	palmitoyl-protein thioesterase 1 (ceroid-lipofuscinosis, neuronal 1, infantile)	26.7732	31.3882	40.4833	63.3337	1.93	0.017085
41055671	upf3b	Dr.13796	UPF3 regulator of nonsense transcripts homolog B (yeast)	35.49	34.6352	38.8241	63.3337	1.74	0.0022285
66472501	vbp1	Dr.76087	von Hippel-Lindau binding protein 1	36.7353	45.7293	29.8647	63.3337	1.69	0.029897
292612164				8.30176	10.0117	5.64111	62.9427	7.88	0.00054339
113679467	alg5			11.83	12.7176	13.2732	62.9427	4.99	7.5088e-05
52219055	zgc:92034			18.2639	24.6235	16.5915	62.9427	3.17	0.0031772
148540039	ptenb	Dr.150341	phosphatase and tensin homolog B (mutated in multiple advanced cancers 1)	17.2261	22.7294	36.1695	62.9427	2.48	0.021877
255683530	npepps	Dr.12473	aminopeptidase puromycin sensitive	25.7354	23.5411	24.5554	62.5518	2.54	0.0002792
53933255	zgc:101858	Dr.106404	zgc:101858	25.5279	43.294	42.8061	62.5518	1.68	0.049194
66472273	zgc:110003			30.7165	20.0235	15.2642	62.1608	2.83	0.012606
42627880	cct2	Dr.117647	chaperonin containing TCP1, subunit 2 (beta)	24.0751	30.0352	18.9143	62.1608	2.55	0.0070939
47086662	ctsh	Dr.14176	cathepsin H	25.3204	30.0352	18.5825	62.1608	2.52	0.0076637
292620177				23.2449	23.5411	31.5239	62.1608	2.38	0.0056109
292626667				0.622632	0.270588	0	61.7699	207.46	7.9317e-06
47087048	znf330	Dr.76569	zinc finger protein 330	32.3769	26.7882	30.8602	61.7699	2.06	0.0027643
41054138	gclm	Dr.80559	glutamate-cysteine ligase, modifier subunit	16.6035	15.1529	10.6186	61.3789	4.35	0.0014669
47086570	syvn1	Dr.75288	synovial apoptosis inhibitor 1, synoviolin	19.9242	16.2353	11.2822	61.3789	3.88	0.00297
229606067	ywhaba	Dr.77005	tyrosine 3-monooxygenase/tryptophan 5-monooxygenase activation protein, beta polypeptide a	15.5658	17.8588	15.2642	61.3789	3.78	0.00033093
167555245	zgc:172352	Dr.83105	zgc:172352	18.679	20.8353	13.2732	61.3789	3.49	0.002591
51571928	yipf1	Dr.18679	Yip1 domain family, member 1	23.2449	32.4705	24.8873	61.3789	2.28	0.0067849
131887279	ubap2l	Dr.77687	ubiquitin associated protein 2-like	31.1316	22.1882	41.4788	61.3789	1.94	0.033286
292619388				25.3204	26.5176	45.4607	61.3789	1.89	0.047415
226423849	zplxdc2	Dr.83915	plexin domain containing 2	46.0748	29.7647	42.1424	61.3789	1.56	0.046016
113678898	kif14			0.207544	1.08235	0.33183	60.988	112.82	2.2184e-05
45433539	sfrs1b			17.2261	38.4235	27.2101	60.988	2.21	0.032005
41053699	pelo	Dr.75205	pelota homolog (Drosophila)	2.90562	12.447	4.31379	60.597	9.24	0.0029859
42476231	dia1	Dr.3433	diaphorase (NADH) (cytochrome b-5 reductase)	4.56597	9.19999	6.96843	60.597	8.77	0.00061207
18859320	rpa2	Dr.33922	replication protein A2	7.26404	13.2588	8.95941	60.597	6.17	0.0012362
41056130	sf3a1			10.9998	22.7294	14.9324	60.597	3.74	0.0059475
41054308	cnn3a	Dr.22283	calponin 3, acidic a	13.2828	35.1764	22.8963	60.597	2.55	0.028405
50539965	zgc:92345			28.226	24.3529	42.4742	60.597	1.91	0.034485
61806521	zgc:110255			30.924	39.2352	38.8241	60.597	1.67	0.012143
292613944				1.8679	2.97647	1.65915	60.2061	27.77	4.855e-05
45387624	mmgt1	Dr.9442	membrane magnesium transporter 1	9.13193	17.8588	6.96843	60.2061	5.32	0.0046359
66472517	eri1	Dr.15106	exoribonuclease 1	15.1507	14.6117	10.2867	60.2061	4.51	0.0010838
41053554	rabgef1	Dr.9342	RAB guanine nucleotide exchange factor (GEF) 1	25.1128	20.2941	22.2326	60.2061	2.67	0.00137
198282132	nucks1b	Dr.75673	nuclear casein kinase and cyclin-dependent kinase substrate 1b	26.9807	40.8588	40.8151	60.2061	1.66	0.035162
292618771				2.49053	1.89411	2.65464	59.8151	25.49	1.7515e-05
139948988	zgc:158381			14.9432	17.3176	6.6366	59.8151	4.61	0.0047498
292619589				17.8488	23.2706	26.2146	59.8151	2.67	0.0043176
113951756	grsf1	Dr.77217	G-rich RNA sequence binding factor 1	29.2637	37.6117	25.8827	59.8151	1.93	0.014183
66773127	prdx5	Dr.76116	peroxiredoxin 5	17.6412	13.5294	13.2732	59.4242	4.01	0.00098556
89886314	zgc:136860	Dr.75313	zgc:136860	17.0186	16.7764	15.2642	59.4242	3.63	0.00015536
41053500	strap	Dr.12320	serine/threonine kinase receptor associated protein	18.2639	19.2117	16.2597	59.4242	3.32	0.00042686
50540477	lygl1	Dr.134016	lysozyme g-like 1	29.4712	35.1764	8.62758	59.4242	2.43	0.049535
116517271	zgc:153358			22.8298	34.0941	26.5464	59.4242	2.14	0.010898
47550806	rab11b			22.8298	41.3999	33.8467	59.4242	1.82	0.038452
57524764	zgc:101011	Dr.14256	zgc:101011	40.4711	38.6941	28.2056	59.4242	1.66	0.025409
189536139				13.9054	12.7176	23.2281	59.0332	3.55	0.0060686
41387171	rbm18	Dr.82770	RNA binding motif protein 18	25.1128	25.1647	23.5599	59.0332	2.4	0.00022665
181330477	kdm5c	Dr.75967	lysine (K)-specific demethylase 5C	24.2826	22.1882	30.5284	59.0332	2.3	0.0055406
190358420	s100u			27.8109	27.6	24.8873	59.0332	2.21	0.00084057
62955638	ppa1	Dr.44230	pyrophosphatase (inorganic) 1	29.6788	30.0352	42.4742	59.0332	1.73	0.027441
292626975				3.73579	4.3294	3.98196	58.6423	14.6	1.0063e-05
110626180	zgc:101724	Dr.78374	zgc:101724	8.71685	6.7647	4.64562	58.6423	8.74	0.00052058
47550690	mpp1			18.8865	16.2353	12.9414	58.6423	3.66	0.0016545
190358440	si:dkey-162b3.1	Dr.83159	si:dkey-162b3.1	20.1318	20.2941	26.2146	58.6423	2.64	0.0030078
300360596				20.7544	16.2353	30.5284	58.6423	2.61	0.013358
66472247	zgc:110034	Dr.14878	zgc:110034	27.3958	18.4	35.8376	58.6423	2.16	0.024657
300934756				37.9805	31.6588	24.5554	58.6423	1.87	0.019701
50540215	tmco1	Dr.13739	transmembrane and coiled-coil domains 1	9.13193	14.6117	6.6366	58.2513	5.75	0.0023946
47085896	vta1	Dr.2866	Vps20-associated 1 homolog (S. cerevisiae)	13.9054	11.0941	15.2642	58.2513	4.34	0.00075643
50345019	mgat4b	Dr.35822	mannosyl (alpha-1,3-)-glycoprotein beta-1,4-N-acetylglucosaminyltransferase, isozyme B	8.5093	8.65881	25.5509	58.2513	4.09	0.016162
41054668	wdr12	Dr.76721	WD repeat domain 12	13.4904	15.4235	15.9278	58.2513	3.9	0.00028406
61651761	zgc:113413	Dr.93219	zgc:113413	16.6035	11.6353	16.9233	58.2513	3.87	0.0015745
18858728	gart	Dr.4801	phosphoribosylglycinamide formyltransferase	14.5281	19.4823	18.5825	58.2513	3.32	0.0014217
292628499				16.1884	21.1058	29.201	58.2513	2.63	0.010826
289191306	pnn	Dr.76956	pinin, desmosome associated protein	31.3391	21.1058	14.9324	58.2513	2.59	0.017309
148356264	zhx2	Dr.83881	zinc-fingers and homeoboxes 2	27.3958	25.9764	32.5193	58.2513	2.03	0.0044033
117606217	minpp1a	Dr.118855	multiple inositol polyphosphate histidine phosphatase, 1a	28.6411	44.3764	33.183	58.2513	1.65	0.039506
189521220				3.3207	30.0352	10.9504	57.8604	3.92	0.032212
292617960				16.6035	9.74116	21.2371	57.8604	3.65	0.0062518
47085976	zgc:77563			20.5468	18.6706	19.9098	57.8604	2.94	0.00019183
292611786				23.0374	25.4353	27.2101	57.8604	2.29	0.0013812
50539909	commd2	Dr.8026	COMM domain containing 2	30.0939	28.6823	23.8918	57.8604	2.1	0.0038086
47086102	lycat	Dr.80904	lysocardiolipin acyltransferase	36.5277	28.9529	38.8241	57.8604	1.66	0.015968
304555592				42.1314	37.8823	29.5329	57.8604	1.58	0.028677
47085928	tpm4	Dr.76054	tropomyosin 4	7.26404	8.38822	3.98196	57.4694	8.78	0.00067304
41054771	ube3c	Dr.78529	ubiquitin protein ligase E3C	8.30176	9.19999	14.2687	57.4694	5.43	0.0015829
162138987	pfdn5			18.679	28.9529	17.2552	57.4694	2.66	0.010432
292620792				20.7544	14.8823	39.8196	57.4694	2.28	0.04997
47086574	tpd52l2a	Dr.78746	tumor protein D52-like 2a	42.754	30.0352	31.192	57.4694	1.66	0.030497
51468001	snrnp70	Dr.35845	small nuclear ribonucleoprotein 70 (U1)	14.3205	14.3412	16.2597	57.0785	3.81	0.00025027
52219139	zgc:103761	Dr.84502	zgc:103761	15.5658	25.1647	28.2056	57.0785	2.48	0.012192
292629771				28.4335	21.1058	21.9008	57.0785	2.4	0.0047841
61806545	zgc:113409	Dr.82572	zgc:113409	24.2826	25.1647	28.5374	57.0785	2.2	0.001681
292619112				5.39614	8.38822	1.65915	56.6875	11.01	0.0014107
166157473	mxra8b	Dr.81833	matrix-remodelling associated 8b	3.94333	7.30587	4.64562	56.6875	10.7	0.00040591
292629678				11.2074	14.3412	18.2507	56.6875	3.88	0.0023743
54262128	casp3a	Dr.11726	caspase 3, apoptosis-related cysteine protease a	20.7544	15.4235	16.9233	56.6875	3.2	0.0016985
292612339				15.9809	15.9647	24.8873	56.6875	2.99	0.0061247
169259793	notch2	Dr.75826	notch homolog 2	15.3583	24.0823	20.9053	56.6875	2.82	0.0047924
41152051	ube2a			22.6223	23.2706	22.2326	56.6875	2.5	8.9377e-05
47086590	fam3c	Dr.77795	family with sequence similarity 3, member C	10.3772	23	35.8376	56.6875	2.46	0.044388
52219053	rnf103	Dr.81204	ring finger protein 103	24.6977	23.5411	35.174	56.6875	2.04	0.016136
50355953	s1pr1	Dr.77753	sphingosine-1-phosphate receptor 1	2.49053	8.11763	3.3183	56.2966	12.13	0.0011435
51011078	zgc:92467	Dr.118688	zgc:92467	8.30176	5.95293	4.97745	56.2966	8.78	0.0003836
125814405				4.77351	8.9294	9.29124	56.2966	7.34	0.00087311
47086840	rbb4	Dr.76462	retinoblastoma binding protein 4	6.84895	7.84705	9.9549	56.2966	6.85	0.0003859
41055093	zgc:63587	Dr.100246	zgc:63587	7.05649	13.5294	11.2822	56.2966	5.3	0.0016857
54400433	ap3s1	Dr.150249	adaptor-related protein complex 3, sigma 1 subunit	14.113	9.19999	8.95941	56.2966	5.23	0.0013387
47086104	hnrnpul1	Dr.77145	heterogeneous nuclear ribonucleoprotein U-like 1	6.22632	20.2941	13.605	56.2966	4.21	0.0088759
50080159	sparc	Dr.75554	secreted acidic cysteine rich glycoprotein	23.2449	9.74116	16.2597	56.2966	3.43	0.009407
47085734	dip2b			25.3204	21.1058	15.596	56.2966	2.72	0.0061549
51010968	mobkl3	Dr.81722	MOB1, Mps One Binder kinase activator-like 3 (yeast)	22.4147	19.7529	11.6141	55.9057	3.12	0.0072675
66472647				18.2639	36.5294	14.9324	55.9057	2.41	0.039648
47086874	glud1a	Dr.78891	glutamate dehydrogenase 1a	21.9997	32.4705	16.9233	55.9057	2.35	0.01986
131887971	zgc:158239			36.7353	22.4588	23.2281	55.9057	2.03	0.025411
139948505	zgc:198241	Dr.84913	zgc:198241	4.56597	7.57646	7.63209	55.5147	8.42	0.00041794
41152019	sec22bb	Dr.3020	SEC22 vesicle trafficking protein homolog B (S. cerevisiae), b	10.1697	18.6706	3.98196	55.5147	5.07	0.0090302
41053635	zgc:56525	Dr.76623	zgc:56525	14.7356	30.5764	23.8918	55.5147	2.41	0.019601
116235415	si:dkey-180p18.9			16.396	31.1176	24.5554	55.5147	2.31	0.017782
42476226	ccnc	Dr.151536	cyclin C	24.6977	23.2706	29.5329	55.5147	2.15	0.0039806
157909775	LOC556124	Dr.43321	hypothetical LOC556124	22.4147	22.4588	36.8331	55.5147	2.04	0.027463
47085714	faf1	Dr.75605	Fas associated factor 1	10.7923	8.11763	11.9459	55.1238	5.36	0.00063344
41053400	jun	Dr.1064	jun proto-oncogene	16.6035	22.4588	22.8963	55.1238	2.67	0.0034801
47086270	cyyr1	Dr.70621	cysteine and tyrosine-rich protein 1	23.2449	20.5647	18.5825	55.1238	2.65	0.0015039
113678244	si:dkey-78l4.14			31.1316	20.2941	21.569	55.1238	2.27	0.012021
292624280				20.9619	26.5176	31.5239	55.1238	2.09	0.010929
292610842				4.56597	7.30587	9.9549	54.7328	7.52	0.0010798
48926638	rap2b	Dr.1058	RAP2B, member of RAS oncogene family	14.9432	5.41176	1.65915	54.7328	7.46	0.0068179
41055944	snrpe	Dr.117027	small nuclear ribonucleoprotein polypeptide E	4.77351	17.8588	5.97294	54.7328	5.74	0.0084728
292618811				10.9998	17.3176	6.30477	54.7328	4.74	0.0054054
47087230	nup133	Dr.75452	nucleoporin 133	10.7923	21.647	19.9098	54.7328	3.14	0.0079971
145587680	pdlim2	Dr.72048	PDZ and LIM domain 2 (mystique)	16.6035	22.7294	17.9188	54.7328	2.87	0.0026991
130499569	zgc:163023	Dr.114385	zgc:163023	16.6035	21.3764	28.2056	54.7328	2.48	0.010467
82658289	hmgb2			17.6412	29.4941	20.9053	54.7328	2.41	0.01204
292627865				20.9619	20.2941	31.8557	54.7328	2.25	0.015016
113678916	si:dkey-8l13.4			36.1126	26.7882	23.8918	54.7328	1.89	0.019792
41152021	mapkapk2a	Dr.76847	mitogen-activated protein kinase-activated protein kinase 2a	33.8297	24.0823	33.8467	54.7328	1.79	0.017481
41053568	pwp1	Dr.79178	PWP1 homolog (S. cerevisiae)	8.09421	5.41176	1.32732	54.3419	10.99	0.0015996
212549534	ywhah	Dr.33131	tyrosine 3-monooxygenase/tryptophan 5-monooxygenase activation protein, eta polypeptide	19.9242	12.9882	12.2777	54.3419	3.61	0.003799
50539913	aagab	Dr.75893	alpha- and gamma-adaptin binding protein	14.5281	14.0706	27.2101	54.3419	2.92	0.01421
47086294	trib3	Dr.30396	tribbles homolog 3 (Drosophila)	20.9619	18.6706	16.9233	54.3419	2.88	0.0011194
292624071				24.0751	21.1058	21.569	54.3419	2.44	0.00083812
292612169				6.43386	7.30587	6.96843	53.9509	7.82	3.1553e-05
261337153	ccdc90b			16.6035	12.7176	7.63209	53.9509	4.38	0.0038821
261245125	ccdc85b			14.3205	16.7764	8.95941	53.9509	4.04	0.0031873
309243068				25.7354	21.647	6.30477	53.9509	3.01	0.025667
47087404	zgc:55683	Dr.79415	zgc:55683	17.8488	30.0352	27.2101	53.9509	2.16	0.015804
41053685	cct4	Dr.72266	chaperonin containing TCP1, subunit 4 (delta)	27.1883	33.2823	17.587	53.9509	2.07	0.025674
300863119				9.96211	21.3764	7.96392	53.56	4.09	0.01047
41054396	zgc:64072	Dr.113396	zgc:64072	25.5279	14.6117	24.2236	53.56	2.5	0.011226
48926636	tomm22			18.0563	31.6588	21.2371	53.56	2.26	0.01838
47550894	gpn2	Dr.19021	GPN-loop GTPase 2	26.9807	25.7058	26.8782	53.56	2.02	0.00023803
54261766	sucla2	Dr.76796	succinate-CoA ligase, ADP-forming, beta subunit	31.1316	28.4117	23.2281	53.56	1.94	0.0078369
56090147	stip1	Dr.75695	stress-induced-phosphoprotein 1 (Hsp70/Hsp90-organizing protein)	17.0186	22.1882	7.30026	53.169	3.43	0.013149
41387159	zgc:73350			14.9432	14.0706	18.9143	53.169	3.33	0.0015864
292626085				29.6788	17.047	8.29575	53.169	2.9	0.030321
38488703	ndnl2	Dr.74720	necdin-like 2	17.2261	20.0235	17.9188	53.169	2.89	0.00058281
292609341				1.45281	2.43529	1.32732	52.7781	30.36	4.3882e-05
41053434	zgc:63658	Dr.17204	zgc:63658	6.84895	6.7647	7.30026	52.7781	7.57	1.3223e-05
189530259				5.39614	10.0117	7.30026	52.7781	6.97	0.00086938
57524755				11.6225	11.3647	25.8827	52.7781	3.24	0.01686
47086724	gtf2a1	Dr.78440	general transcription factor IIA, 1	18.679	12.447	28.8692	52.7781	2.64	0.020813
52218909	rab3gap2	Dr.132369	RAB3 GTPase activating protein subunit 2 (non-catalytic)	15.1507	17.8588	30.1965	52.7781	2.51	0.020555
154426289	dad1	Dr.114083	defender against cell death 1	18.2639	30.0352	17.2552	52.7781	2.42	0.01693
124430519	zgc:158411	Dr.38157	zgc:158411	15.5658	30.847	27.8737	52.7781	2.13	0.026528
41053386	tcea1	Dr.11529	transcription elongation factor A (SII), 1	16.8111	18.1294	10.6186	52.3871	3.45	0.0038401
46309548	zgc:77421			19.9242	17.8588	20.5735	52.3871	2.69	0.00060285
41055519	stau2	Dr.75888	staufen, RNA binding protein, homolog 2 (Drosophila)	25.3204	24.3529	18.5825	52.3871	2.3	0.004982
113205489	nipsnap1	Dr.78738	nipsnap1	17.8488	33.8235	28.5374	52.3871	1.96	0.031929
18859260	prkri	Dr.10669	protein-kinase, interferon-inducible double stranded RNA dependent inhibitor	4.98105	7.30587	6.96843	51.9962	8.1	0.00025088
292610882				8.09421	7.57646	10.9504	51.9962	5.86	0.00060417
292619951				5.39614	9.47057	13.9369	51.9962	5.42	0.0033337
292617440				19.094	18.4	13.9369	51.9962	3.03	0.0021764
311893346				16.8111	14.8823	27.8737	51.9962	2.62	0.015546
61651849	zgc:112982	Dr.39143	zgc:112982	25.943	21.3764	20.9053	51.9962	2.29	0.0029382
47550804				25.3204	20.8353	23.2281	51.9962	2.25	0.0020173
47085836	pla2g6	Dr.78310	phospholipase A2, group VI (cytosolic, calcium-independent)	26.7732	27.0588	29.5329	51.9962	1.87	0.0012442
165972360	zgc:172266	Dr.120331	zgc:172266	33.6221	22.1882	37.165	51.9962	1.68	0.043357
50539903	zgc:92664	Dr.77086	zgc:92664	5.1886	10.8235	2.32281	51.6052	8.44	0.0029926
147899584	zgc:162184	Dr.87900	zgc:162184	7.88667	15.4235	13.2732	51.6052	4.23	0.003199
126158910	zgc:101757	Dr.4617	zgc:101757	19.094	12.447	7.96392	51.6052	3.92	0.0069768
292622141				9.33948	11.6353	21.569	51.6052	3.64	0.01002
156447030	zgc:64155			24.0751	25.4353	7.30026	51.6052	2.73	0.030394
55925382	nsfl1c	Dr.5439	NSFL1 (p97) cofactor (p47)	16.8111	20.5647	23.8918	51.6052	2.53	0.0043039
292619444				22.4147	20.5647	21.569	51.6052	2.4	0.00029977
41055278	ebag9	Dr.24323	estrogen receptor binding site associated, antigen, 9	21.9997	25.9764	20.2416	51.6052	2.27	0.003507
41055274	elof1	Dr.76445	elongation factor 1 homolog (S. cerevisiae)	25.7354	28.4117	27.5419	51.6052	1.9	0.0010565
189527726				35.49	21.647	30.8602	51.6052	1.76	0.032097
51591888	med23	Dr.34224	mediator complex subunit 23	4.35842	7.30587	11.9459	51.2143	6.51	0.0025294
47087458	ppig	Dr.18174	peptidyl-prolyl isomerase G (cyclophilin G)	7.05649	13.5294	7.30026	51.2143	5.51	0.0025044
61097893	smx5	Dr.75582	smx5	8.92439	14.0706	9.29124	51.2143	4.76	0.0017029
67514526	hnrpkl	Dr.47275	heterogeneous nuclear ribonucleoprotein K, like	13.9054	9.47057	11.2822	51.2143	4.43	0.0010368
47086726	ptpn2l		protein tyrosine phosphatase, non-receptor type 2, like	19.5091	16.7764	35.5058	51.2143	2.14	0.04288
242247628	gstm3			2.90562	2.70588	2.65464	50.8233	18.45	1.9263e-06
41054530	atp6v0d1	Dr.77332	ATPase, H+ transporting, V0 subunit D isoform 1	13.9054	19.2117	21.2371	50.8233	2.81	0.0044067
292618814				16.6035	19.7529	25.2191	50.8233	2.48	0.0068047
62955298	zgc:112052	Dr.77509	zgc:112052	26.1505	16.7764	23.2281	50.8233	2.3	0.0091797
57525773	jagn1b	Dr.76311	jagunal homolog 1b (Drosophila)	21.1695	23.2706	22.8963	50.8233	2.26	0.00051586
41054602	actn4	Dr.76952	actinin, alpha 4	23.0374	26.5176	30.5284	50.8233	1.9	0.0079641
189533034				6.01877	22.1882	5.30928	50.4324	4.51	0.019229
41152351	rer1	Dr.13426	RER1 retention in endoplasmic reticulum 1 homolog (S. cerevisiae)	10.1697	17.047	15.2642	50.4324	3.56	0.0031646
41055288	naa15a	Dr.78308	N(alpha)-acetyltransferase 15, NatA auxiliary subunit a	13.4904	18.1294	12.6095	50.4324	3.42	0.0022728
238624202	si:dkey-162b3.6	Dr.151364	si:dkey-162b3.6	11.4149	14.6117	27.8737	50.4324	2.81	0.023413
47086612	sec6l1			20.9619	15.1529	30.5284	50.4324	2.27	0.024163
80751130	zgc:123336			14.5281	22.4588	30.5284	50.4324	2.24	0.026329
27545248	cct3	Dr.26749	chaperonin containing TCP1, subunit 3 (gamma)	28.6411	35.447	28.2056	50.4324	1.64	0.013819
41152397	ube2d2	Dr.7352	ubiquitin-conjugating enzyme E2D 2 (UBC4/5 homolog, yeast)	13.4904	13.5294	9.9549	50.0414	4.06	0.00095798
62955432	f3b	Dr.90156	coagulation factor IIIb	19.9242	11.0941	7.63209	50.0414	3.88	0.00957
45387684	zgc:77312	Dr.81753	zgc:77312	18.2639	15.1529	16.2597	50.0414	3.02	0.00073723
41054767	cdc37	Dr.80218	cell division cycle 37 homolog (S. cerevisiae)	24.2826	17.047	9.9549	50.0414	2.93	0.015383
292626345				12.0375	19.4823	27.2101	50.0414	2.56	0.020162
41055216	parn	Dr.78689	poly(A)-specific ribonuclease (deadenylation nuclease)	19.3016	26.5176	35.174	50.0414	1.85	0.037699
292616481				3.94333	9.74116	6.6366	49.6505	7.33	0.0015174
55742327	rab1a	Dr.77140	RAB1A, member RAS oncogene family	11.2074	11.3647	5.64111	49.6505	5.28	0.0022174
224496033	zgc:123010	Dr.52445	zgc:123010	8.92439	12.9882	8.62758	49.6505	4.88	0.0012864
47086518	mpzl2	Dr.6507	myelin protein zero-like 2	11.2074	12.7176	11.6141	49.6505	4.19	0.00014023
41054586	psmd11b	Dr.30259	proteasome (prosome, macropain) 216S subunit, non-ATPase, 11b	10.1697	11.0941	14.6005	49.6505	4.15	0.0012626
189516111				10.9998	14.6117	12.2777	49.6505	3.93	0.00080531
47087422	srrm1	Dr.20025	serine/arginine repetitive matrix 1	13.0753	17.047	15.2642	49.6505	3.28	0.0010649
148237096	atg4b	Dr.89769	ATG4 autophagy related 4 homolog B (S. cerevisiae)	12.0375	17.3176	27.8737	49.6505	2.6	0.022499
292624439				18.8865	18.4	26.8782	49.6505	2.32	0.0093362
148277606	si:ch211-149p10.2	Dr.74671	si:ch211-149p10.2	1.66035	8.11763	3.65013	49.2595	11.01	0.0017757
50539997	zgc:92895			8.71685	21.647	9.62307	49.2595	3.7	0.01308
18858380	calr	Dr.104606	calreticulin	16.6035	17.5882	14.6005	49.2595	3.03	0.00071201
41054582	rad21	Dr.94731	RAD21 homolog (S. pombe)	18.2639	22.7294	17.587	49.2595	2.52	0.0028631
292610093				21.7921	28.9529	11.9459	49.2595	2.36	0.029138
153791831	zgc:63514			4.35842	4.3294	7.96392	48.8686	8.8	0.00078783
292617516				4.98105	15.6941	11.2822	48.8686	4.59	0.0065309
41282064	zgc:73136	Dr.412	zgc:73136	10.1697	17.3176	10.6186	48.8686	3.85	0.0040226
189518103				3.73579	27.3294	18.2507	48.8686	2.97	0.042049
55925304	zgc:101832			16.6035	14.3412	21.2371	48.8686	2.81	0.0041123
292612136				9.75456	14.8823	31.192	48.8686	2.63	0.042581
41055721	zgc:55908			12.6602	20.2941	29.201	48.8686	2.36	0.02748
190194237	zgc:172090	Dr.114146	zgc:172090	5.1886	3.51764	0.33183	48.4776	16.09	0.00099517
269784630	atp6v1d			8.09421	12.9882	6.6366	48.4776	5.25	0.0024133
148277638	lama4	Dr.87613	laminin, alpha 4	10.9998	8.11763	11.2822	48.4776	4.78	0.00070653
50540063	dctn5	Dr.75282	dynactin 5	6.22632	10.2823	14.9324	48.0867	4.59	0.0044289
47551336	arhgef18			14.9432	16.5059	11.9459	48.0867	3.32	0.0015999
47086762	lasp1	Dr.77581	LIM and SH3 protein 1	8.71685	21.647	13.605	48.0867	3.28	0.012386
45433531				17.8488	25.4353	29.201	48.0867	1.99	0.018997
121582349	zgc:154075	Dr.79553	zgc:154075	34.0372	30.5764	23.2281	48.0867	1.64	0.027481
50539737	kpna2	Dr.75709	karyopherin alpha 2 (RAG cohort 1, importin alpha 1)	3.11316	1.62353	1.32732	47.6957	23.6	0.0001484
41054152	zgc:55363			2.49053	3.24705	2.32281	47.6957	17.75	3.6706e-05
131889258	zgc:158347		zgc:158347	6.64141	3.78823	1.32732	47.6957	12.17	0.0012192
37537524	rassf7b	Dr.12496	Ras association (RalGDS/AF-6) domain family (N-terminal) member 7b	5.81123	18.4	9.9549	47.6957	4.19	0.010252
292610542				11.2074	10.2823	14.2687	47.6957	4	0.0011454
41053406	rars	Dr.32737	arginyl-tRNA synthetase	11.6225	12.1765	13.9369	47.6957	3.79	0.00038415
292610781				10.3772	17.3176	11.9459	47.6957	3.61	0.003668
189515657				20.5468	16.2353	20.2416	47.6957	2.51	0.0023188
123705029	zgc:136380	Dr.31849	zgc:136380	15.7733	19.4823	24.8873	47.6957	2.38	0.0090189
41054446	polr2gl	Dr.2883	polymerase (RNA) II (DNA directed) polypeptide G-like	17.6412	34.3647	20.9053	47.6957	1.96	0.045001
38198638	tardbpl	Dr.33664	TAR DNA binding protein, like	20.9619	30.3058	22.5644	47.6957	1.94	0.015138
255003714	cdkn1bl	Dr.83926	cyclin-dependent kinase inhibitor 1b, like	28.226	16.7764	32.8512	47.6957	1.84	0.045123
50540175	zgc:92772			3.3207	7.03528	8.62758	47.3048	7.48	0.0014622
309243113				2.90562	10.2823	5.97294	47.3048	7.41	0.0027405
47550832	hspa4l			2.90562	13.5294	2.98647	47.3048	7.31	0.0073361
47086498	tbcb	Dr.860	tubulin folding cofactor B	11.2074	11.9059	7.96392	47.3048	4.57	0.0010548
61657910	snrpc	Dr.18318	small nuclear ribonucleoprotein polypeptide C	9.54702	12.447	11.6141	47.3048	4.22	0.00057225
41055300	nat10	Dr.78480	N-acetyltransferase 10	6.43386	17.3176	11.9459	47.3048	3.98	0.007794
41055977	qtrt1	Dr.9747	queuine tRNA-ribosyltransferase 1	6.43386	20.0235	9.9549	47.3048	3.9	0.013121
268607525	dpy30	Dr.83811	dpy-30 homolog (C. elegans)	19.094	17.3176	3.98196	47.3048	3.51	0.019239
169646740	prpf8			13.9054	19.4823	12.6095	47.3048	3.09	0.0043566
47086240	zgc:77449			12.4526	17.5882	29.5329	47.3048	2.38	0.032094
157909840	psmb7			28.4335	30.847	29.5329	47.3048	1.6	0.0015264
53749654	psmb9a	Dr.76004	proteasome (prosome, macropain) subunit, beta type, 9a	4.56597	7.57646	0	46.9138	11.59	0.0026517
41054254	nasp			2.90562	10.0117	6.96843	46.9138	7.08	0.0026014
46309466	kctd5	Dr.104942	potassium channel tetramerisation domain containing 5	8.5093	7.84705	7.30026	46.9138	5.95	7.9481e-05
301171546				20.1318	25.7058	11.2822	46.9138	2.46	0.021879
47087042	cox4nb	Dr.3514	cox4 neighbor	13.6979	23.2706	20.9053	46.9138	2.43	0.010746
292621716				29.8863	22.4588	13.9369	46.9138	2.12	0.033039
41054642	eif2s1l	Dr.104850	eukaryotic translation initiation factor 2, subunit 1 alpha, like	21.5846	25.7058	33.8467	46.9138	1.73	0.031044
41054829	timm50	Dr.5208	translocase of inner mitochondrial membrane 50 homolog (yeast)	7.05649	13.5294	9.62307	46.5229	4.62	0.0026023
292618106				18.679	26.5176	8.29575	46.5229	2.61	0.032194
18858490	celf1	Dr.75890	cugbp, Elav-like family member 1	19.094	18.4	23.2281	46.5229	2.3	0.0032325
50539819	clptm1l	Dr.78178	cleft lip and palate associated transmembrane protein 1, like	19.9242	22.7294	24.2236	46.5229	2.09	0.0026928
62955574	psmb4	Dr.76312	proteasome (prosome, macropain) subunit, beta type, 4	4.15088	10.0117	6.6366	46.1319	6.65	0.0018404
166851855	zgc:174178	Dr.72752	zgc:174178	19.9242	12.1765	15.596	46.1319	2.9	0.005398
55926063	arglu1a	Dr.75129	arginine and glutamate rich 1a	16.6035	11.3647	20.5735	46.1319	2.85	0.0078411
41055703	atp6v1d			21.5846	23.5411	12.2777	46.1319	2.41	0.016071
56118657				4.56597	10.0117	1.65915	45.741	8.45	0.0036279
47086628	slc9a3r1	Dr.78695	solute carrier family 9 (sodium/hydrogen exchanger), member 3 regulator 1	6.84895	5.41176	6.30477	45.741	7.39	0.00010733
62955712	pdlim1			8.92439	7.84705	5.30928	45.741	6.21	0.00076979
146134892	crb3b	Dr.87945	crumbs homolog 3b	5.81123	11.0941	11.9459	45.741	4.76	0.0027992
229577150	slc7a3	Dr.77674	solute carrier family 7 (cationic amino acid transporter, y+ system), member 3	12.4526	13.5294	5.64111	45.741	4.34	0.0049503
41053562	zgc:66014	Dr.83758	zgc:66014	10.7923	11.9059	22.8963	45.741	3.01	0.015666
41054648	tgif1	Dr.139	TGFB-induced factor homeobox 1	11.4149	16.2353	26.2146	45.741	2.55	0.023774
41053906	gas6	Dr.80253	growth arrest-specific 6	18.679	20.2941	28.5374	45.741	2.03	0.01669
47085902	fubp1	Dr.76240	far upstream element (FUSE) binding protein 1	22.4147	27.3294	27.2101	45.741	1.78	0.0064302
113681375	serinc2	Dr.15450	serine incorporator 2	12.0375	10.8235	13.2732	45.35	3.77	0.00046774
167555241	ncalda	Dr.151441	neurocalcin delta a	20.5468	12.7176	9.9549	45.35	3.15	0.010155
167234373	npl			20.9619	22.4588	33.8467	45.35	1.76	0.039829
54400383				7.26404	23.5411	0	44.9591	4.38	0.037724
62955332	ppie	Dr.79339	peptidylprolyl isomerase E (cyclophilin E)	6.64141	17.5882	23.5599	44.9591	2.82	0.028097
113678711	si:dkey-149j18.2			6.22632	27.0588	19.2461	44.9591	2.57	0.045747
41056134	tbp	Dr.117556	TATA box binding protein	18.0563	20.0235	19.578	44.9591	2.34	0.00050336
189524128				0	0	0	44.5681	#DIV/0!	0
18858298				0	0	0.66366	44.5681	201.47	2.7658e-05
134133255	zgc:162200	Dr.5351	zgc:162200	5.39614	5.95293	7.96392	44.5681	6.92	0.00042457
117606402	crfb7	Dr.91624	cytokine receptor family member b7	7.67913	10.2823	3.98196	44.5681	6.09	0.0023971
41056044	rrs1	Dr.76859	RRS1 ribosome biogenesis regulator homolog (S. cerevisiae)	3.52825	12.7176	9.29124	44.5681	5.24	0.0054895
189527792				17.2261	5.68234	5.64111	44.5681	4.68	0.011819
47086978	sgsm3	Dr.75230	small G protein signaling modulator 3	9.96211	14.0706	11.6141	44.5681	3.75	0.0013284
115529428	zgc:153739	Dr.43779	zgc:153739	16.396	18.9411	13.9369	44.5681	2.71	0.0026095
47087070				12.8677	20.0235	20.2416	44.5681	2.52	0.0078708
292609495				25.3204	15.1529	19.578	44.5681	2.23	0.013869
171460995	si:dkey-11p23.2			23.0374	21.647	16.9233	44.5681	2.17	0.0058086
47085700	zgc:66427	Dr.26997	zgc:66427	18.0563	16.5059	28.2056	44.5681	2.13	0.023122
47086718	dnajb12	Dr.11550	DnaJ (Hsp40) homolog, subfamily B, member 12	16.396	24.3529	28.8692	44.5681	1.92	0.028041
62955202	zgc:110259			6.22632	12.7176	12.2777	44.1772	4.24	0.0038495
51011024	prkacab	Dr.76750	protein kinase, cAMP-dependent, catalytic, alpha, genome duplicate b	8.71685	12.9882	10.6186	44.1772	4.1	0.0013818
301129195				7.05649	22.1882	5.64111	44.1772	3.8	0.025487
121583688	si:ch211-287b5.3	Dr.14852	si:ch211-287b5.3	18.0563	22.1882	20.2416	44.1772	2.19	0.002417
55925523	ube3a	Dr.37442	ubiquitin protein ligase E3A	26.5656	15.6941	24.8873	44.1772	1.97	0.023282
71834555	gnsa	Dr.84802	glucosamine (N-acetyl)-6-sulfatase a	28.4335	26.247	20.2416	44.1772	1.77	0.015793
292619332				19.3016	24.6235	33.183	44.1772	1.72	0.044736
41055111	arrb2b	Dr.132395	arrestin, beta 2b	31.9618	26.7882	20.5735	44.1772	1.67	0.032836
62955166	zgc:110292			24.4902	29.4941	27.2101	44.1772	1.63	0.0070372
125813086				28.0184	25.7058	28.2056	44.1772	1.62	0.0022449
41055248	zgc:55536	Dr.80710	zgc:55536	2.69807	4.3294	2.65464	43.7862	13.57	0.0001728
226823224	azin1a	Dr.79629	antizyme inhibitor 1a	5.1886	5.41176	5.97294	43.7862	7.93	3.9454e-05
131888608	zgc:158345	Dr.23447	zgc:158345	10.1697	4.59999	2.32281	43.7862	7.69	0.0037698
57526526	trappc1	Dr.87380	trafficking protein particle complex 1	10.5847	12.1765	0.66366	43.7862	5.61	0.0098513
125630321	si:dkey-72l14.9	Dr.4257	si:dkey-72l14.9	4.77351	14.3412	5.64111	43.7862	5.31	0.0072365
292615942				8.92439	11.3647	8.95941	43.7862	4.49	0.00057603
229331969	si:ch211-241e15.2			11.6225	13.5294	6.6366	43.7862	4.13	0.0038121
77404243	kctd12.2	Dr.84702	potassium channel tetramerisation domain containing 12.2	9.54702	20.0235	6.96843	43.7862	3.6	0.015483
47550826	psma4	Dr.80643	proteasome (prosome, macropain) subunit, alpha type, 4	12.0375	22.1882	22.2326	43.7862	2.33	0.017998
56090165	nr2f6a	Dr.77527	nuclear receptor subfamily 2, group F, member 6a	18.2639	18.4	24.2236	43.7862	2.16	0.0068166
45387744	zgc:77817	Dr.83905	zgc:77817	20.1318	19.2117	25.8827	43.7862	2.01	0.008931
47087282	adipor1b	Dr.76546	adiponectin receptor 1b	18.0563	30.5764	20.2416	43.7862	1.91	0.032729
171461000	ctgf	Dr.42794	connective tissue growth factor	3.3207	5.68234	3.3183	43.3953	10.57	0.00041412
194595499	cish			3.11316	10.2823	3.3183	43.3953	7.79	0.0038926
47086060				12.4526	2.43529	5.64111	43.3953	6.34	0.0065765
41056132	wdr75	Dr.122686	WD repeat domain 75	6.43386	8.38822	11.2822	43.3953	4.99	0.0016762
229576817	flot2a	Dr.38212	flotillin 2a	7.26404	10.8235	8.95941	43.3953	4.81	0.00086345
212549741	prrc1	Dr.79971	proline-rich coiled-coil 1	6.64141	12.7176	15.2642	43.3953	3.76	0.0064828
113676646	atp2b1a	Dr.76148	ATPase, Ca++ transporting, plasma membrane 1a	7.05649	16.2353	18.9143	43.3953	3.08	0.014487
45387872	rabl3	Dr.2405	RAB, member of RAS oncogene family-like 3	12.4526	17.3176	22.5644	43.3953	2.49	0.012415
41053956	wasb	Dr.23314	Wiskott-Aldrich syndrome (eczema-thrombocytopenia) b	17.4337	20.0235	17.587	43.3953	2.37	0.0011087
42543995	arcn1l	Dr.75156	archain 1 like	21.5846	14.6117	29.201	43.3953	1.99	0.036047
18858810	hhex	Dr.79053	hematopoietically expressed homeobox	21.5846	19.7529	26.2146	43.3953	1.93	0.0082365
62955248	fam50a	Dr.76127	family with sequence similarity 50, member A	16.6035	22.4588	30.1965	43.3953	1.88	0.035623
287327509	sepx1b	Dr.81885	selenoprotein X, 1b	22.4147	21.9176	25.5509	43.3953	1.86	0.0033085
47087358	lipf	Dr.77330	lipase, gastric	29.0562	26.247	15.2642	43.3953	1.84	0.041922
292621497				23.4525	21.3764	27.5419	43.3953	1.8	0.0085136
292616114				20.3393	25.9764	27.8737	43.3953	1.75	0.014637
54400587	ctsz	Dr.30882	cathepsin Z	28.0184	21.9176	30.8602	43.3953	1.61	0.024975
116235425	olfml3b	Dr.76416	olfactomedin-like 3b	3.94333	6.7647	6.30477	43.0043	7.58	0.00057428
300863134				10.5847	5.41176	7.30026	43.0043	5.54	0.0018539
47087068	hnrnpl2	Dr.32199	heterogeneous nuclear ribonucleoprotein L2	8.30176	11.6353	8.95941	43.0043	4.46	0.00090396
41056106	gmnn	Dr.119358	geminin, DNA replication inhibitor	14.5281	10.8235	17.2552	43.0043	3.03	0.0042448
292622073				14.9432	14.0706	15.596	43.0043	2.89	0.00023716
55742084	gnl2			7.47158	19.4823	18.5825	43.0043	2.83	0.018727
41055282	ccdc25	Dr.79614	coiled-coil domain containing 25	9.96211	22.4588	16.2597	43.0043	2.65	0.017736
41053691	ostc	Dr.3685	oligosaccharyltransferase complex subunit	17.2261	17.047	15.2642	43.0043	2.6	0.00051698
238018060	prpf38a	Dr.34097	PRP38 pre-mRNA processing factor 38 (yeast) domain containing A	20.1318	13.8	19.2461	43.0043	2.43	0.0059917
113681529	sbf1	Dr.81066	SET binding factor 1	15.9809	13.8	27.2101	43.0043	2.26	0.028608
42476263	anxa2a	Dr.75997	annexin A2a	3.94333	2.70588	1.32732	42.6134	16.03	0.00035318
302344768				8.09421	15.6941	12.6095	42.6134	3.51	0.0052033
292609499				21.9997	15.9647	11.9459	42.6134	2.56	0.012517
55925258	stam2	Dr.79230	signal transducing adaptor molecule (SH3 domain and ITAM motif) 2	10.3772	19.2117	20.9053	42.6134	2.53	0.015576
65301460	gadd45bb	Dr.83988	growth arrest and DNA-damage-inducible, beta b	1.8679	2.70588	1.99098	42.2224	19.3	3.9581e-05
66472285	fahd1	Dr.45793	fumarylacetoacetate hydrolase domain containing 1	11.2074	9.74116	2.32281	42.2224	5.44	0.0063102
123704641	syngr2a	Dr.74587	synaptogyrin 2a	8.30176	8.9294	9.29124	42.2224	4.78	7.584e-05
292625153				6.43386	15.4235	9.62307	42.2224	4.02	0.0068191
47087268	pob	Dr.80620	partial optokinetic response b	13.6979	14.3412	14.2687	42.2224	2.99	5.0654e-05
74315940	tmed9			8.30176	18.6706	22.5644	42.2224	2.56	0.026553
41053432	rhoga	Dr.81484	ras homolog gene family, member Ga	16.1884	17.5882	23.2281	42.2224	2.22	0.00839
292619623				1.8679	1.89411	2.32281	41.8315	20.62	1.1242e-05
125630298	gna12	Dr.36967	guanine nucleotide binding protein (G protein) alpha 12	3.73579	4.87058	3.65013	41.8315	10.24	0.00011255
116268018	dr1	Dr.115546	down-regulator of transcription 1	3.11316	8.65881	5.30928	41.8315	7.35	0.0020298
171460905	fgl2			7.47158	8.9294	3.98196	41.8315	6.16	0.0017288
50540181	slc25a46	Dr.85416	solute carrier family 25, member 46	6.64141	13.5294	10.2867	41.8315	4.12	0.00394
224495962	slkn			12.2451	10.8235	12.2777	41.8315	3.55	0.00025981
292615416				11.6225	17.5882	9.62307	41.8315	3.23	0.0068624
225007545	aldh18a1			8.09421	18.4	15.9278	41.8315	2.96	0.012337
292618137				5.1886	2.70588	0	41.4406	15.75	0.0014967
46195774	asns	Dr.25168	asparagine synthetase	4.98105	10.5529	5.64111	41.4406	5.87	0.0026625
292618785				11.4149	7.57646	9.29124	41.4406	4.4	0.0011798
70887600	zgc:123170	Dr.33507	zgc:123170	5.1886	13.5294	11.6141	41.4406	4.1	0.0063726
41055306	zgc:64227			8.71685	16.7764	9.29124	41.4406	3.57	0.0075595
292614088				6.01877	11.3647	18.2507	41.4406	3.49	0.014249
55925497	zgc:91976	Dr.118860	zgc:91976	14.5281	11.3647	14.6005	41.4406	3.07	0.0014144
46559755	ap2b1	Dr.150746	adaptor-related protein complex 2, beta 1 subunit	13.2828	13.5294	15.9278	41.4406	2.91	0.00094412
50540411	zgc:91931	Dr.81756	zgc:91931	16.8111	18.9411	22.5644	41.4406	2.13	0.0059043
226530929	brd3a	Dr.75909	bromodomain containing 3a	19.3016	20.0235	21.2371	41.4406	2.05	0.00068196
189517080				21.7921	18.9411	24.2236	41.4406	1.91	0.0059552
192455685	ugt5c3	Dr.67307	UDP glucuronosyltransferase 5 family, polypeptide C3	21.5846	27.6	30.8602	41.4406	1.55	0.032623
134085379	si:ch211-147d7.3	Dr.81742	si:ch211-147d7.3	0	0.811763	0.99549	41.0496	68.14	5.7179e-05
292612384				1.24526	2.70588	2.98647	41.0496	17.75	0.00020692
292619125				1.8679	7.03528	6.96843	41.0496	7.76	0.0022599
115312272	ezr	Dr.16446	ezrin	9.75456	10.5529	11.2822	41.0496	3.9	0.00020268
50540235	zgc:92721			9.13193	11.9059	16.2597	41.0496	3.3	0.0053379
289547734	zgc:113045	Dr.41669	zgc:113045	7.05649	11.0941	22.2326	41.0496	3.05	0.025872
189521464				22.6223	18.4	13.2732	41.0496	2.27	0.013508
52218965	zgc:92161	Dr.114476	zgc:92161	24.2826	24.0823	11.2822	41.0496	2.06	0.039117
292619123				0.622632	1.08235	0.33183	40.6587	59.89	3.3969e-05
48762659	capg	Dr.3432	capping protein (actin filament), gelsolin-like	6.64141	17.3176	7.63209	40.6587	3.86	0.012527
292625023				14.9432	8.11763	15.2642	40.6587	3.18	0.0069222
169259761	parp12b	Dr.45821	poly (ADP-ribose) polymerase family, member 12b	7.47158	14.8823	18.2507	40.6587	3	0.013527
292614679				13.0753	17.047	17.9188	40.6587	2.54	0.003538
41053340	dhx16	Dr.76186	DEAH (Asp-Glu-Ala-His) box polypeptide 16	14.113	18.4	18.2507	40.6587	2.4	0.0035357
41056184	zgc:56585	Dr.24982	zgc:56585	23.66	15.1529	19.578	40.6587	2.09	0.013138
292609434				0.207544	0.541176	0	40.2677	161.35	1.315e-05
292611679				5.60369	3.78823	4.31379	40.2677	8.81	0.0002253
47086054	nr2f6b	Dr.16181	nuclear receptor subfamily 2, group F, member 6b	2.69807	7.57646	6.6366	40.2677	7.14	0.0018541
113681384	tbk1	Dr.82024	TANK-binding kinase 1	11.83	8.11763	9.62307	40.2677	4.09	0.0012414
45387694	rgl1	Dr.106940	ral guanine nucleotide dissociation stimulator-like 1	10.9998	12.7176	15.2642	40.2677	3.1	0.002091
254588037	vps13a	Dr.19565	vacuolar protein sorting 13 homolog A (S. cerevisiae)	12.8677	12.9882	14.6005	40.2677	2.99	0.00042206
56693378	lhfp	Dr.76496	lipoma HMGIC fusion partner	7.88667	17.047	20.9053	40.2677	2.64	0.022863
82658315	zgc:123258	Dr.82241	zgc:123258	25.3204	17.047	27.2101	40.2677	1.74	0.031824
292625108				26.9807	23.5411	20.9053	40.2677	1.69	0.011279
74315936	cnih	Dr.48258	cornichon homolog (Drosophila)	1.66035	8.38822	2.98647	39.8768	9.18	0.003316
58332439	irf6	Dr.81664	interferon regulatory factor 6	3.3207	9.74116	7.96392	39.8768	5.69	0.0033673
70887584	zgc:114058	Dr.81608	zgc:114058	3.11316	14.6117	11.2822	39.8768	4.12	0.012547
41393114	nucb2b	Dr.79907	nucleobindin 2b	7.26404	15.1529	13.605	39.8768	3.32	0.0074045
109254762	skia	Dr.81272	nuclear oncoprotein skia	9.96211	13.2588	15.9278	39.8768	3.06	0.0040233
41055868	hdac3	Dr.80607	histone deacetylase 3	15.9809	19.7529	13.9369	39.8768	2.41	0.0054309
45387888	zgc:101841	Dr.78415	zgc:101841	17.4337	26.247	25.5509	39.8768	1.73	0.027278
71892455	rrp12	Dr.83713	ribosomal RNA processing 12 homolog (S. cerevisiae)	17.2261	25.7058	28.8692	39.8768	1.67	0.044631
310616739				1.45281	7.03528	2.65464	39.4858	10.63	0.0021721
18859268	psmb11	Dr.8210	proteasome (prosome, macropain) subunit, beta type, 11	4.98105	6.22352	0	39.4858	10.57	0.0028058
50345017	cdc42ep4a	Dr.77001	CDC42 effector protein (Rho GTPase binding) 4a	5.39614	9.74116	2.98647	39.4858	6.54	0.003412
292610043				5.60369	8.11763	11.6141	39.4858	4.68	0.0031225
116267938	zgc:153129	Dr.74454	zgc:153129	8.92439	12.9882	5.97294	39.4858	4.25	0.0044906
55925515	ankrd9	Dr.81623	ankyrin repeat domain 9	19.5091	8.9294	6.30477	39.4858	3.41	0.020255
61806537	npm3	Dr.39149	nucleophosmin/nucleoplasmin, 3	6.01877	15.9647	14.9324	39.4858	3.21	0.013279
292614348				4.56597	15.1529	17.587	39.4858	3.18	0.021137
292614691				9.33948	12.447	20.2416	39.4858	2.82	0.015748
41055384	zgc:64085	Dr.12508	zgc:64085	3.52825	8.9294	5.64111	39.0949	6.48	0.0022469
18858436	cldn7b	Dr.75457	claudin 7b	5.81123	11.0941	6.6366	39.0949	4.98	0.0027719
41152001	abcf2	Dr.104616	ATP-binding cassette, sub-family F (GCN20), member 2	10.3772	4.59999	12.2777	39.0949	4.3	0.0059065
121583339	zgc:158429	Dr.84965	zgc:158429	5.60369	10.0117	14.9324	39.0949	3.84	0.0085082
18858452	copg2	Dr.75573	coatomer protein complex, subunit gamma 2	9.54702	15.1529	10.9504	39.0949	3.29	0.0039102
41055161	zgc:56010	Dr.79738	zgc:56010	20.5468	14.3412	9.29124	39.0949	2.65	0.017172
50344959	rap1a	Dr.5310	RAP1A, member of RAS oncogene family	15.3583	20.8353	17.587	39.0949	2.18	0.005441
66793371	cfdl	Dr.77244	complement factor D (adipsin) like	17.6412	18.1294	22.2326	39.0949	2.02	0.0053725
41152467	fam76b	Dr.75193	family with sequence similarity 76, member B	15.9809	21.9176	21.569	39.0949	1.97	0.0097716
38707982	aco2	Dr.2353	aconitase 2, mitochondrial	29.2637	21.3764	26.8782	39.0949	1.51	0.029833
53292604	alkbh6	Dr.115003	alkB, alkylation repair homolog 6 (E. coli)	1.03772	9.47057	3.98196	38.7039	8.01	0.0053574
41053352	blmh	Dr.1479	bleomycin hydrolase	4.35842	12.9882	5.97294	38.7039	4.98	0.0072243
55925276	rab11a	Dr.119095	RAB11a, member RAS oncogene family	5.1886	13.5294	15.596	38.7039	3.38	0.01329
62955170	zgc:110288			9.54702	8.9294	21.2371	38.7039	2.92	0.023776
121582375	spoplb	Dr.85674	speckle-type POZ protein-like b	9.96211	5.68234	24.8873	38.7039	2.86	0.049497
41054412	rhogc	Dr.1709	ras homolog gene family, member Gc	16.6035	12.7176	14.2687	38.7039	2.66	0.0021864
62955472	acta1a	Dr.75118	actin, alpha 1a, skeletal muscle	20.9619	17.047	8.95941	38.7039	2.47	0.022662
238776849	nipblb	Dr.78039	nipped-b homolog b (Drosophila)	15.9809	18.9411	12.9414	38.7039	2.43	0.0057403
47086228	zgc:77086	Dr.77817	zgc:77086	18.8865	24.6235	28.5374	38.7039	1.61	0.034127
130502077	zgc:162919	Dr.85556	zgc:162919	21.7921	28.1411	23.5599	38.7039	1.58	0.016966
292617121				3.52825	3.51764	2.98647	38.313	11.46	2.2718e-05
41053803	csrp2	Dr.70350	cysteine and glycine-rich protein 2	3.52825	5.14117	5.97294	38.313	7.85	0.00047778
292626976				5.39614	5.95293	6.96843	38.313	6.27	0.00021041
18858252	adar	Dr.10204	adenosine deaminase, RNA-specific	8.92439	9.19999	6.30477	38.313	4.7	0.0009303
148298682	tgm2b	Dr.16524	transglutaminase 2b	8.5093	7.30587	11.2822	38.313	4.24	0.0016357
158534052	zgc:173994	Dr.126952	zgc:173994	11.83	13.8	6.96843	38.313	3.53	0.005366
123707740	zgc:158466			6.01877	13.2588	17.2552	38.313	3.15	0.015688
192453539	si:rp71-45k5.4	Dr.12465	si:rp71-45k5.4	13.0753	13.2588	12.6095	38.313	2.95	6.7692e-05
292611323				12.4526	8.65881	23.5599	38.313	2.57	0.034702
205361188	mdm2	Dr.75764	transformed 3T3 cell double minute 2 homolog (mouse)	18.8865	17.3176	20.2416	38.313	2.04	0.0018445
45387818	zgc:76872	Dr.78085	zgc:76872	29.4712	23.5411	20.9053	38.313	1.55	0.033008
62122894	zgc:110540	Dr.78188	zgc:110540	1.8679	2.43529	0.99549	37.922	21.47	0.00012848
186910324	mych			1.45281	4.3294	2.65464	37.922	13.48	0.00053449
292611846				6.43386	6.22352	7.96392	37.922	5.52	0.00033672
47087382	apex1	Dr.20170	APEX nuclease (multifunctional DNA repair enzyme) 1	7.05649	12.1765	6.30477	37.922	4.45	0.0039359
41054240	mtmr6	Dr.16456	myotubularin related protein 6	12.0375	14.3412	9.62307	37.922	3.16	0.0027264
41055916	arl2bp	Dr.110760	ADP-ribosylation factor-like 2 binding protein	10.7923	11.9059	13.605	37.922	3.13	0.00099505
51491868	ppp2r5ea	Dr.79532	protein phosphatase 2, regulatory subunit B', epsilon isoform a	15.7733	10.2823	15.9278	37.922	2.71	0.0059398
169646262	dhx15	Dr.4024	DEAH (Asp-Glu-Ala-His) box polypeptide 15	13.4904	20.0235	12.6095	37.922	2.47	0.010534
115529332	mrpl35	Dr.133490	mitochondrial ribosomal protein L35	12.2451	18.1294	16.9233	37.922	2.41	0.0065316
192455657	zgc:194319	Dr.84475	zgc:194319	7.88667	21.1058	21.569	37.922	2.25	0.042597
41054785	sypl2a	Dr.20951	synaptophysin-like 2a	16.8111	19.7529	15.9278	37.922	2.17	0.0033234
41152376	rcv1	Dr.9871	recoverin	22.8298	19.4823	14.6005	37.922	2	0.015463
189514628				0	0	0	37.5311	#DIV/0!	0
24233568	mdkb	Dr.104705	midkine-related growth factor b	1.8679	6.7647	3.3183	37.5311	9.42	0.0018867
45387704	zgc:77147	Dr.82524	zgc:77147	3.94333	5.68234	2.65464	37.5311	9.17	0.00068058
50540433	dpp3	Dr.75694	dipeptidylpeptidase 3	4.77351	4.87058	8.62758	37.5311	6.16	0.0015818
50540261	lzic	Dr.88676	leucine zipper and CTNNBIP1 domain containing	5.60369	8.11763	5.30928	37.5311	5.92	0.00081002
27545220	hdac1	Dr.31752	histone deacetylase 1	13.2828	16.7764	9.29124	37.5311	2.86	0.0078141
41054356	atf1	Dr.155563	activating transcription factor 1	18.2639	21.1058	13.9369	37.5311	2.11	0.011089
76253882	dusp7	Dr.8695	dual specificity phosphatase 7	21.377	13.5294	22.5644	37.5311	1.96	0.023394
292620480				25.1128	21.647	14.6005	37.5311	1.83	0.031189
41054052	mark3	Dr.77067	MAP/microtubule affinity-regulating kinase 3	24.6977	17.3176	19.578	37.5311	1.83	0.016206
41053504	atp6v1al	Dr.105663	ATPase, H+ transporting, lysosomal V1 subunit A, like	20.1318	19.2117	25.5509	37.5311	1.74	0.015524
51010954	zgc:92850	Dr.90700	zgc:92850	24.6977	21.9176	19.2461	37.5311	1.71	0.010244
116175241	ptgs2b	Dr.48719	prostaglandin-endoperoxide synthase 2b	4.35842	3.51764	0.99549	37.1401	12.56	0.00088669
51011080	zgc:91985	Dr.132253	zgc:91985	5.1886	4.59999	1.65915	37.1401	9.73	0.0010535
66472633	zgc:110031	Dr.30886	zgc:110031	6.22632	9.47057	9.62307	37.1401	4.4	0.0015149
237512963	zgc:162565			10.5847	11.0941	4.31379	37.1401	4.29	0.00587
62955240	naa40	Dr.75948	N(alpha)-acetyltransferase 40, NatD catalytic subunit, homolog (S. cerevisiae)	5.81123	14.0706	8.29575	37.1401	3.95	0.0077844
50344979	eaf2	Dr.75486	ELL associated factor 2	5.39614	14.0706	10.6186	37.1401	3.7	0.0086069
224589102	zgc:113421			13.2828	10.2823	8.29575	37.1401	3.5	0.0030002
41055121	zgc:64051	Dr.86328	zgc:64051	7.88667	16.7764	9.9549	37.1401	3.22	0.010886
45387528	drap1	Dr.719	DR1-associated protein 1 (negative cofactor 2 alpha)	13.0753	12.7176	15.2642	37.1401	2.71	0.001191
47087364	exoc7	Dr.67702	exocyst complex component 7	15.3583	16.2353	12.9414	37.1401	2.5	0.0019863
225690523	rheb			13.2828	19.4823	18.2507	37.1401	2.18	0.0088329
41054588	ik	Dr.77058	IK cytokine	15.1507	20.2941	22.8963	37.1401	1.91	0.016054
292625184				16.1884	22.4588	26.2146	37.1401	1.72	0.033824
94536895	zgc:136586	Dr.78286	zgc:136586	5.60369	3.24705	12.6095	36.7492	5.14	0.0089732
66773055	psma2	Dr.75941	proteasome (prosome, macropain) subunit, alpha type, 2	8.09421	9.19999	4.64562	36.7492	5.02	0.0022178
181331981				11.83	13.8	15.9278	36.7492	2.65	0.0026689
71834495	zgc:110105	Dr.77645	zgc:110105	13.4904	14.0706	18.2507	36.7492	2.41	0.0049417
190358438	ppil4			9.54702	18.9411	19.578	36.7492	2.29	0.023864
134085344	klf2a	Dr.29173	Kruppel-like factor 2a	25.7354	16.7764	13.605	36.7492	1.96	0.038143
41055537	rab7	Dr.12260	RAB7, member RAS oncogene family	23.0374	14.8823	26.2146	36.7492	1.72	0.044882
189537684				0.622632	0.270588	2.32281	36.3582	33.92	0.00031046
55742588	rcc1	Dr.77012	regulator of chromosome condensation 1	2.07544	4.87058	1.65915	36.3582	12.68	0.00090173
62955366	med10	Dr.82661	mediator of RNA polymerase II transcription, subunit 10 homolog	11.6225	9.47057	5.97294	36.3582	4.03	0.0035432
41055463	coro1a			8.30176	17.047	5.97294	36.3582	3.48	0.016238
113679067	ccdc126	Dr.41413	coiled-coil domain containing 126	11.6225	12.9882	20.9053	36.3582	2.4	0.018087
31341308	rock2a	Dr.1706	rho-associated, coiled-coil containing protein kinase 2a	17.8488	13.8	18.2507	36.3582	2.19	0.0051498
238776826	wu:fb63d09			22.4147	21.1058	14.2687	36.3582	1.89	0.020819
41053791	psat1	Dr.11425	phosphoserine aminotransferase 1	2.69807	3.51764	0.99549	35.9673	14.96	0.00048092
44662804	postn	Dr.30157	periostin, osteoblast specific factor	3.94333	3.51764	3.98196	35.9673	9.43	2.2504e-05
99028935	cyp51	Dr.155488	cytochrome P450, family 51	6.43386	8.11763	7.63209	35.9673	4.86	0.0003102
41282129	anxa13	Dr.11764	annexin A13	11.6225	8.38822	6.30477	35.9673	4.1	0.0031863
85677492	lama5	Dr.12091	laminin, alpha 5	7.88667	10.5529	9.29124	35.9673	3.89	0.00084935
292623672				8.30176	9.19999	10.2867	35.9673	3.88	0.00046764
47550808	zgc:63554	Dr.82326	zgc:63554	7.47158	10.0117	18.2507	35.9673	3.02	0.017902
83415129	zgc:123280	Dr.87015	zgc:123280	11.2074	17.5882	10.2867	35.9673	2.76	0.0098643
41055840	reep3	Dr.76469	receptor accessory protein 3	18.679	10.5529	19.2461	35.9673	2.23	0.019181
54400537	bcl7b			11.83	20.0235	16.9233	35.9673	2.21	0.014312
183583549	hsd11b3			14.3205	12.9882	21.9008	35.9673	2.19	0.019469
301069398				14.7356	24.0823	23.8918	35.9673	1.72	0.03967
47086894	aurkb	Dr.32625	aurora kinase B	1.8679	2.1647	1.65915	35.5763	18.75	1.8625e-05
292627924				4.15088	2.43529	1.99098	35.5763	12.44	0.00042697
130502153	si:ch211-244b2.3			5.1886	4.3294	1.65915	35.5763	9.55	0.0010826
171460992	rhogb	Dr.9665	ras homolog gene family, member Gb	5.39614	5.95293	3.3183	35.5763	7.28	0.00071013
57524740	tcf25	Dr.34263	transcription factor 25 (basic helix-loop-helix)	6.84895	6.7647	5.30928	35.5763	5.64	0.00029108
54261768	grb2	Dr.114331	growth factor receptor-bound protein 2	8.71685	7.84705	11.2822	35.5763	3.83	0.0015841
301129238				7.05649	12.447	12.9414	35.5763	3.29	0.005552
189534927				14.3205	9.19999	10.6186	35.5763	3.13	0.003918
148225209	zgc:162207			19.094	14.8823	11.2822	35.5763	2.36	0.011873
292622459				15.9809	14.3412	15.2642	35.5763	2.34	0.0005842
292624451				13.6979	11.6353	23.8918	35.5763	2.17	0.036986
57863775	rdh12l	Dr.108840	retinol dehydrogenase 12, like	21.5846	23.8117	16.9233	35.5763	1.71	0.018306
41054708	zgc:56200	Dr.81740	zgc:56200	1.66035	2.97647	1.32732	35.1854	17.7	0.00023882
55742598	pgm3	Dr.37649	phosphoglucomutase 3	2.49053	5.41176	2.65464	35.1854	10	0.00087088
292617306				2.07544	6.22352	2.32281	35.1854	9.94	0.0017715
38198650	fam107b	Dr.79005	family with sequence similarity 107, member B	8.71685	4.87058	3.65013	35.1854	6.12	0.0026113
50540495	mfsd5	Dr.30980	major facilitator superfamily domain containing 5	2.90562	8.11763	9.29124	35.1854	5.2	0.0047379
41055487	cul3			9.96211	10.2823	8.62758	35.1854	3.66	0.0004196
162139041	utp6	Dr.77391	UTP6, small subunit (SSU) processome component, homolog (yeast)	6.84895	16.5059	8.62758	35.1854	3.3	0.014388
41055982	ftsjd2	Dr.78030	FtsJ methyltransferase domain containing 2	13.9054	13.2588	5.30928	35.1854	3.25	0.012697
165972482	slc5a9	Dr.100904	solute carrier family 5 (sodium/glucose cotransporter), member 9	9.13193	9.74116	14.9324	35.1854	3.12	0.005852
119508803	yes1	Dr.75637	v-yes-1 Yamaguchi sarcoma viral oncogene homolog 1	13.2828	10.0117	11.9459	35.1854	3	0.0016564
292625914				14.113	8.9294	18.9143	35.1854	2.52	0.017996
90093325	graspl	Dr.42344	GRP1 (general receptor for phosphoinositides 1)-associated scaffold protein like	17.0186	8.65881	19.578	35.1854	2.33	0.025713
56118555	ift20	Dr.31003	intraflagellar transport protein 20	15.9809	20.2941	13.605	35.1854	2.12	0.01096
292610050				9.33948	19.2117	22.8963	35.1854	2.05	0.046964
41055101	h2afx	Dr.114938	H2A histone family, member X	0.830176	3.51764	1.65915	34.7944	17.38	0.00058508
171184456	glb1l	Dr.43382	galactosidase, beta 1-like	3.73579	11.3647	6.30477	34.7944	4.88	0.0066154
113679100	zgc:153443	Dr.41804	zgc:153443	10.5847	11.3647	1.32732	34.7944	4.48	0.014076
113682365	edc4			4.56597	10.8235	9.62307	34.7944	4.17	0.0051063
52219113	ap1s3b	Dr.123446	adaptor-related protein complex 1, sigma 3 subunit, b	10.7923	9.74116	8.62758	34.7944	3.58	0.00063959
189517868				9.33948	10.5529	11.6141	34.7944	3.31	0.00074994
47550794	zgc:63990	Dr.77778	zgc:63990	15.5658	12.1765	8.62758	34.7944	2.87	0.0078563
18858432	cldn12	Dr.3771	claudin 12	10.9998	14.8823	12.9414	34.7944	2.69	0.0026409
50540177	mrpl11	Dr.27215	mitochondrial ribosomal protein L11	9.54702	20.0235	13.605	34.7944	2.42	0.021634
302393528				13.9054	12.1765	20.9053	34.7944	2.22	0.018816
47087226	prps1a	Dr.75874	phosphoribosyl pyrophosphate synthetase 1A	14.113	16.5059	19.2461	34.7944	2.09	0.0064875
49227648	ctcf	Dr.53867	CCCTC-binding factor (zinc finger protein)	16.8111	19.2117	13.9369	34.7944	2.09	0.0070389
62122938	rbm39b	Dr.76447	RNA binding motif protein 39b	23.0374	20.0235	15.596	34.7944	1.78	0.019243
292622041				17.8488	20.2941	25.5509	34.7944	1.64	0.027548
162138973	zgc:100914	Dr.85875	zgc:100914	24.9053	20.0235	24.5554	34.7944	1.5	0.018077
47550906	fabp7b	Dr.89723	fatty acid binding protein 7, brain, b	1.8679	1.62353	1.65915	34.4035	20.04	7.2886e-06
292625258				5.1886	7.03528	3.3183	34.4035	6.64	0.0013326
41152339	lsm4	Dr.159006	LSM4 homolog, U6 small nuclear RNA associated (S. cerevisiae)	5.81123	9.74116	2.98647	34.4035	5.57	0.0047017
50540311	irf8	Dr.81006	interferon regulatory factor 8	4.15088	9.47057	8.95941	34.4035	4.57	0.0039409
292626906				9.75456	9.19999	11.2822	34.4035	3.41	0.00065981
310616738				10.9998	12.447	8.29575	34.4035	3.25	0.0025391
190358609	si:ch211-255l12.1	Dr.50626	si:ch211-255l12.1	8.09421	11.9059	12.6095	34.4035	3.17	0.0035105
148226738	zgc:162316	Dr.78739	zgc:162316	12.8677	10.8235	8.95941	34.4035	3.16	0.0022918
187936938	si:ch211-160k22.1	Dr.9683	si:ch211-160k22.1	8.5093	20.5647	6.6366	34.4035	2.89	0.035938
47085990	znf207a	Dr.75339	zinc finger protein 207, a	9.13193	14.8823	14.9324	34.4035	2.65	0.0080385
41055455	zgc:63489	Dr.80610	zgc:63489	10.3772	14.0706	17.2552	34.4035	2.47	0.0093552
38198632	tcerg1			13.6979	11.0941	17.2552	34.4035	2.45	0.0076997
124001536	zgc:153243	Dr.81117	zgc:153243	11.6225	12.9882	18.2507	34.4035	2.41	0.010148
66472721	casp6			16.8111	11.9059	14.9324	34.4035	2.36	0.0051151
71892404	si:ch211-195d17.2			14.9432	9.19999	21.9008	34.4035	2.24	0.035157
187608592	ppih	Dr.18161	peptidylprolyl isomerase H (cyclophilin H)	2.07544	5.14117	1.99098	34.0125	11.08	0.0010793
189528048				8.71685	9.74116	6.6366	34.0125	4.07	0.0012643
51011044	rasgef1bb	Dr.13285	RasGEF domain family, member 1Bb	14.7356	5.95293	4.64562	34.0125	4.03	0.014929
148922860	si:dkey-216e9.4			7.26404	9.47057	11.9459	34.0125	3.56	0.0029425
116267934	zgc:153990	Dr.75463	zgc:153990	7.88667	9.74116	12.2777	34.0125	3.41	0.002812
41053498	dtnbp1a	Dr.80474	dystrobrevin binding protein 1a	10.7923	8.65881	11.6141	34.0125	3.28	0.0013361
50540363	slc38a3	Dr.32995	solute carrier family 38, member 3	9.13193	10.0117	11.9459	34.0125	3.28	0.0012138
41053659	brd9	Dr.77449	bromodomain containing 9	17.2261	13.5294	1.65915	34.0125	3.15	0.038268
289577073	xrn1	Dr.69803	5'-3' exoribonuclease 1	8.92439	10.8235	17.587	34.0125	2.73	0.014666
41054606	csnk1da	Dr.6448	casein kinase 1, delta a	14.3205	12.7176	16.9233	34.0125	2.32	0.0039696
54400555	zgc:103467	Dr.89765	myosin, light chain 9, regulatory	19.094	12.1765	13.605	34.0125	2.27	0.012021
41053388	tarbp2	Dr.80037	TAR (HIV) RNA binding protein 2	10.9998	14.3412	19.578	34.0125	2.27	0.016883
55742590	ptges3a	Dr.77365	prostaglandin E synthase 3a (cytosolic)	11.83	18.1294	18.5825	34.0125	2.1	0.014723
41055763	trim25	Dr.151876	tripartite motif-containing 25	15.5658	16.7764	16.5915	34.0125	2.09	0.00044115
61651857	agtr2	Dr.86352	angiotensin II receptor, type 2	19.7167	14.8823	19.2461	34.0125	1.9	0.0088723
189534143				19.9242	20.8353	23.2281	34.0125	1.59	0.0059603
18859276				4.15088	4.3294	1.32732	33.6216	10.28	0.0010501
55925266	zgc:103652	Dr.30701	zgc:103652	10.1697	2.70588	1.32732	33.6216	7.1	0.0090379
292619000				2.07544	11.3647	3.65013	33.6216	5.9	0.010446
41054558	zcchc17	Dr.78134	zinc finger, CCHC domain containing 17	6.84895	12.7176	5.97294	33.6216	3.95	0.0070101
292627016				5.81123	8.11763	14.9324	33.6216	3.49	0.012711
157744493	mrpl9	Dr.76363	mitochondrial ribosomal protein L9	6.64141	14.0706	10.2867	33.6216	3.25	0.0085487
292615126				9.13193	11.9059	17.587	33.6216	2.61	0.01424
224496073	si:ch211-172j10.2	Dr.87047	si:ch211-172j10.2	11.6225	18.1294	10.9504	33.6216	2.48	0.012633
242117980	cox17	Dr.82168	COX17 cytochrome c oxidase assembly homolog (S. cerevisiae)	23.2449	12.447	11.9459	33.6216	2.12	0.040452
82658253	grpel1	Dr.5829	GrpE-like 1, mitochondrial	23.2449	22.7294	13.9369	33.6216	1.68	0.045525
47086580	mdm4	Dr.48996	transformed 3T3 cell double minute 4 homolog (mouse)	21.9997	20.0235	21.9008	33.6216	1.58	0.0027865
41054098	tmem39b	Dr.6663	transmembrane protein 39B	19.7167	22.4588	21.9008	33.6216	1.57	0.0048059
65301423	psmb10	Dr.150271	proteasome (prosome, macropain) subunit, beta type, 10	3.52825	7.57646	0	33.2306	8.98	0.0054968
41055975	zgc:55344			8.92439	7.84705	10.9504	33.2306	3.6	0.0015304
50540493	zgc:92598	Dr.87003	zgc:92598	13.0753	13.5294	5.30928	33.2306	3.12	0.013703
50539817	rdbp	Dr.25733	RD RNA binding protein	10.3772	12.7176	8.95941	33.2306	3.11	0.0022901
51230608	kras	Dr.20193	v-Ki-ras2 Kirsten rat sarcoma viral oncogene homolog	13.6979	14.3412	12.6095	33.2306	2.45	0.00064001
300796304				19.3016	18.4	10.6186	33.2306	2.06	0.025115
116812885	zgc:77041	Dr.16044	zgc:77041	13.6979	20.0235	16.2597	33.2306	1.99	0.012003
47550704	mta2	Dr.7307	metastasis associated 1 family, member 2	5.60369	5.68234	6.96843	32.8397	5.4	0.0002851
47271548	junb	Dr.10326	jun B proto-oncogene	11.4149	5.95293	5.64111	32.8397	4.28	0.0054917
62955360				4.77351	10.5529	12.9414	32.8397	3.49	0.01047
57524487	emp2	Dr.76385	epithelial membrane protein 2	12.4526	8.38822	8.29575	32.8397	3.38	0.0035788
292612076				14.3205	11.3647	13.605	32.8397	2.51	0.0019611
41053344	apg3l	Dr.1496	APG3 autophagy 3-like	15.1507	12.9882	11.2822	32.8397	2.5	0.0032899
41055051	zgc:64040	Dr.25489	zgc:64040	12.2451	13.5294	14.6005	32.8397	2.44	0.0012803
66392218	kpna5	Dr.38262	karyopherin alpha 5 (importin alpha 6)	13.6979	17.3176	12.6095	32.8397	2.26	0.0059831
292622355				10.1697	15.9647	17.587	32.8397	2.25	0.014915
57525606	zgc:100927	Dr.14823	zgc:100927	9.54702	22.4588	12.6095	32.8397	2.21	0.044611
50539703	slc30a5	Dr.13027	solute carrier family 30 (zinc transporter), member 5	15.3583	15.9647	17.9188	32.8397	2	0.0021129
57617214	otud5b	Dr.30089	OTU domain containing 5b	17.4337	20.5647	16.2597	32.8397	1.82	0.0076097
292610653				17.2261	14.8823	24.8873	32.8397	1.73	0.044809
51011096	paip1	Dr.33951	poly(A) binding protein interacting protein 1	20.3393	16.2353	25.5509	32.8397	1.59	0.047027
116517245	si:ch211-133n4.4			6.64141	8.38822	5.97294	32.4487	4.63	0.00080503
160333639	snx10b	Dr.118484	sorting nexin 10b	7.88667	11.3647	2.65464	32.4487	4.44	0.010014
47086318	ostf1	Dr.79778	osteoclast stimulating factor 1	7.05649	9.47057	5.97294	32.4487	4.33	0.0017224
41055707	psmd3	Dr.13797	proteasome (prosome, macropain) 26S subunit, non-ATPase, 3	5.60369	5.68234	14.6005	32.4487	3.76	0.015395
47271385	ttc35	Dr.150684	tetratricopeptide repeat domain 35	6.43386	10.0117	10.2867	32.4487	3.64	0.0028308
122114605	zgc:158450	Dr.72337	zgc:158450	4.77351	13.8	8.95941	32.4487	3.54	0.012328
55925202	btg3			11.4149	9.19999	7.30026	32.4487	3.49	0.0026196
50539677	twf1b	Dr.28948	twinfilin, actin-binding protein, homolog 1b	12.0375	10.0117	20.2416	32.4487	2.3	0.027771
292620274				3.3207	3.78823	5.30928	32.0578	7.74	0.00046138
50539889	otub1l	Dr.76620	OTU domain, ubiquitin aldehyde binding 1, like	7.05649	5.95293	7.30026	32.0578	4.74	0.00025507
176866346	zgc:158420	Dr.89558	zgc:158420	6.84895	7.30587	10.2867	32.0578	3.93	0.002073
56693224	fbxo44	Dr.37880	F-box protein 44	5.81123	6.22352	12.9414	32.0578	3.85	0.0092331
56090211	mfng	Dr.36704	manic fringe homolog	5.60369	11.9059	10.2867	32.0578	3.46	0.0067863
292620971				5.60369	13.2588	8.95941	32.0578	3.46	0.0094132
71834525	ildr2	Dr.79626	immunoglobulin-like domain containing receptor 2	9.33948	10.2823	13.2732	32.0578	2.92	0.0032186
148235155	thumpd3	Dr.79834	THUMP domain containing 3	7.26404	14.8823	17.9188	32.0578	2.4	0.027204
55925216	slc7a6os	Dr.79100	solute carrier family 7, member 6 opposite strand	10.9998	12.1765	16.9233	32.0578	2.4	0.0091096
292623701				13.9054	15.6941	17.587	32.0578	2.04	0.0042329
162139017	zgc:172339	Dr.116684	zgc:172339	0.207544	0	0.99549	31.6668	78.97	9.5255e-05
157278623	zgc:171223	Dr.132687	zgc:171223	2.07544	1.62353	2.65464	31.6668	14.95	0.00011564
292618085				2.90562	4.59999	2.65464	31.6668	9.35	0.00045335
121582331	sult3st2	Dr.36001	sulfotransferase family 3, cytosolic sulfotransferase 2	7.26404	2.1647	8.29575	31.6668	5.36	0.0053309
157841229	zgc:171947			4.56597	13.2588	5.64111	31.6668	4.05	0.013004
41055623	eif6	Dr.76244	eukaryotic translation initiation factor 6	5.1886	14.3412	5.64111	31.6668	3.77	0.015807
292613952				5.81123	13.2588	10.6186	31.6668	3.2	0.0099701
50540097	zgc:92810			12.0375	12.1765	7.30026	31.6668	3.01	0.0056551
226423853	ralgapa1	Dr.60457	Ral GTPase activating protein, alpha subunit 1 (catalytic)	17.0186	7.03528	7.63209	31.6668	3	0.022611
148922923	zgc:162873			5.81123	12.447	15.9278	31.6668	2.78	0.020555
47086626	cul5			9.33948	10.5529	14.9324	31.6668	2.73	0.0070128
50540413	sart1	Dr.76208	squamous cell carcinoma antigen recognised by T cells	9.13193	10.8235	15.2642	31.6668	2.7	0.0084725
41054759	zgc:63523	Dr.79740	zgc:63523	15.5658	6.7647	14.9324	31.6668	2.55	0.020814
55925525	zgc:92177			13.9054	17.047	10.6186	31.6668	2.29	0.010528
295834908				10.3772	16.2353	20.2416	31.6668	2.03	0.029833
41054406	sec22a	Dr.132526	SEC22 vesicle trafficking protein homolog A (S. cerevisiae)	19.094	17.3176	18.5825	31.6668	1.73	0.0016068
41053536	bbs5	Dr.83505	Bardet-Biedl syndrome 5	1.8679	2.97647	5.30928	31.2759	9.24	0.0012865
41282207	lrrc40	Dr.80656	leucine rich repeat containing 40	2.90562	8.65881	4.97745	31.2759	5.67	0.0043016
46391101	pdcl3	Dr.76839	phosducin-like 3	8.30176	7.03528	3.98196	31.2759	4.86	0.0026114
66472743	nmt1a	Dr.77367	N-myristoyltransferase 1a	4.98105	7.30587	7.63209	31.2759	4.71	0.0011066
56090151	net1	Dr.76653	neuroepithelial cell transforming gene 1	2.49053	10.8235	7.30026	31.2759	4.55	0.0095562
71480067	si:dkey-30h14.2		si:dkey-30h14.2	4.35842	10.5529	6.6366	31.2759	4.35	0.0056225
41152290	sap18	Dr.13349	sin3-associated polypeptide	7.05649	14.3412	3.98196	31.2759	3.7	0.017389
57524500	gdpd1	Dr.34264	glycerophosphodiester phosphodiesterase domain containing 1	3.73579	10.8235	10.9504	31.2759	3.68	0.010906
189518910				10.3772	12.1765	16.5915	31.2759	2.4	0.010047
41055438				15.5658	14.0706	13.2732	31.2759	2.19	0.0015749
189535183				9.33948	19.7529	16.5915	31.2759	2.05	0.035425
50345079	ppapdc1b	Dr.28994	phosphatidic acid phosphatase type 2 domain containing 1B	3.52825	3.24705	0.66366	30.8849	12.46	0.000973
41152204	rab13	Dr.20822	RAB13, member RAS oncogene family	3.73579	2.43529	1.65915	30.8849	11.83	0.00042841
157743309	sh3gl1a			2.28298	5.95293	5.64111	30.8849	6.68	0.0019862
47086742	zgc:86838			4.98105	9.19999	6.6366	30.8849	4.45	0.0025974
116268076	zgc:153060	Dr.75175	zgc:153060	5.1886	8.65881	11.2822	30.8849	3.69	0.006113
292611873				11.6225	5.14117	12.9414	30.8849	3.12	0.012904
113679085	cbx3a	Dr.105034	chromobox homolog 3a (HP1 gamma homolog, Drosophila)	7.88667	11.0941	13.9369	30.8849	2.81	0.0074767
49227579	vipar	Dr.4192	vps33b interacting protein, apical-basolateral polarity regulator	6.22632	14.3412	15.596	30.8849	2.56	0.023444
113951750	aimp1	Dr.76210	aminoacyl tRNA synthetase complex-interacting multifunctional protein 1	14.113	15.6941	6.6366	30.8849	2.54	0.021618
292609711				15.5658	17.047	6.6366	30.8849	2.36	0.031802
123705548	zgc:158317			17.6412	8.11763	17.2552	30.8849	2.15	0.033643
113679133	zgc:153172	Dr.37156	zgc:153172	13.6979	20.0235	20.5735	30.8849	1.71	0.028461
268607586	zgc:101026	Dr.119277	zgc:101026	1.8679	1.89411	0	30.494	24.32	0.00046903
50540199	mpv17l2	Dr.32124	MPV17 mitochondrial membrane protein-like 2	1.66035	4.59999	0.33183	30.494	13.88	0.0019959
124430741	sox4a	Dr.76585	SRY-box containing gene 4a	3.94333	5.41176	3.3183	30.494	7.22	0.00056336
187608377	si:ch211-122l24.6	Dr.86993	si:ch211-122l24.6	6.84895	4.59999	3.65013	30.494	6.06	0.0013046
116517259	zgc:153923	Dr.86349	zgc:153923	4.77351	4.05882	7.96392	30.494	5.45	0.0023225
50540129	nop16	Dr.83130	NOP16 nucleolar protein homolog (yeast)	3.94333	12.447	5.64111	30.494	4.15	0.012298
61651843	pfdn1	Dr.107471	prefoldin subunit 1	10.9998	11.9059	2.32281	30.494	3.63	0.01865
82617537	zgc:123096	Dr.10129	zgc:123096	8.5093	12.447	6.6366	30.494	3.32	0.0063429
38488742	pald	Dr.119207	paladin	14.113	8.11763	9.29124	30.494	2.9	0.0082956
45387580	psenen	Dr.151555	presenilin enhancer 2 homolog	10.3772	20.8353	14.9324	30.494	1.98	0.037388
176866340	zgc:172163	Dr.90318	zgc:172163	2.69807	4.3294	0	30.103	12.85	0.0020359
52218903	si:ch211-214p16.1	Dr.14186	si:ch211-214p16.1	9.75456	10.5529	4.97745	30.103	3.57	0.0064704
52219013	zgc:92308	Dr.84566	zgc:92308	9.33948	13.2588	6.96843	30.103	3.05	0.0081739
292627210				12.6602	6.22352	11.2822	30.103	2.99	0.0095809
169646278	zgc:110682	Dr.77963	zgc:110682	9.75456	9.19999	11.6141	30.103	2.95	0.0013105
50540491	fundc1	Dr.84265	FUN14 domain containing 1	13.6979	14.3412	6.96843	30.103	2.58	0.015732
168693602	lap3	Dr.79192	leucine aminopeptidase 3	12.8677	11.6353	11.2822	30.103	2.52	0.00072978
292616843				7.67913	11.6353	20.5735	30.103	2.26	0.048002
283806559	uck2a			10.7923	11.3647	18.2507	30.103	2.23	0.020372
62955508	cops6	Dr.42675	COP9 constitutive photomorphogenic homolog subunit 6 (Arabidopsis)	18.679	12.447	10.2867	30.103	2.18	0.023146
50539741	hax1	Dr.78079	HCLS1 associated protein X-1	18.4714	12.1765	12.2777	30.103	2.1	0.017019
62122886	snx4	Dr.4994	sorting nexin 4	13.6979	14.8823	16.5915	30.103	2	0.0031171
57525953	zgc:100836	Dr.33950	zgc:100836	20.5468	12.7176	17.9188	30.103	1.76	0.029441
50539813	zgc:92501			16.6035	21.647	20.9053	30.103	1.53	0.021852
57525944	zgc:100829	Dr.9484	zgc:100829	4.35842	1.62353	1.65915	29.7121	11.67	0.0011405
42415500	psmd12	Dr.51730	proteasome (prosome, macropain) 26S subunit, non-ATPase, 12	3.73579	2.70588	7.96392	29.7121	6.19	0.0042363
50344915	mpdu1b	Dr.33446	mannose-P-dolichol utilization defect 1b	4.98105	8.65881	6.96843	29.7121	4.33	0.0021922
57525909	zgc:101136			6.84895	9.47057	8.95941	29.7121	3.53	0.0015173
41055804	cobra1	Dr.79678	cofactor of BRCA1	7.88667	10.5529	8.29575	29.7121	3.33	0.0016372
238624119	zgc:173506			7.67913	11.6353	7.63209	29.7121	3.31	0.0040105
62955584	zgc:110325	Dr.17626	zgc:110325	5.1886	14.3412	8.62758	29.7121	3.17	0.016623
292618114				10.7923	10.8235	8.62758	29.7121	2.95	0.0013922
66472679	mrpl13	Dr.82561	mitochondrial ribosomal protein L13	10.9998	15.4235	3.98196	29.7121	2.93	0.027592
292622417				12.4526	9.19999	9.9549	29.7121	2.82	0.0026874
118150411	zgc:154024	Dr.80994	zgc:154024	11.2074	17.047	6.96843	29.7121	2.53	0.025061
292627133				12.4526	16.5059	7.96392	29.7121	2.41	0.019406
47087410	zc3h7			10.9998	7.84705	19.2461	29.7121	2.34	0.037501
166851853	zgc:174263	Dr.22122	zgc:174263	13.6979	10.2823	20.2416	29.7121	2.02	0.035652
292613545				0.207544	5.68234	0.33183	29.3211	14.14	0.0044215
47085874	dda1	Dr.31540	DET1 and DDB1 associated 1	2.90562	8.11763	6.96843	29.3211	4.89	0.0045795
51011076	gltpd1	Dr.77249	glycolipid transfer protein domain containing 1	6.43386	7.84705	6.30477	29.3211	4.27	0.00046415
57526495	yeats4	Dr.88142	YEATS domain containing 4	3.11316	9.19999	9.62307	29.3211	4.01	0.0090157
210147549	zgc:55695	Dr.75500	zgc:55695	8.92439	10.0117	15.2642	29.3211	2.57	0.011964
205360963	zgc:175142	Dr.131862	zgc:175142	11.83	8.11763	14.6005	29.3211	2.55	0.010999
115494939	zgc:153440	Dr.132239	zgc:153440	12.2451	14.3412	8.95941	29.3211	2.47	0.0076932
292616079				15.7733	17.3176	11.2822	29.3211	1.98	0.015108
123707983	slc25a15a	Dr.110551	solute carrier family 25 (mitochondrial carrier; ornithine transporter) member 15a	3.11316	3.51764	3.98196	28.9302	8.18	0.00010532
113676894	si:dkey-217k21.3			5.81123	1.35294	3.98196	28.9302	7.79	0.0025654
18859432	stat1a	Dr.143657	signal transduction and activation of transcription 1a	7.47158	2.43529	4.97745	28.9302	5.83	0.0037631
292627484				4.77351	6.22352	4.64562	28.9302	5.55	0.00045071
54400479	elovl1a	Dr.82281	elongation of very long chain fatty acids (FEN1/Elo2, SUR4/Elo3, yeast)-like 1a	4.35842	4.59999	7.30026	28.9302	5.34	0.0015842
41054042	zc3h15	Dr.24762	zinc finger CCCH-type containing 15	2.69807	8.65881	8.29575	28.9302	4.42	0.0074368
189519598				6.01877	5.41176	9.29124	28.9302	4.19	0.0030234
192451480				7.26404	11.0941	3.98196	28.9302	3.88	0.0090356
189530861				3.73579	11.6353	9.29124	28.9302	3.52	0.012601
121583896	zgc:153955	Dr.87836	zgc:153955	12.6602	10.0117	4.31379	28.9302	3.22	0.015129
54400413	im:7139060		im:7139060	6.01877	11.9059	11.2822	28.9302	2.97	0.0094316
91176299	zgc:136901			14.3205	6.7647	8.29575	28.9302	2.95	0.014088
41053972	gtf2h4	Dr.75464	general transcription factor IIH, polypeptide 4	8.09421	11.0941	10.2867	28.9302	2.94	0.0022055
18858264	aldh1a2	Dr.5206	aldehyde dehydrogenase 1 family, member A2	0	0.541176	0.66366	28.5392	71.06	5.4875e-05
66472487	hrasb	Dr.8916	-Ha-ras Harvey rat sarcoma viral oncogene homolog b	1.66035	2.70588	0.99549	28.5392	15.97	0.00034116
269973890	actn1	Dr.79526	actinin, alpha 1	2.69807	3.51764	0.66366	28.5392	12.45	0.0010085
45387710	zgc:77906	Dr.29778	zgc:77906	4.56597	3.24705	2.65464	28.5392	8.18	0.00051693
31341160	ruvbl2	Dr.35479	RuvB-like 2 (E. coli)	4.15088	8.65881	4.97745	28.5392	4.81	0.0037622
302564338				4.77351	6.49411	7.63209	28.5392	4.53	0.0013432
41055553	ubap1	Dr.78794	ubiquitin associated protein 1	12.8677	7.57646	9.9549	28.5392	2.82	0.0069128
57524674	thoc3	Dr.78573	THO complex 3	7.88667	19.2117	9.62307	28.5392	2.33	0.043722
50345113	enoph1	Dr.19647	enolase-phosphatase 1	8.71685	17.3176	10.9504	28.5392	2.31	0.024362
225690559	dnase1l3			13.9054	10.8235	15.2642	28.5392	2.14	0.0075976
148232269	zcchc10	Dr.80591	zinc finger, CCHC domain containing 10	5.39614	4.59999	5.30928	28.1483	5.52	0.0001197
47086042	nfe2l3	Dr.75476	nuclear factor (erythroid-derived 2)-like 3	3.73579	6.49411	5.30928	28.1483	5.43	0.0012483
41053942	tmem48	Dr.25587	transmembrane protein 48	4.77351	7.57646	4.97745	28.1483	4.87	0.0016315
41055806	prkcbb	Dr.84921	protein kinase C, beta b	4.35842	9.19999	3.98196	28.1483	4.81	0.005599
189530200				6.22632	6.49411	5.30928	28.1483	4.68	0.00026606
292621010				4.77351	7.57646	5.97294	28.1483	4.61	0.0013604
50233896	foigr	Dr.65392	foie gras	7.47158	6.22352	4.97745	28.1483	4.52	0.0010881
52218929	lyn			5.81123	6.7647	6.6366	28.1483	4.4	0.00019815
292621600				3.73579	8.9294	6.6366	28.1483	4.37	0.0047721
41053584	vps28	Dr.78280	vacuolar protein sorting 28 (yeast)	10.9998	5.14117	3.98196	28.1483	4.2	0.010157
47087304	cand1	Dr.76535	cullin-associated and neddylation-dissociated 1	6.01877	11.6353	9.62307	28.1483	3.1	0.0073288
254553258	dhx37			6.01877	13.5294	9.62307	28.1483	2.89	0.013571
292611759				8.30176	8.11763	12.9414	28.1483	2.88	0.0072332
238231393	tfpt	Dr.75270	TCF3 fusion partner homolog	10.7923	14.3412	4.31379	28.1483	2.87	0.024685
46309478	zgc:76924			10.1697	13.8	13.2732	28.1483	2.27	0.0051256
41055175	tbc1d5	Dr.41677	TBC1 domain family, member 5	15.1507	11.3647	12.9414	28.1483	2.14	0.0054312
292627191				10.9998	19.2117	10.9504	28.1483	2.05	0.034343
47085878	ankra2	Dr.31416	ankyrin repeat, family A (RFXANK-like), 2	12.4526	16.2353	15.2642	28.1483	1.92	0.0068075
47087278	eif3jb	Dr.155062	eukaryotic translation initiation factor 3, subunit Jb	14.5281	18.9411	12.6095	28.1483	1.83	0.020697
41053775	fzr1			20.1318	13.2588	17.587	28.1483	1.66	0.030546
189536214				1.24526	3.78823	1.65915	27.7574	12.44	0.0009692
157841220	zgc:171788	Dr.81000	zgc:171788	4.35842	2.97647	0.99549	27.7574	10	0.0015537
212720947	brd7	Dr.79551	bromodomain containing 7	5.39614	5.95293	1.99098	27.7574	6.24	0.0028369
33504530	tfpia	Dr.33137	tissue factor pathway inhibitor a	3.11316	6.7647	5.97294	27.7574	5.25	0.0024862
292611615				3.94333	6.49411	6.30477	27.7574	4.97	0.0014086
168693596	cyp1c2			9.96211	7.03528	6.30477	27.7574	3.57	0.0031934
136255691	LOC556597	Dr.81211	similar to GCN5-like protein	7.26404	10.0117	7.30026	27.7574	3.39	0.0021019
139949248	zgc:161969	Dr.77756	zgc:161969	5.39614	8.11763	13.9369	27.7574	3.03	0.017571
125854013				6.84895	12.447	9.29124	27.7574	2.91	0.0077426
47087460	sec23a	Dr.33071	Sec23 homolog A (S. cerevisiae)	9.96211	11.6353	8.29575	27.7574	2.79	0.0028422
52218973	sav1	Dr.81554	salvador homolog 1 (Drosophila)	9.96211	13.2588	7.63209	27.7574	2.7	0.0087968
47271430	dcp1a	Dr.80532	decapping enzyme	7.88667	9.47057	13.9369	27.7574	2.66	0.010501
292610745				16.1884	11.3647	14.9324	27.7574	1.96	0.010873
50539841	pbk	Dr.77309	PDZ binding kinase	0.207544	0.270588	0.33183	27.3664	101.36	1.5092e-06
292615836				1.8679	1.89411	0.66366	27.3664	18.55	0.00023843
292616944				2.90562	3.78823	2.65464	27.3664	8.78	0.00019429
66472535				2.69807	4.05882	5.30928	27.3664	6.8	0.0010322
292624743				8.92439	3.78823	7.30026	27.3664	4.1	0.0052341
54400585	fip1l1	Dr.36945	FIP1 like 1 (S. cerevisiae)	7.26404	8.9294	5.30928	27.3664	3.82	0.0026385
52138562	tgfb3	Dr.116110	transforming growth factor, beta 3	6.43386	7.30587	8.29575	27.3664	3.73	0.00074695
51467904	ebna1bp2l			6.64141	13.2588	3.98196	27.3664	3.44	0.019722
41053966	c2orf24			11.83	6.49411	6.30477	27.3664	3.33	0.0086837
47086814	ubxn1	Dr.77070	UBX domain protein 1	10.3772	8.65881	5.64111	27.3664	3.33	0.0053317
41054292	rrp15	Dr.75896	ribosomal RNA processing 15 homolog (S. cerevisiae)	6.64141	11.0941	6.96843	27.3664	3.32	0.0055817
41393172	arpc5b	Dr.10390	actin related protein 2/3 complex, subunit 5B	6.01877	10.8235	8.29575	27.3664	3.27	0.0052612
47086200	zgc:85676	Dr.86120	zgc:85676	8.92439	12.1765	11.6141	27.3664	2.51	0.003762
148540092	adipor2	Dr.10050	adiponectin receptor 2	10.5847	10.0117	12.9414	27.3664	2.45	0.002951
115497493	zgc:153296			8.92439	14.3412	14.9324	27.3664	2.15	0.016431
292614292				12.0375	12.1765	14.6005	27.3664	2.12	0.0033175
27545280	atp6ap1	Dr.76858	ATPase, H+ transporting, lysosomal accessory protein 1	12.0375	16.5059	11.2822	27.3664	2.06	0.01303
50080169	wwp1	Dr.76814	WW domain containing E3 ubiquitin protein ligase 1	11.4149	10.8235	19.578	27.3664	1.96	0.041674
50540293	nrbf2	Dr.33416	nuclear receptor binding factor 2	17.6412	14.0706	11.6141	27.3664	1.89	0.017536
50540209	zgc:92746	Dr.81975	zgc:92746	12.6602	18.4	13.2732	27.3664	1.85	0.019982
62955526	bre	Dr.118971	brain and reproductive organ-expressed protein	12.0375	20.2941	14.6005	27.3664	1.75	0.040757
301129245				17.6412	12.447	20.5735	27.3664	1.62	0.04802
121583815	rcor1	Dr.79190	REST corepressor 1	3.3207	5.68234	3.3183	26.9755	6.57	0.0012182
292625515				4.77351	7.03528	0.99549	26.9755	6.32	0.0058901
113205960	cnpy1	Dr.107959	canopy1	3.3207	6.49411	3.65013	26.9755	6.01	0.0019957
292624161				2.49053	7.30587	6.30477	26.9755	5.03	0.0045368
41056016	mocs3	Dr.82431	molybdenum cofactor synthesis 3	10.3772	5.95293	10.6186	26.9755	3	0.006883
302488471				5.60369	12.447	8.95941	26.9755	3	0.011685
292627705				4.98105	12.447	11.2822	26.9755	2.82	0.017041
148922867	zgc:165573	Dr.85599	zgc:165573	13.6979	9.47057	9.29124	26.9755	2.49	0.0077815
47550684	cyth1	Dr.76915	cytohesin 1	11.83	8.38822	12.2777	26.9755	2.49	0.0056944
41056242	tubgcp2	Dr.77414	tubulin, gamma complex associated protein 2	9.96211	17.3176	10.9504	26.9755	2.12	0.024817
292627383				15.5658	7.57646	17.587	26.9755	1.99	0.048248
47086028	zgc:85717	Dr.10261	zgc:85717	10.9998	18.4	12.6095	26.9755	1.93	0.028624
41055535	prpf31	Dr.76439	PRP31 pre-mRNA processing factor 31 homolog (yeast)	15.9809	17.3176	18.2507	26.9755	1.57	0.0045844
55925214	zgc:103488	Dr.16065	zgc:103488	5.81123	5.41176	4.97745	26.5845	4.92	0.00011865
18859182	or115-14	Dr.82513	odorant receptor, family F, subfamily115, member 14	5.1886	5.14117	6.96843	26.5845	4.61	0.00087693
292630295				4.35842	4.3294	8.62758	26.5845	4.61	0.0045941
239048084	sumo3			4.35842	13.2588	3.65013	26.5845	3.75	0.024281
133778962	prkci	Dr.2532	protein kinase C, iota	8.71685	6.22352	7.96392	26.5845	3.48	0.0015377
157743341	tmem199	Dr.108030	transmembrane protein 199	8.92439	6.22352	8.62758	26.5845	3.35	0.002081
54400539	si:ch211-150c22.2	Dr.1823	si:ch211-150c22.2	7.67913	7.57646	14.2687	26.5845	2.7	0.017102
41055848	arhgdig	Dr.76282	Rho GDP dissociation inhibitor (GDI) gamma	11.83	12.7176	5.64111	26.5845	2.64	0.01767
41054442	snrpa	Dr.76157	small nuclear ribonucleoprotein polypeptide A	8.92439	11.6353	9.9549	26.5845	2.61	0.0022675
62122764	hmgcrb	Dr.88727	3-hydroxy-3-methylglutaryl-Coenzyme A reductase b	12.0375	10.0117	11.6141	26.5845	2.37	0.0015705
292623247				9.54702	12.7176	11.6141	26.5845	2.35	0.0037267
56790304	psen1	Dr.75852	presenilin 1	12.0375	11.3647	12.9414	26.5845	2.19	0.00090246
94536640	zgc:136871	Dr.18920	zgc:136871	10.9998	10.2823	16.5915	26.5845	2.11	0.019772
189529860				11.4149	19.2117	11.6141	26.5845	1.89	0.03949
292624282				15.7733	14.0706	15.2642	26.5845	1.77	0.0019074
50344899	ttc4	Dr.79272	tetratricopeptide repeat domain 4	1.8679	7.57646	5.30928	26.1936	5.33	0.0060062
292626473				4.56597	4.87058	5.64111	26.1936	5.21	0.00019586
190194249	xpo7	Dr.75302	exportin 7	4.35842	11.0941	4.64562	26.1936	3.91	0.012499
38198640	ddx49	Dr.77634	DEAD (Asp-Glu-Ala-Asp) box polypeptide 49	8.71685	9.74116	6.96843	26.1936	3.09	0.0019693
292612725				7.67913	12.447	7.63209	26.1936	2.83	0.0085994
118601078	mtor	Dr.43038	mechanistic target of rapamycin (serine/threonine kinase)	9.13193	9.74116	11.2822	26.1936	2.61	0.0016454
88900486	si:dkey-28b4.5			12.8677	8.11763	9.62307	26.1936	2.57	0.0077603
188536033	zgc:175140	Dr.78926	zgc:175140	15.9809	11.0941	7.30026	26.1936	2.29	0.027991
156139158	ankrd1b	Dr.119887	ankyrin repeat domain 1b (cardiac muscle)	8.71685	11.3647	14.9324	26.1936	2.24	0.01491
169636446	ppp4r2a	Dr.76534	protein phosphatase 4, regulatory subunit 2a	9.96211	12.9882	13.2732	26.1936	2.17	0.0055369
224809218	ash2l	Dr.75618	ash2 (absent, small, or homeotic)-like (Drosophila)	11.6225	11.6353	14.2687	26.1936	2.09	0.0042879
41056099	zgc:66415	Dr.80642	zgc:66415	18.0563	10.8235	12.9414	26.1936	1.88	0.029891
41054010	xrcc6	Dr.81334	X-ray repair complementing defective repair in Chinese hamster cells 6	11.6225	15.9647	14.6005	26.1936	1.86	0.011249
47086052	zgc:85946	Dr.84990	zgc:85946	13.0753	18.1294	14.2687	26.1936	1.73	0.01815
292619577				17.6412	15.6941	12.9414	26.1936	1.7	0.015602
18859574	zp3b	Dr.75734	zona pellucida glycoprotein 3b	0.415088	0.541176	1.32732	25.8026	33.9	0.00012906
50345089				0.207544	3.51764	0.66366	25.8026	17.64	0.0017761
118150623	fam46b			1.66035	3.24705	0.66366	25.8026	13.89	0.00092012
121582337	si:dkey-236e20.6	Dr.18286	si:dkey-236e20.6	0.207544	5.95293	1.99098	25.8026	9.5	0.0054761
47550772	cant1a	Dr.79734	calcium activated nucleotidase 1a	4.35842	2.70588	3.3183	25.8026	7.46	0.0004964
51571918	zgc:100795	Dr.88725	zgc:100795	0.207544	7.84705	3.3183	25.8026	6.81	0.0098787
50540359	ada	Dr.88169	adenosine deaminase	3.94333	3.78823	3.98196	25.8026	6.61	6.95e-06
292616454				6.43386	4.3294	2.65464	25.8026	5.77	0.0025125
41053354	cxxc1l	Dr.81354	CXXC finger 1, like	4.77351	7.03528	7.96392	25.8026	3.91	0.0024145
47550752	dao.2	Dr.134285	D-amino-acid oxidase 2	6.22632	8.9294	7.30026	25.8026	3.45	0.0018231
47086176	zgc:85909	Dr.79074	zgc:85909	10.3772	11.6353	1.32732	25.8026	3.32	0.031012
50539933	zgc:92648	Dr.123434	zgc:92648	15.5658	3.78823	10.9504	25.8026	2.55	0.044834
292625637				14.5281	10.8235	5.30928	25.8026	2.52	0.028121
47087320	gtpbp1	Dr.75321	GTP binding protein 1	9.33948	12.447	11.6141	25.8026	2.32	0.0039715
41056078	ktn1	Dr.32686	kinectin 1	13.9054	8.9294	12.2777	25.8026	2.2	0.010756
292622377				11.4149	10.0117	13.9369	25.8026	2.19	0.0065421
139947599	zgc:162509	Dr.85731	zgc:162509	1.45281	1.08235	2.98647	25.4117	13.81	0.00060334
41055567	dtng	Dr.79240	dystrobrevin, gamma	4.77351	5.95293	1.99098	25.4117	5.99	0.0031299
47087380	rftn2	Dr.80980	raftlin family member 2	6.22632	4.59999	3.98196	25.4117	5.15	0.0010276
41387121	arl13a			7.05649	4.05882	5.64111	25.4117	4.55	0.0019076
38198624	prpf40a	Dr.76804	PRP40 pre-mRNA processing factor 40 homolog A (yeast)	4.15088	7.30587	8.29575	25.4117	3.86	0.0042824
55742481	timp2b	Dr.81512	tissue inhibitor of metalloproteinase 2b	4.77351	8.9294	6.30477	25.4117	3.81	0.0040626
23308666	fmr1	Dr.10644	fragile X mental retardation 1	5.81123	5.68234	9.29124	25.4117	3.67	0.0040835
292616717				6.22632	5.68234	11.2822	25.4117	3.29	0.010101
189532536				7.05649	7.57646	9.29124	25.4117	3.19	0.0014611
47087436	zgc:63791			6.01877	8.11763	11.2822	25.4117	3	0.0081794
56090189	zgc:101581	Dr.85433	zgc:101581	4.56597	13.2588	8.95941	25.4117	2.85	0.02257
41152224	arpc1a	Dr.3270	actin related protein 2/3 complex, subunit 1A	5.1886	12.7176	9.29124	25.4117	2.8	0.017169
47087002	rhoac	Dr.5516	ras homolog gene family, member Ac	6.22632	10.5529	12.2777	25.4117	2.62	0.013138
50345105	zgc:92014	Dr.132625	zgc:92014	6.64141	8.9294	13.605	25.4117	2.61	0.016783
292613499				9.33948	11.9059	9.29124	25.4117	2.5	0.0032212
47087052	vps26b	Dr.4181	vacuolar protein sorting 26 homolog B	11.6225	11.0941	8.95941	25.4117	2.41	0.0028711
292618159				11.2074	6.49411	14.9324	25.4117	2.34	0.026849
42415524	pxn	Dr.81472	paxillin	8.92439	17.3176	10.2867	25.4117	2.09	0.036456
35902825	hnf1bb	Dr.15418	HNF1 homeobox Bb	6.84895	15.9647	14.6005	25.4117	2.04	0.045643
295293164				8.71685	13.5294	16.2597	25.4117	1.98	0.029796
113677433	ncaph2	Dr.74031	non-SMC condensin II complex, subunit H2	2.49053	1.35294	3.65013	25.0207	10.02	0.00087277
292627245				6.64141	2.43529	1.99098	25.0207	6.78	0.0047222
47085748	itpk1	Dr.80802	inositol 1,3,4-triphosphate 5/6 kinase	5.60369	3.24705	2.65464	25.0207	6.52	0.0017833
41055330	zgc:64103	Dr.85222	zgc:64103	5.39614	5.14117	1.32732	25.0207	6.33	0.0039002
50540487	ophn1	Dr.28581	oligophrenin 1	3.94333	5.14117	5.30928	25.0207	5.21	0.0004665
121583678	zgc:158245	Dr.133404	zgc:158245	12.6602	2.70588	1.32732	25.0207	4.5	0.032465
62955080	zgc:112962	Dr.77551	zgc:112962	6.84895	5.41176	8.95941	25.0207	3.54	0.0033961
38488693	ckmt1	Dr.75931	creatine kinase, mitochondrial 1	7.26404	10.5529	6.6366	25.0207	3.07	0.0053253
67972631	lman2la	Dr.86791	lectin, mannose-binding 2-like a	9.75456	3.78823	11.2822	25.0207	3.02	0.018309
50540505	pak2a	Dr.27034	p21 (CDKN1A)-activated kinase 2a	8.5093	8.9294	7.96392	25.0207	2.95	0.00024786
194733722	osgep	Dr.140640	O-sialoglycoprotein endopeptidase	8.92439	10.0117	7.30026	25.0207	2.86	0.0023141
94536911	zgc:136360	Dr.41525	zgc:136360	7.67913	9.19999	9.62307	25.0207	2.83	0.0012772
71834479	nup107			7.47158	11.9059	7.96392	25.0207	2.75	0.0075965
47086980	zgc:63986			7.26404	10.5529	10.2867	25.0207	2.67	0.0045302
292627990				7.05649	10.8235	11.9459	25.0207	2.52	0.0091578
113676342	tagln	Dr.82256	transgelin	5.39614	11.3647	13.2732	25.0207	2.5	0.024381
160333854	zgc:158292	Dr.133614	zgc:158292	11.2074	7.03528	14.6005	25.0207	2.29	0.023556
27545290	atp6v1h	Dr.7421	ATPase, H+ transporting, lysosomal, V1 subunit H	11.83	12.7176	11.6141	25.0207	2.08	0.00067998
292623976				12.4526	11.3647	12.9414	25.0207	2.04	0.0012381
292611735				10.9998	14.0706	12.2777	25.0207	2.01	0.005103
50540349	acss2	Dr.75329	acyl-CoA synthetase short-chain family member 2	17.2261	13.5294	17.587	25.0207	1.55	0.020834
292625706				14.113	17.047	17.2552	25.0207	1.55	0.012985
71834591	zgc:110128			12.6602	0.541176	3.65013	24.6298	4.38	0.035134
292621436				6.84895	9.19999	1.99098	24.6298	4.1	0.012703
118722329	prmt5	Dr.77617	protein arginine methyltransferase 5	8.71685	8.65881	1.32732	24.6298	3.95	0.017563
300795707				3.73579	5.41176	10.2867	24.6298	3.8	0.011696
122114576	foxf1	Dr.89399	forkhead box F1	3.94333	7.30587	8.62758	24.6298	3.72	0.0060051
292618414				7.67913	3.51764	10.2867	24.6298	3.44	0.012668
41053314	vps29			7.05649	4.87058	10.6186	24.6298	3.28	0.0093246
292618869				6.64141	11.9059	6.6366	24.6298	2.93	0.011638
292620751				8.71685	9.47057	7.96392	24.6298	2.83	0.00074505
292616060				8.92439	9.47057	10.2867	24.6298	2.58	0.00072683
121582451	zgc:158367			7.47158	14.3412	8.29575	24.6298	2.45	0.021018
187608100	suv39h1b			9.33948	10.2823	14.2687	24.6298	2.18	0.012935
292623041				9.33948	11.6353	14.9324	24.6298	2.06	0.016066
41054274	asb8	Dr.26472	ankyrin repeat and SOCS box-containing 8	17.2261	12.9882	16.2597	24.6298	1.59	0.019121
47086560	myst1			18.4714	12.9882	15.2642	24.6298	1.58	0.029994
160333606	zgc:172260	Dr.115594	zgc:172260	1.24526	0	0	24.2388	58.39	0.00028235
292617979				0.830176	0.811763	0.33183	24.2388	36.84	5.0011e-05
49274616	tpm1	Dr.105413	tropomyosin 1 (alpha)	3.52825	3.78823	3.65013	24.2388	6.63	1.8447e-05
47086288	zgc:77049	Dr.151787	zgc:77049	4.56597	4.05882	5.64111	24.2388	5.1	0.00051448
66472691	zgc:109903			3.11316	9.19999	3.3183	24.2388	4.65	0.010908
50344883	arpc3	Dr.76713	actin related protein 2/3 complex, subunit 3	11.2074	4.3294	2.65464	24.2388	4	0.020063
292628714				5.60369	9.47057	8.95941	24.2388	3.03	0.0056944
41054979	tbca	Dr.76254	tubulin cofactor a	8.5093	10.0117	7.96392	24.2388	2.75	0.0015258
41054777	zgc:66323	Dr.20096	zgc:66323	8.71685	8.38822	10.2867	24.2388	2.65	0.0015285
54020673	jkamp	Dr.9222	jnk1/mapk8-associated membrane protein	7.67913	12.9882	7.96392	24.2388	2.54	0.013518
54400387	zgc:103692	Dr.81336	zgc:103692	9.54702	10.2823	12.2777	24.2388	2.26	0.0037827
292622286				9.33948	14.3412	9.62307	24.2388	2.18	0.014858
115430072	os9	Dr.29904	amplified in osteosarcoma	9.13193	8.65881	16.9233	24.2388	2.09	0.041856
57770404	cyp2v2	Dr.38006	cytochrome P450, family 2, subfamily V, polypeptide 2	11.4149	8.65881	14.9324	24.2388	2.08	0.019896
70887614	h2afy2	Dr.75936	H2A histone family, member Y2	12.8677	8.9294	17.2552	24.2388	1.86	0.044093
50344767	gnptg	Dr.3328	N-acetylglucosamine-1-phosphate transferase, gamma subunit	17.8488	14.6117	11.6141	24.2388	1.65	0.033497
292618303				1.03772	1.08235	0.66366	23.8479	25.7	2.7623e-05
118150571	rb1			0.622632	0.811763	1.65915	23.8479	23.13	0.00022073
27545252	snrpd1	Dr.76122	small nuclear ribonucleoprotein D1 polypeptide	1.66035	7.03528	1.32732	23.8479	7.14	0.0079597
217272823	ier2	Dr.70656	immediate early response 2	3.3207	2.97647	4.64562	23.8479	6.54	0.00059233
50582983	cxcl12a	Dr.99352	chemokine (C-X-C motif) ligand 12a (stromal cell-derived factor 1)	4.56597	6.22352	5.97294	23.8479	4.27	0.00076393
66773337	lims1	Dr.106257	LIM and senescent cell antigen-like domains 1	4.15088	6.22352	7.63209	23.8479	3.97	0.0030579
131888920	irge4	Dr.134684	immunity-related GTPase family, e4	5.60369	7.57646	4.97745	23.8479	3.94	0.0019587
113678932	ptplad1	Dr.85103	protein tyrosine phosphatase-like A domain containing 1	3.73579	6.49411	7.96392	23.8479	3.93	0.0050111
55742544	wdfy1	Dr.78645	WD repeat and FYVE domain containing 1	7.47158	6.49411	5.30928	23.8479	3.71	0.0013383
115430090	otud5a	Dr.81817	OTU domain containing 5a	6.64141	6.7647	8.62758	23.8479	3.25	0.0014883
147907327	morc3a	Dr.3008	MORC family CW-type zinc finger 3a	6.84895	8.38822	8.95941	23.8479	2.96	0.0017371
181329980	si:ch211-133l5.7	Dr.76992	si:ch211-133l5.7	2.28298	11.3647	10.6186	23.8479	2.95	0.032662
194473694	pgam5	Dr.104263	phosphoglycerate mutase family member 5	10.5847	8.65881	5.64111	23.8479	2.88	0.0087225
292627396				5.81123	7.57646	12.9414	23.8479	2.72	0.019507
41055079	plekha3	Dr.77732	pleckstrin homology domain containing, family A (phosphoinositide binding specific) member 3	15.3583	11.6353	9.29124	23.8479	1.97	0.022337
47086728	c20orf14	Dr.150395	c20orf14 homolog (H. sapiens)	15.3583	11.0941	16.5915	23.8479	1.66	0.029928
70778803	mybl2	Dr.81485	myeloblastosis oncogene-like 2	0.207544	1.35294	0.99549	23.4569	27.53	0.00024284
292616092				1.24526	1.89411	0.66366	23.4569	18.5	0.00024491
289547532	zgc:109987	Dr.78284	zgc:109987	3.52825	4.3294	1.32732	23.4569	7.66	0.0019149
41054290	rnps1	Dr.75879	RNA binding protein S1, serine-rich domain	2.28298	5.95293	1.99098	23.4569	6.88	0.0040835
52353327	wdr18	Dr.75957	WD repeat domain 18	2.90562	9.19999	4.64562	23.4569	4.2	0.010832
148232362	zgc:162431	Dr.37171	zgc:162431	6.84895	6.49411	5.30928	23.4569	3.77	0.00070092
41054142	shcbp1	Dr.106493	SHC SH2-domain binding protein 1	7.47158	5.68234	6.30477	23.4569	3.62	0.00096745
41056030	chid1	Dr.20227	chitinase domain containing 1	5.39614	10.8235	3.65013	23.4569	3.54	0.015724
56693246	ift27	Dr.37833	intraflagellar transport 27 homolog (Chlamydomonas)	5.60369	9.19999	5.30928	23.4569	3.5	0.0055167
55925416	glmna	Dr.9109	glomulin, FKBP associated protein a	7.05649	5.68234	8.29575	23.4569	3.35	0.0020752
94536981	zgc:136869			4.77351	8.65881	7.63209	23.4569	3.34	0.0049338
169790891	si:ch73-142c19.1	Dr.120318	si:ch73-142c19.1	8.71685	10.5529	2.65464	23.4569	3.21	0.021005
47087316	kctd10	Dr.76853	potassium channel tetramerisation domain containing 10	11.4149	10.0117	14.2687	23.4569	1.97	0.011707
47086744	vapb	Dr.935	vesicle-associated membrane protein, associated protein B and C	12.4526	11.6353	15.596	23.4569	1.77	0.013641
292629556				9.96211	16.7764	13.2732	23.4569	1.76	0.035547
221139706				2.07544	1.08235	0	23.066	21.91	0.00075671
70778805	plk1	Dr.33492	polo-like kinase 1 (Drosophila)	0.415088	2.70588	0.99549	23.066	16.81	0.0010029
205360937	cd4-4	Dr.118433	cd4-4 protein	1.24526	3.24705	1.65915	23.066	11.25	0.00081268
292618798				3.73579	2.97647	1.99098	23.066	7.95	0.00059581
50539777	zgc:92139	Dr.4044	zgc:92139	2.69807	6.49411	1.65915	23.066	6.38	0.005594
205360965	zeb2a	Dr.67155	zinc finger E-box binding homeobox 2a	5.1886	2.70588	4.31379	23.066	5.67	0.001472
292623900				3.3207	3.78823	5.30928	23.066	5.57	0.0010023
292628086				5.81123	5.95293	2.65464	23.066	4.8	0.0034024
89886332	zgc:136870	Dr.113933	zgc:136870	6.22632	5.41176	3.65013	23.066	4.53	0.0016727
238624196	si:dkey-147f20.5			4.56597	4.59999	6.30477	23.066	4.47	0.00099697
41055541	gadd45aa	Dr.27107	growth arrest and DNA-damage-inducible, alpha, a	3.3207	5.68234	7.63209	23.066	4.16	0.0049783
236468529	setd8a	Dr.77877	SET domain containing (lysine methyltransferase) 8a	5.81123	7.84705	4.97745	23.066	3.71	0.0024187
292619134				3.73579	7.30587	7.63209	23.066	3.71	0.0054521
122114546	zgc:158452	Dr.4142	zgc:158452	2.90562	11.0941	5.30928	23.066	3.58	0.020669
47086490	zgc:85910	Dr.80209	zgc:85910	8.30176	6.49411	4.64562	23.066	3.56	0.0040991
113681914	si:ch211-105d11.3			5.39614	11.6353	3.3183	23.066	3.4	0.022488
41055396	cds2	Dr.10676	CDP-diacylglycerol synthase (phosphatidate cytidylyltransferase) 2	5.81123	12.9882	4.31379	23.066	2.99	0.029082
292612511				8.30176	11.3647	4.31379	23.066	2.89	0.018023
57525541	slc38a7	Dr.33530	solute carrier family 38, member 7	5.1886	6.49411	12.6095	23.066	2.85	0.022353
41054326	scrn3	Dr.79928	secernin 3	6.64141	6.49411	11.6141	23.066	2.8	0.012583
55925298	ttc1	Dr.29936	tetratricopeptide repeat domain 1	9.75456	10.0117	10.6186	23.066	2.28	0.00034346
50344753	zgc:86607	Dr.80211	zgc:86607	7.88667	13.2588	15.2642	23.066	1.9	0.038516
190684658	zgc:113006	Dr.104643	zgc:113006	15.1507	12.1765	13.2732	23.066	1.7	0.0083423
311771559				0.415088	0.270588	2.98647	22.675	18.52	0.0016908
148236282	vsg1	Dr.76679	vessel-specific 1	0.415088	2.97647	1.65915	22.675	13.47	0.001275
57768842	phpt1	Dr.33763	phosphohistidine phosphatase 1	4.98105	5.14117	4.97745	22.675	4.51	3.56e-06
154800461	pdcd11			7.47158	5.68234	2.98647	22.675	4.21	0.005665
292615940				8.30176	12.1765	5.64111	22.675	2.6	0.018214
41151979				6.01877	11.6353	9.9549	22.675	2.46	0.014878
50344885	eaf1	Dr.3524	ELL associated factor 1	10.1697	10.8235	6.96843	22.675	2.43	0.0076963
41054654	atp6v0b	Dr.28452	ATPase, H+ transporting, V0 subunit B	7.26404	7.84705	14.2687	22.675	2.32	0.029215
47086210	tmed7	Dr.80302	transmembrane emp24 protein transport domain containing 7	12.0375	10.2823	8.62758	22.675	2.2	0.0062069
41152007	plk3	Dr.78613	polo-like kinase 3 (Drosophila)	6.01877	12.7176	13.605	22.675	2.1	0.038072
51556254	actr3	Dr.31830	ARP3 actin-related protein 3 homolog (yeast)	13.4904	11.6353	8.95941	22.675	2	0.012987
41152436	stx5al	Dr.77415	syntaxin 5A, like	10.7923	12.7176	10.6186	22.675	1.99	0.003468
118150433	zgc:153521	Dr.88933	zgc:153521	12.6602	12.447	9.29124	22.675	1.98	0.0092306
41055509	parp3	Dr.78126	poly (ADP-ribose) polymerase family, member 3	1.24526	3.78823	3.3183	22.2841	8	0.0016587
47086586	orc3l			2.07544	5.41176	1.65915	22.2841	7.31	0.0036949
66392195	ptprm			2.28298	4.3294	4.31379	22.2841	6.12	0.0012731
41053490	rnf181	Dr.84789	ring finger protein 181	3.94333	5.95293	4.97745	22.2841	4.49	0.0012219
160333912	hnrnpd	Dr.20884	heterogeneous nuclear ribonucleoprotein D	5.39614	5.95293	9.62307	22.2841	3.19	0.0072676
41054550	dnajc3	Dr.77134	DnaJ (Hsp40) homolog, subfamily C, member 3	8.30176	9.74116	5.30928	22.2841	2.86	0.0078808
55926081	pp2cb			7.67913	5.95293	10.6186	22.2841	2.76	0.0088251
62955650	zgc:110180			5.60369	10.8235	10.2867	22.2841	2.5	0.014937
66773087	zgc:110017			13.9054	8.38822	8.95941	22.2841	2.14	0.020876
41053936	zgc:66434			10.1697	8.9294	15.2642	22.2841	1.95	0.030998
134133229	usp12a	Dr.5972	ubiquitin specific peptidase 12a	12.4526	12.9882	9.9549	22.2841	1.89	0.0077689
190194223	zgc:175137	Dr.115566	zgc:175137	12.4526	12.7176	10.9504	22.2841	1.85	0.0027368
189530840				0	0.270588	0	21.8931	242.73	2.1041e-05
292619326				0.622632	1.62353	0	21.8931	29.24	0.00048573
66392228	capn2b			1.8679	2.70588	2.32281	21.8931	9.52	0.0001388
187608041	etv5a	Dr.11545	ets variant 5a	4.15088	5.41176	3.3183	21.8931	5.1	0.0011923
295834926				3.73579	4.59999	4.97745	21.8931	4.93	0.00048403
50539663	gnl3	Dr.76519	guanine nucleotide binding protein-like 3 (nucleolar)	3.94333	7.03528	3.65013	21.8931	4.49	0.00391
41386738	ahcyl2	Dr.80462	S-adenosylhomocysteine hydrolase-like 2	5.81123	3.51764	5.97294	21.8931	4.29	0.0022716
51556248	akirin2	Dr.4764	akirin 2	3.52825	6.7647	5.64111	21.8931	4.12	0.003358
62955642	hddc3	Dr.85187	HD domain containing 3	4.35842	7.03528	5.30928	21.8931	3.93	0.0021712
189521196				7.47158	8.11763	4.31379	21.8931	3.3	0.0059157
51972161	sf3a3	Dr.79368	splicing factor 3a, subunit 3	4.56597	8.65881	7.96392	21.8931	3.1	0.0072404
292614255				7.88667	7.03528	6.6366	21.8931	3.05	0.00068009
118150423	zgc:152898	Dr.133033	zgc:152898	8.71685	11.6353	2.98647	21.8931	2.81	0.030492
292614699				9.96211	8.65881	4.97745	21.8931	2.78	0.011253
109254775	homez	Dr.75344	homeodomain leucine zipper gene	12.8677	9.19999	2.65464	21.8931	2.66	0.04464
61806515	hdhd2	Dr.15003	haloacid dehalogenase-like hydrolase domain containing 2	6.01877	9.47057	9.29124	21.8931	2.65	0.0068573
292614992				3.52825	12.7176	8.62758	21.8931	2.64	0.03605
66773111	cbx8b	Dr.86891	chromobox homolog 8b	8.92439	8.38822	10.2867	21.8931	2.38	0.0019987
301129189				11.6225	10.0117	8.29575	21.8931	2.19	0.0063143
117606257	clcn7	Dr.84256	chloride channel 7	15.1507	8.11763	11.6141	21.8931	1.88	0.037622
229608929	si:dkey-60a16.5	Dr.85638	si:dkey-60a16.5	11.2074	12.447	15.596	21.8931	1.67	0.021394
18858944	krml2	Dr.81287	Kreisler (mouse) maf-related leucine zipper homolog 2	1.24526	2.1647	0.99549	21.5022	14.64	0.00034312
125995399	smarca5	Dr.76168	SWI/SNF related, matrix associated, actin dependent regulator of chromatin, subfamily a, member 5	1.8679	3.78823	2.32281	21.5022	8.08	0.00094158
189527788				0.207544	5.68234	2.65464	21.5022	7.55	0.0072019
192455623	si:dkey-193b15.5	Dr.89538	si:dkey-193b15.5	3.3207	3.78823	1.99098	21.5022	7.09	0.00084281
292611836				0.830176	5.68234	3.3183	21.5022	6.56	0.0059654
45592937	zgc:77126	Dr.77320	zgc:77126	4.15088	5.68234	0.99549	21.5022	5.96	0.0059644
226529849	fnta			7.05649	2.1647	4.31379	21.5022	4.77	0.0069252
47085696	hprt1	Dr.77915	hypoxanthine phosphoribosyltransferase 1	9.54702	1.62353	4.31379	21.5022	4.17	0.019479
50540141	zgc:92794	Dr.83100	zgc:92794	3.11316	3.78823	9.29124	21.5022	3.98	0.014505
62955774	mettl2a	Dr.83553	methyltransferase like 2A	3.11316	9.74116	5.97294	21.5022	3.43	0.015358
181330649	cdnf	Dr.92222	cerebral dopamine neurotrophic factor	7.26404	10.8235	0.99549	21.5022	3.38	0.034073
181342139	si:ch211-251j10.4	Dr.105602	si:ch211-251j10.4	4.98105	9.74116	6.30477	21.5022	3.07	0.0092093
224809481	ftsj1	Dr.2885	FtsJ homolog 1 (E. coli)	7.05649	9.19999	5.64111	21.5022	2.95	0.0053622
47777301	actr8	Dr.80288	ARP8 actin-related protein 8 homolog (yeast)	7.67913	6.49411	9.62307	21.5022	2.71	0.0043959
292616103				9.54702	4.05882	13.2732	21.5022	2.4	0.042485
189529540				5.39614	7.57646	14.6005	21.5022	2.34	0.047275
51571916	zgc:100789	Dr.34241	zgc:100789	12.4526	10.2823	7.96392	21.5022	2.1	0.013113
55925420	zgc:101559	Dr.82860	zgc:101559	8.71685	10.0117	12.2777	21.5022	2.08	0.0087673
292629614				10.7923	8.11763	13.2732	21.5022	2	0.018899
41055657	hibadhb	Dr.14021	3-hydroxyisobutyrate dehydrogenase b	10.9998	12.9882	11.6141	21.5022	1.81	0.0037621
118150573	smap1			10.1697	11.6353	15.9278	21.5022	1.71	0.034934
292617855				0.207544	0.811763	0.99549	21.1112	31.43	0.00013835
[truncated: 894 more rows]

## Sheet: Down
Down-regulated genes in the xmrk-induced zebrafish liver tumors
GI	Gene Symbol	UGCluster	Name	X-M-D-	X-M-D+	X+M-D-	X+M-D+	Fold Change	P_value
23308626	fabp10a	Dr.104721	fatty acid binding protein 10a, liver basic	144688	146191	175196	47568.7	0.31	0.0083779
71834285	apobl	Dr.76570	apolipoprotein B, like	18459	17184.2	28872.5	4036.54	0.19	0.042095
55925455	gpx4a	Dr.76793	glutathione peroxidase 4a	15759.4	18701.1	15658.4	4662.06	0.28	0.0067938
194578932	zgc:193613	Dr.104720	zgc:193613	12611	13367.6	13524.4	8355.35	0.63	0.0034162
50539723	uox			12605.4	8979.19	12080.3	3393.43	0.3	0.020256
47086792	ahsg			9748.75	7603.52	10698.2	5323.16	0.57	0.047977
54261746	ucp1	Dr.77108	uncoupling protein 1	8328.53	8791.4	7949.32	853.441	0.1	0.0010515
153791418	si:ch73-252g14.4			7110.25	4289.63	5057.09	867.124	0.16	0.031663
41054751	zgc:63938	Dr.18420	zgc:63938	6499.86	5191.5	4451.5	1892.97	0.35	0.028236
182509174	adh8a	Dr.4120	alcohol dehydrogenase 8a	4694.23	3540.37	6034	555.929	0.12	0.028187
292623264				3091.37	4078.57	4696.72	859.305	0.22	0.022044
40363540	ahcy	Dr.76562	S-adenosylhomocysteine hydrolase	3257.61	3727.89	2625.11	516.052	0.16	0.013841
292626490				2564.21	3048.17	3031.6	1346.04	0.47	0.010508
23308680	cyp2j28			1631.71	2400.93	2150.92	480.867	0.23	0.019938
238814366	mt2	Dr.121290	metallothionein 2	1815.39	1647.34	1743.43	202.12	0.12	0.001007
47087308	abcd3a	Dr.3614	ATP-binding cassette, sub-family D (ALD), member 3a	1517.35	1809.69	1754.05	404.632	0.24	0.0047978
55925274	cetp	Dr.91675	cholesteryl ester transfer protein, plasma	1128.62	1342.93	1308.74	485.167	0.39	0.0072785
124248588	gstp1			1150	1241.19	1340.59	422.615	0.34	0.0044605
50539995	prdx2	Dr.5684	peroxiredoxin 2	1063.87	1342.39	1283.19	505.106	0.41	0.013388
47085884	fbp1b	Dr.26703	fructose-1,6-bisphosphatase 1b	1128.42	1074.23	1067.5	115.33	0.11	0.00039103
237681093	tpi1b			1220.98	748.987	1218.15	236.915	0.22	0.034235
50540007	ldhbb	Dr.108356	lactate dehydrogenase Bb	995.796	756.834	1315.37	146.997	0.14	0.032491
47086972	tob1b	Dr.10199	transducer of ERBB2, 1b	1170.34	754.94	989.849	440.599	0.45	0.047643
303304947				1119.91	940.563	805.02	469.529	0.49	0.033497
113679438	zgc:153978	Dr.76124	zgc:153978	809.006	796.34	657.023	433.953	0.58	0.022362
41054106	tdo2b	Dr.80748	tryptophan 2,3-dioxygenase b	905.307	463.246	784.114	48.8686	0.07	0.036777
41056110	pgm1	Dr.76039	phosphoglucomutase 1	637.367	443.223	713.766	170.063	0.28	0.033633
50540291	rbp2b	Dr.89689	retinol binding protein 2b, cellular	683.235	661.317	437.684	189.61	0.32	0.035612
37620195	rdh1	Dr.82565	retinol dehydrogenase 1	567.425	635.611	516.991	173.581	0.3	0.0073099
189520691				378.145	554.976	592.98	107.902	0.21	0.026224
47086928	ak3l1			405.541	517.905	535.906	222.45	0.46	0.023054
157389011	sepp1a	Dr.9483	selenoprotein P, plasma, 1a	526.124	323.894	460.58	174.754	0.4	0.047972
54400637	zgc:101710			402.22	466.223	397.864	278.746	0.66	0.022907
46195770	adh5	Dr.150302	alcohol dehydrogenase 5	386.447	459.999	400.519	90.3091	0.22	0.0047716
41152446	hsdl2	Dr.77041	hydroxysteroid dehydrogenase like 2	362.579	318.752	525.951	104.774	0.26	0.042052
50540289	zgc:92275	Dr.31637	zgc:92275	421.522	282.494	406.16	64.5065	0.17	0.020116
47086066	tdh	Dr.10250	L-threonine dehydrogenase	415.503	247.858	422.088	55.1238	0.15	0.032839
47086178	itgb1b.2	Dr.83219	integrin, beta 1b.2	293.052	293.317	487.458	51.6052	0.14	0.041902
41053741	gcdh	Dr.79884	glutaryl-Coenzyme A dehydrogenase	424.012	296.564	344.771	106.729	0.3	0.021625
70778900	slc27a2	Dr.34746	solute carrier family 27 (fatty acid transporter), member 2	388.73	411.835	230.954	36.7492	0.11	0.032551
148234061	zgc:136980	Dr.51858	zgc:136980	408.446	306.576	288.692	95.7824	0.29	0.023517
292623481				345.561	271.129	369.327	62.9427	0.19	0.012167
56606105	pygl	Dr.37123	phosphorylase, glycogen; liver (Hers disease, glycogen storage disease type VI)	334.976	341.211	293.67	96.1734	0.3	0.0042815
181331983	si:dkeyp-110g5.2	Dr.36011	si:dkeyp-110g5.2	261.713	363.399	327.184	86.7906	0.27	0.016247
162287274	cbsa	Dr.82555	cystathionine-beta-synthase a	223.317	322.27	381.273	102.819	0.33	0.046528
23308502	rbp2a			217.091	354.741	312.916	18.3746	0.06	0.021016
47085982	pck2	Dr.132490	phosphoenolpyruvate carboxykinase 2 (mitochondrial)	270.845	247.858	363.022	69.9798	0.24	0.023805
41054478	zfp36l1l			265.449	280.058	331.83	145.433	0.5	0.018242
47085914	zgc:64076	Dr.75640	zgc:64076	348.051	282.223	240.577	51.6052	0.18	0.016759
50540381	zgc:92453			239.713	327.682	303.293	162.244	0.56	0.039501
56790261	sod1	Dr.75822	superoxide dismutase 1, soluble	272.92	213.223	346.431	95.0005	0.34	0.041778
66472449	acbd5a	Dr.81660	acyl-Coenzyme A binding domain containing 5a	304.674	241.364	278.405	112.593	0.41	0.012567
41054344	ttpa	Dr.78274	tocopherol (alpha) transfer protein (ataxia (Friedreich-like) with vitamin E deficiency)	253.619	237.576	287.697	120.021	0.46	0.01101
292626488				203.601	326.599	230.29	39.0949	0.15	0.029039
47087637	itih2	Dr.852	inter-alpha (globulin) inhibitor H2	194.469	290.882	273.096	100.865	0.4	0.035959
227430294	itln3	Dr.117747	intelectin 3	252.789	227.023	265.796	74.2802	0.3	0.0042552
289191366	gcat	Dr.79486	glycine C-acetyltransferase	241.374	219.717	248.541	75.0621	0.32	0.0028671
292619318				255.694	201.047	228.631	17.9836	0.08	0.0055838
292624986				227.676	218.906	233.608	34.0125	0.15	0.0004907
41055025	hsd17b3	Dr.88378	hydroxysteroid (17-beta) dehydrogenase 3	168.318	192.388	284.71	21.5022	0.1	0.03196
292611524				223.94	138.812	253.186	12.5104	0.06	0.030238
157841267	zgc:171945			186.997	176.964	207.726	107.902	0.57	0.011748
41393174	eif4a1b	Dr.104803	eukaryotic translation initiation factor 4A, isoform 1B	165.62	172.906	204.407	63.3337	0.35	0.010081
308522774				188.242	156.941	169.233	57.8604	0.34	0.0063691
41152023	tecrb	Dr.26496	trans-2,3-enoyl-CoA reductase b	184.507	158.564	158.947	87.5725	0.52	0.011392
121583882	zgc:154042			173.092	130.964	193.125	29.3211	0.18	0.017522
51011062	olfm1b	Dr.79910	olfactomedin 1b	153.998	166.953	161.269	48.4776	0.3	0.0011211
148230211	zgc:163027			146.734	157.212	178.193	43.7862	0.27	0.0062164
292614157				176.205	167.223	136.714	70.7617	0.44	0.017473
189530758				179.526	153.153	147.001	93.8277	0.59	0.021969
209863090	zgc:193682	Dr.86402	zgc:193682	133.658	167.764	155.628	30.494	0.2	0.006634
42476247	fads2	Dr.75661	fatty acid desaturase 2	115.602	198.07	108.177	8.60087	0.06	0.044469
50540185	zgc:92763	Dr.76489	zgc:92763	138.432	127.988	127.423	83.663	0.64	0.0055884
148236473	acmsd	Dr.91446	aminocarboxymuconate semialdehyde decarboxylase	147.356	107.153	125.1	59.8151	0.47	0.029017
41053663	scp2	Dr.82469	sterol carrier protein 2	136.564	127.717	104.195	24.2388	0.2	0.0094647
115432033				131.375	131.235	104.526	9.77372	0.08	0.0062394
148539931	si:dkey-51e6.1	Dr.87651	si:dkey-51e6.1	128.47	109.588	124.436	38.313	0.32	0.0048021
125803875				99.6211	103.094	154.633	31.2759	0.26	0.038642
41152374	atp5c1	Dr.75686	ATP synthase, H+ transporting, mitochondrial F1 complex, gamma polypeptide 1	128.885	89.8352	138.373	53.9509	0.45	0.048519
157743329	gamt			125.357	123.117	102.204	8.20992	0.07	0.0045778
47085890	cyb5a	Dr.5040	cytochrome b5 type A (microsomal)	110.621	130.423	94.9034	53.56	0.48	0.029597
156616323	tdo2a	Dr.105118	tryptophan 2,3-dioxygenase a	98.5834	98.2234	132.4	27.3664	0.25	0.018428
41055127	zgc:63647			72.2253	91.1881	129.746	21.5022	0.22	0.045904
44917594	adh8b	Dr.16130	alcohol dehydrogenase 8b	117.47	84.4234	77.3164	19.9384	0.21	0.027487
212720615	acss1	Dr.75261	acyl-CoA synthetase short-chain family member 1	112.489	97.9528	66.0342	10.5556	0.11	0.02721
292627851				103.357	57.094	105.522	19.5474	0.22	0.048394
50539811	ppp1r3ca	Dr.22514	protein phosphatase 1, regulatory (inhibitor) subunit 3Ca	78.8667	91.7293	92.2487	6.25518	0.07	0.0028537
62955564	esd	Dr.43294	esterase D/formylglutathione hydrolase	84.4704	70.3528	92.9124	27.7574	0.34	0.014047
292612554				86.3383	52.494	96.5625	19.5474	0.25	0.047422
148231475	si:ch211-154o6.6	Dr.73909	si:ch211-154o6.6	84.4704	56.2823	83.2893	34.0125	0.46	0.047549
292627041				78.4516	54.1176	89.5941	24.2388	0.33	0.041478
292615752				64.3386	83.0705	68.0252	37.5311	0.52	0.026972
50345093				74.3007	76.8469	64.0432	35.9673	0.5	0.011826
176866362	dpys	Dr.41082	dihydropyrimidinase	47.9426	93.6234	73.3344	12.5104	0.17	0.046568
121583789	nrxn1b	Dr.83556	neurexin 1b	65.5839	66.0234	77.3164	14.856	0.21	0.0048737
47086806	acadvl			78.4516	50.5999	79.6392	28.5392	0.41	0.049459
56693238	slc7a2	Dr.77542	solute carrier family 7 (cationic amino acid transporter, y+ system), member 2	67.0367	53.0352	72.3389	11.3375	0.18	0.011681
52219153	zgc:103678	Dr.76965	zgc:103678	70.7725	55.7411	60.7249	21.5022	0.34	0.011586
292629195				53.5463	54.1176	78.9755	25.0207	0.4	0.047412
292618101				42.754	48.9764	61.0567	16.8108	0.33	0.023853
52218933	mpdu1a	Dr.76559	mannose-P-dolichol utilization defect 1a	35.49	55.4705	52.4291	19.5474	0.41	0.044996
47085822	acadm	Dr.132310	acyl-Coenzyme A dehydrogenase, C-4 to C-12 straight chain	49.8105	54.9293	37.8286	22.2841	0.47	0.038154
148922874	coq9	Dr.82671	coenzyme Q9 homolog (S. cerevisiae)	44.8295	39.2352	57.7384	19.9384	0.42	0.037889
41055262	agxt2l1	Dr.106780	alanine-glyoxylate aminotransferase 2-like 1	50.0181	48.4352	41.8106	10.5556	0.23	0.004789
82524317	c3c			46.0748	42.4823	49.4427	18.7655	0.41	0.0053232
51230629	acads	Dr.21501	acyl-Coenzyme A dehydrogenase, C-2 to C-3 short chain	35.6976	39.7764	50.4382	20.3293	0.48	0.038514
71834373	zgc:114128			40.8862	34.0941	46.788	24.6298	0.61	0.048775
40363538	cyp4			41.0937	34.3647	44.4652	24.2388	0.61	0.033502
294610627				30.509	42.7529	40.8151	14.0741	0.37	0.024426
292625066				40.6786	31.9294	38.8241	17.9836	0.48	0.018971
41055832	arglu1b	Dr.122051	arginine and glutamate rich 1b	32.7919	37.0705	41.1469	19.1565	0.52	0.017648
41056122	pgam2			40.2635	36.7999	33.8467	2.73664	0.07	0.0029909
47550706	cox4i1	Dr.76095	cytochrome c oxidase subunit IV isoform 1	29.4712	41.6705	38.4923	12.9013	0.35	0.022995
65301429	f7	Dr.77162	coagulation factor VII	38.1881	30.847	37.8286	10.5556	0.3	0.0091113
50540339	khk	Dr.80216	ketohexokinase	40.8862	25.4353	38.4923	13.2923	0.38	0.046169
56118693	sdc2	Dr.150732	syndecan 2	29.2637	34.3647	36.5013	17.9836	0.54	0.01873
35903022	mknk2b	Dr.76090	MAP kinase-interacting serine/threonine kinase 2b	34.6598	32.1999	31.5239	6.25518	0.19	0.0013406
205830394	zgc:194768	Dr.115368	zgc:194768	31.9618	23.5411	42.8061	3.51854	0.11	0.034536
50539845	zgc:92046	Dr.15620	zgc:92046	31.3391	41.3999	25.5509	11.3375	0.35	0.043324
45387760	zgc:77234	Dr.87304	zgc:77234	31.9618	26.5176	37.8286	2.34569	0.07	0.011774
83025055	zgc:123007	Dr.26098	zgc:123007	29.8863	25.9764	38.4923	15.247	0.48	0.047859
170287748	slc6a13l			19.094	32.4705	41.4788	1.56379	0.05	0.04557
302370972				25.3204	33.8235	25.2191	4.69138	0.17	0.014513
292613687				24.2826	28.1411	31.8557	5.86423	0.21	0.0096257
189527262				24.4902	33.2823	24.5554	6.25518	0.23	0.018465
50540387	sesn1	Dr.32020	sestrin 1	27.1883	27.3294	27.2101	16.0289	0.59	8.8051e-06
292629919				23.66	20.2941	34.1785	5.47328	0.21	0.038972
47087312	pank1a	Dr.11467	pantothenate kinase 1a	28.0184	17.3176	31.5239	2.73664	0.11	0.033072
121583939	zgc:153889			16.8111	30.3058	28.5374	1.95474	0.08	0.031701
125852177				28.4335	23.8117	22.8963	8.20992	0.33	0.010084
121583833	slc47a1	Dr.124929	solute carrier family 47, member 1	22.8298	25.1647	26.8782	5.47328	0.22	0.0037118
45387634	dkfzp564o0523	Dr.81876	dkfzp564o0523 protein homolog (human)	28.0184	16.7764	28.2056	7.81897	0.32	0.048193
237820702	zgc:101744	Dr.13660	zgc:101744	28.226	17.5882	26.8782	7.81897	0.32	0.038866
41053743	zgc:65857	Dr.28444	zgc:65857	25.1128	17.047	27.8737	3.51854	0.15	0.026095
300795235				22.8298	21.647	24.5554	1.17285	0.05	0.0015954
292611980				16.396	25.7058	26.5464	3.12759	0.14	0.025855
82658233	zgc:123275	Dr.77308	zgc:123275	21.5846	18.9411	26.2146	7.42802	0.33	0.020021
292626868				15.7733	29.7647	20.5735	3.51854	0.16	0.045618
54261780	gstal	Dr.23079	glutathione S-transferase, alpha-like	20.3393	18.9411	26.2146	7.03707	0.32	0.022088
60279670	zgc:113313	Dr.83712	zgc:113313	18.2639	18.4	28.5374	6.64613	0.31	0.046526
90017461	igf1	Dr.82556	insulin-like growth factor 1	15.5658	24.6235	21.569	5.08233	0.25	0.027922
139948839	vcam1	Dr.81382	vascular cell adhesion molecule 1	21.5846	19.7529	20.2416	7.81897	0.38	0.0018315
41055123	slc25a10	Dr.113717	solute carrier family 25 (mitochondrial carrier; dicarboxylate transporter), member 10	18.4714	23.2706	18.2507	10.9466	0.55	0.030561
57524618	chrne	Dr.85037	cholinergic receptor, nicotinic, epsilon	18.4714	14.0706	21.569	3.12759	0.17	0.020488
292630462				12.6602	23.8117	16.9233	0.390949	0.02	0.032885
157743255	zgc:112493		zgc:112493	15.5658	16.2353	20.2416	2.34569	0.14	0.0090975
58801511	timm17a	Dr.76919	translocase of inner mitochondrial membrane 17 homolog A (yeast)	17.6412	14.8823	16.5915	9.77372	0.6	0.0141
37700233	bsg	Dr.2447	basigin	16.396	17.8588	13.2732	9.77372	0.62	0.046401
55742576	zgc:65870	Dr.4035	zgc:65870	11.2074	20.8353	14.9324	2.34569	0.15	0.041255
148235468	slco2a1	Dr.89681	solute carrier organic anion transporter family, member 2A1	17.2261	13.5294	15.9278	6.25518	0.4	0.013497
295834942				18.679	13.5294	13.605	7.03707	0.46	0.040531
292612531				15.9809	14.8823	10.9504	3.90949	0.28	0.021962
148234349	isoc2	Dr.45949	isochorismatase domain containing 2	11.83	15.9647	13.605	4.69138	0.34	0.017407
47550864	st3gal3l			14.5281	14.0706	12.6095	6.25518	0.46	0.0059984
71834671	miox	Dr.90253	myo-inositol oxygenase	10.3772	15.9647	14.2687	4.30043	0.32	0.030541
121583985	nt5c2b	Dr.30646	5'-nucleotidase, cytosolic IIb	15.3583	12.447	12.6095	7.81897	0.58	0.027984
189517924				12.8677	14.0706	12.9414	5.86423	0.44	0.0029091
226529608	st3gal5l	Dr.133666	ST3 beta-galactoside alpha-2,3-sialyltransferase 5, like	12.2451	11.6353	15.2642	4.69138	0.36	0.018407
116268062	zgc:153035	Dr.117821	zgc:153035	14.9432	10.0117	12.9414	6.25518	0.5	0.047384
41053627	zgc:56361			13.2828	9.19999	12.9414	5.08233	0.43	0.035913
300863066				12.0375	8.11763	13.605	0	0	0.020494
224496085	LOC555748	Dr.69703	UDP-glucose pyrophosphorylase 2	8.71685	10.8235	12.9414	2.34569	0.22	0.019745
113679007	zgc:153154	Dr.75704	zgc:153154	10.7923	7.30587	14.2687	1.56379	0.14	0.045011
41055649	tmem110l	Dr.84191	transmembrane protein 110, like	10.9998	10.5529	10.6186	1.56379	0.15	0.00021305
292627350				7.26404	10.2823	10.2867	3.90949	0.42	0.032625
292610012				5.1886	9.19999	10.2867	0.390949	0.05	0.036974
164698418	slc9a3.1	Dr.119286	solute carrier family 9 (sodium/hydrogen exchanger), member 3.1	6.43386	7.30587	10.6186	1.95474	0.24	0.041122
41056088	slc16a1	Dr.82478	solute carrier family 16 (monocarboxylic acid transporters), member 1	7.47158	5.68234	10.2867	1.17285	0.15	0.038378
116517265	slc27a6	Dr.87940	solute carrier family 27 (fatty acid transporter), member 6	5.39614	7.03528	10.6186	0.781897	0.1	0.046664
