# Supplementary material for: Synergistic Induction of Potential Warburg Effect in Zebrafish Hepatocellular Carcinoma by Co-Transgenic Expression of Myc and xmrk Oncogenes
Source: PLoS One. 2015 Jul 6;10(7):e0132319. doi: 10.1371/journal.pone.0132319 (PMC4492623; doi:10.1371/journal.pone.0132319)
Supplement: S5 Table — (XLSX) [file pone.0132319.s006.xlsx]

## Sheet: Up
Up-regulated genes in Myc/xmrk-induced liver tumors
GI	Gene Symbol	UGCluster	Name	X-M-D-	X-M-D+	X-M+D-	X+M-D-	X+M+D-	X+M+D+	Fold Change	P_value
20373136	ccnb1	Dr.121261	cyclin B1		0.54	0.56			70.37	127.95	9.118e-05
189526718				0.21	0.54	0.85	0.33		57.03	118.2	3.361e-08
50539737	kpna2	Dr.75709	karyopherin alpha 2 (RAG cohort 1, importin alpha 1)	3.11	1.62	6.78	1.33	0.7	306.15	113.05	1.0069e-09
41055101	h2afx	Dr.114938	H2A histone family, member X	0.83	3.52	3.67	1.66	1.74	254.8	111.56	1.4402e-10
27545258	smc4	Dr.77769	structural maintece of chromosomes 4	0.21	0.27	0.85	0.33		42.96	103.52	9.1063e-08
42476242	odc1	In multiple Geneids		0.21	1.35				77.28	99.08	0.0047434
18858320	atp1b3b	Dr.96696	ATPase, Na+/K+ transporting, beta 3b polypeptide	1.04	0.54	1.69			100.24	91.96	1.1274e-05
116268042	zgc:154086	Dr.159013	zgc:154086	0.42	0.27	0.85	0.33		42.47	90.84	6.7168e-08
62122894	zgc:110540	Dr.78188	zgc:110540	1.87	2.44	1.98	1	1.74	143.45	79.43	4.4299e-11
292621362				0.21	0.27	0.28			19.5	76.97	1.2898e-06
238814362	LOC325449	Dr.132711	kinesin family member 20A	0.42	1.08	0.28	0.33	0.7	43.21	76.89	8.8126e-10
47086894	aurkb	Dr.32625	aurora kinase B	1.87	2.16	2.54	1.66	0.7	135.05	75.62	1.7363e-10
292610625						0.56	0.33		33.08	74.34	0.0022433
189529866				0.21		1.41		0.35	48.64	74.07	6.2325e-05
292619382				2.28	6.76	7.63	2.65	1.74	310.84	73.8	1.574e-09
47086896	mcm3	Dr.20948	MCM3 minichromosome maintece deficient 3 (S. cerevisiae)	0.21	0.81	0.28		0.35	30.37	73.62	2.0426e-07
148539969	chaf1a	In multiple Geneids		0.21	0.54	0.28	1.66	0.35	44.69	73.5	8.2794e-09
113678898	kif14	In multiple Geneids		0.21	1.08	1.41	0.33	0.35	49.63	73.42	3.4243e-09
62955452	cryba1l	Dr.75114	crystallin, beta A1, like		0.27	0.85			39.75	70.98	0.0047108
70778803	mybl2	Dr.81485	myeloblastosis oncogene-like 2	0.21	1.35	0.85	1	0.35	52.34	69.6	1.6551e-09
18859582	zp2	Dr.132175	zona pellucida glycoprotein 2	0.21	0.27				16.3	67.92	0.0011892
18858938	kif23	Dr.80609	kinesin family member 23	0.21	1.62	1.69	1.99		89.13	64.7	2.0473e-07
94536632	stmn1a	Dr.52664	stathmin 1a	0.42	3.25	3.67	0.66	1.74	125.42	64.38	4.8811e-09
302393560				1.04	2.71	0.56	0.33	0.35	62.22	62.34	1.6998e-08
55742588	rcc1	Dr.77012	regulator of chromosome condensation 1	2.08	4.87	4.24	1.66	2.44	187.4	61.28	8.2572e-10
292611777				0.83	1.62	1.13	0.66	0.35	56.05	61.06	1.4183e-09
268607586	zgc:101026	Dr.119277	zgc:101026	1.87	1.89	2.26		0.35	94.56	59.38	2.0884e-07
292609735					0.27		0.33	0.35	18.76	59.24	1.6986e-06
70778805	plk1	Dr.33492	polo-like kinase 1 (Drosophila)	0.42	2.71	2.26	1	0.35	76.29	56.59	1.0346e-08
62955446	mad2l1	In multiple Geneids		0.62	2.16	0.85	1.99		77.53	55.18	2.9927e-07
47085806	uhrf1	In multiple Geneids		0.21	0.54	1.13		0.35	29.63	53.15	7.4466e-07
18859222	pcna	Dr.35605	proliferating cell nuclear antigen	6.02	12.72	18.64	6.64	4.18	512.31	53.14	4.7633e-09
57617223	slc16a9b	Dr.158916	solute carrier family 16 (monocarboxylic acid transporters), member 9b		0.27	0.85	0.33		25.68	53.13	5.341e-05
189530840					0.27			0.7	25.68	52.95	0.0054324
61651697	zp3a.1	Dr.47407	zona pellucida glycoprotein 3a.1	0.42		0.28	0.33	0.35	18.02	52.23	9.7521e-09
38488750	fen1	Dr.75750	flap structure-specific endonuclease 1	0.21	1.35	0.56	0.66	1.05	39.5	51.57	4.1007e-09
47086286	lgals3bpb	Dr.106930	lectin, galactoside-binding, soluble, 3 binding protein b	2.08	1.89	20.62	8.3	1.74	356.52	51.48	7.0553e-08
292626684				0.62	1.08	0.28			33.33	50.5	5.034e-05
51467991	esco2	Dr.75608	establishment of cohesion 1 homolog 2	0.42	1.35	1.69	0.33	0.7	44.94	50.04	8.0583e-09
192455675	mxb	Dr.80859	myxovirus (influenza) resistance B	0.21		0.28			12.1	49.39	0.0018795
47086004	rad51	Dr.1514	RAD51 homolog (RecA homolog, E. coli) (S. cerevisiae)	0.21		0.56			19.01	49.38	0.0059815
292618929					0.27		0.33		14.81	49.37	0.0013162
255069741	si:ch211-197n10.2	In multiple Geneids		0.21	1.89	1.13	1.33	0.7	51.11	48.58	6.2563e-09
50540277	zgc:92287	Dr.84500	zgc:92287	0.21	1.08	0.28			24.69	47.18	0.00013332
209863120	im:7154698			0.21	0.54	0.85	0.66	0.7	27.65	46.71	1.4993e-09
41152033	pabpc4	Dr.16284	poly(A) binding protein, cytoplasmic 4 (inducible form)	193.02	21.65	48.3	26.88	29.62	2971.66	46.51	9.4633e-08
41054737	nhp2l1	Dr.106039	NHP2 non-histone chromosome protein 2-like 1 (S. cerevisiae)	2.08	0.27	1.98		2.44	78.51	46.39	5.527e-07
55925400	cdca8	Dr.77313	cell division cycle associated 8	1.66	0.81		2.32	1.05	66.17	45.32	3.1399e-07
51491870				0.21	0.27	2.82	0.33	0.35	36.05	45.29	2.5548e-07
302191721				0.21	0.27				10.86	45.25	0.0017984
292625680				1.87	3.79	2.82	2.32	1.74	112.34	44.79	7.9262e-10
292609778				1.25	0.81	2.54	0.33	0.7	50.12	44.51	2.2335e-08
292609434				0.21	0.54	0.56		0.35	18.27	44.02	2.2244e-07
292615302				0.21	0.27	0.28	0.33		11.85	43.49	2.1213e-08
134085379	si:ch211-147d7.3	Dr.81742	si:ch211-147d7.3		0.81	0.56	1	1.05	37.03	43.31	6.3869e-08
41054708	zgc:56200	Dr.81740	zgc:56200	1.66	2.98	3.95	1.33	1.39	97.77	43.22	5.171e-09
292612054				2.7	5.41	2.82	1.99	0.7	117.03	42.96	1.2355e-08
50344929	zgc:86751			2.7	8.93	8.19	8.63	3.83	264.92	41.03	4.0832e-09
241982734	ncapd2	Dr.150361	non-SMC condensin I complex, subunit D2	0.42	0.81	1.98	1	0.7	40.24	40.98	1.2753e-08
50540199	mpv17l2	Dr.32124	MPV17 mitochondrial membrane protein-like 2	1.66	4.6	2.26	0.33	1.39	83.2	40.63	3.5212e-08
41152131	zgc:73273		zgc:73273	2.08	1.08	2.26	1.99	0.7	65.67	40.49	3.2042e-09
41053302	dnajc21	Dr.883	DnaJ (Hsp40) homolog, subfamily C, member 21	0.62	1.62	0.56	1.33	0.35	36.05	40.23	1.4132e-08
71834591	zgc:110128			12.66	0.54	3.39	3.65	2.79	184.19	39.99	1.0929e-07
55925236	neil3	Dr.28324	nei endonuclease VIII-like 3 (E. coli)	0.83	0.54	0.28		0.35	19.75	39.5	5.7451e-07
292621145				3.94	4.87	38.41	5.31	0.7	412.57	38.75	5.4707e-07
52219069	dscc1	Dr.90256	defective in sister chromatid cohesion 1 homolog (S. cerevisiae)	0.21		0.28	1	0.35	17.78	38.65	2.5686e-06
74315913	zgc:112296	Dr.94519	zgc:112296	0.42	0.54	0.85	0.66		23.46	37.99	1.426e-07
41053518	zgc:66125	Dr.78768	zgc:66125	1.87	0.54	2.54	1		55.8	37.51	1.2228e-06
27545264	mcm2	Dr.2291	MCM2 minichromosome maintece deficient 2, mitotin (S. cerevisiae)	0.21	0.54	3.39			50.61	36.67	0.00042023
41054254	nasp	In multiple Geneids		2.91	10.01	8.19	6.97	4.88	241.71	36.67	4.6759e-09
292615850						0.28		0.35	11.36	36.06	0.0020173
41053791	psat1	Dr.11425	phosphoserine aminotransferase 1	2.7	3.52	1.13	1	1.39	69.87	35.87	1.7025e-08
62955656	zgc:110175			0.83	0.27		0.66	0.7	21.97	35.72	3.9705e-07
153792197	LOC566469	Dr.89306	novel protein similar to vertebrate solute carrier family 7 (cationic amino acid transporter, y+ system)	1.25	1.62	1.41	0.33	0.7	37.78	35.57	1.0622e-08
47086868	tacc3	Dr.78713	transforming, acidic coiled-coil containing protein 3	1.66	0.27	3.67		1.05	58.76	35.34	4.5516e-06
292617385				29.47	91.73	62.42	32.52	42.86	1829.76	35.32	1.0598e-08
71834491	zp3a.2	In multiple Geneids		0.42				0.7	19.75	35.27	0.0046444
47085966	zgc:85772	Dr.75308	zgc:85772	0.21	2.98	1.69	0.66	1.05	45.68	34.66	8.307e-08
292618137				5.19	2.71	1.69		0.7	88.88	34.55	3.0731e-06
57770414	cad	Dr.2668	carbamoyl-phosphate synthetase 2, aspartate transcarbamylase, and dihydroorotase	3.32	1.89	0.85	1.33	0.7	55.31	34.18	3.6308e-08
62955288	pdss1	In multiple Geneids		0.21	3.52	1.41	0.66	1.05	46.66	34.06	1.5402e-07
128485461	whsc1	In multiple Geneids		0.42		0.28		0.35	11.85	33.86	1.235e-05
125842764				3.74	3.25	1.69	0.33	0.35	63.21	33.77	1.0834e-07
292622508					0.27	0.28	0.33	0.35	10.37	33.72	1.5587e-08
47087382	apex1	Dr.20170	APEX nuclease (multifunctional DNA repair enzyme) 1	7.06	12.18	5.65	6.3	4.18	237.76	33.61	7.2784e-09
292617979				0.83	0.81	1.98	0.33		32.84	33.26	2.9355e-06
157954493	zgc:174237	Dr.107328	zgc:174237			0.28	0.33		10.12	33.18	0.0016215
226823360	zgc:92164			1.04	0.54	1.13	0.66		27.9	33.12	3.2768e-07
41056170	ncapd3	Dr.78813	non-SMC condensin II complex, subunit D3	0.21	0.81	1.13			23.7	33.07	0.00013762
41055204	zgc:64116	Dr.86043	zgc:64116	0.21	0.54	0.56	0.33	0.7	15.31	32.71	7.242e-09
66472553	phlda2	Dr.78179	pleckstrin homology-like domain, family A, member 2	11.83	9.47	13.28	7.3	6.27	312.82	32.48	2.1627e-09
47086410	dnajc2	Dr.80721	DnaJ (Hsp40) homolog, subfamily C, member 2	0.21	0.54	0.56			14.07	32.22	6.9277e-05
292619123				0.62	1.08	2.54	0.33	1.05	36.05	32.07	8.4533e-08
51467891	top2a	Dr.31760	topoisomerase (DNA) II alpha	0.21	0.54			0.35	11.6	31.64	7.2459e-05
47086430	ssrp1a	Dr.75223	structure specific recognition protein 1a	1.04	2.98	0.28	0.66	0.35	33.58	31.62	3.2942e-07
62955282	zgc:110388	Dr.105236	zgc:110388	1.87	5.95	2.82	3.32	5.23	120.98	31.52	1.0672e-08
292628728				0.21	0.54	0.85	0.33	0.7	16.54	31.44	1.7082e-08
189518020				1.66	1.35	1.69	1	0.7	39.75	31.05	3.6711e-09
57525576	zgc:100912			0.62	0.81	1.98	0.66	0.35	27.41	31.01	7.8642e-08
57525831	aarsd1	Dr.88663	alanyl-tRNA synthetase domain containing 1	0.62		0.28	0.33	0.35	12.1	30.63	6.139e-07
47085774	hspa5	Dr.67791	heat shock protein 5	22.21	67.11	53.1	25.88	26.48	1191.28	30.58	2.1764e-08
40786524	ccnb2	Dr.80580	cyclin B2	0.21	0.27	0.56		0.35	10.62	30.56	9.0767e-07
122114601	ncaph	Dr.18070	non-SMC condensin I complex, subunit H		1.89	0.56	0.33		27.9	30.11	0.00032478
41053932	g3bp1	Dr.7036	GTPase activating protein (SH3 domain) binding protein 1	24.91	18.4	26.83	12.61	16.38	590.33	29.78	2.81e-09
82658205	zgc:123274	In multiple Geneids		0.21	0.27	1.13	1	0.35	17.53	29.61	1.063e-07
41152125	wars	Dr.79691	tryptophanyl-tRNA synthetase	8.09	4.06	5.08	4.98	3.14	149.87	29.56	6.566e-09
27545252	snrpd1	Dr.76122	small nuclear ribonucleoprotein D1 polypeptide	1.66	7.04	4.52	1.33	1.74	96.29	29.55	1.198e-07
41056008	lipg	Dr.77883	lipase, endothelial	2.49	6.49	4.24	3.65	1.05	105.18	29.35	3.8299e-08
27545238	dtl	Dr.3526	denticleless homolog (Drosophila)			0.56		0.35	13.33	29.3	0.0051917
46402512	hspd1	Dr.75320	heat shock 60kD protein 1 (chaperonin)	27.4	46.27	29.37	14.93	18.81	797.97	29.17	1.4763e-08
46195778	melk	Dr.75465	maternal embryonic leucine zipper kinase		0.27	0.56			12.1	29.16	0.0078995
148226858	kifc1	Dr.32496	kinesin family member C1		0.54	0.56	0.66	0.35	15.31	29.02	1.8512e-07
155369320	si:dkey-273o13.2	In multiple Geneids		0.42	0.27	1.41			20.25	28.93	0.00033447
47085674	chn1	Dr.107123	chimerin (chimaerin) 1	2.91	4.33	5.08	2.32	6.97	124.93	28.91	1.3085e-08
130501552	si:dkeyp-117h8.4	In multiple Geneids			0.27	0.85	0.33		13.83	28.61	0.00019031
41053568	pwp1	Dr.79178	PWP1 homolog (S. cerevisiae)	8.09	5.41	6.21	1.33	4.18	143.45	28.44	2.6178e-08
47271393	c6orf115	Dr.76188	c6orf115 homolog (H. sapiens)	21.58	35.45	33.61	9.62	11.85	636.5	28.39	3.4408e-08
292618418				0.62	0.27	0.56	1	0.35	15.8	28.21	2.943e-08
292610747				0.62	0.27	0.56		0.35	12.59	27.98	7.1403e-07
224496023				1.45	3.52	2.26	0.66	0.7	47.9	27.88	1.0963e-07
292627914				0.42	0.81	0.85			19.26	27.78	5.4565e-05
27545272	kif11	Dr.36081	kinesin family member 11	0.42	0.27	0.56		0.35	11.11	27.78	4.177e-07
292624427				0.42		1.13	1.33		26.66	27.77	0.0001154
295834768				0.62	0.27				12.34	27.73	0.0093653
41055491	rpa3	Dr.83502	replication protein A3	1.04	3.25	2.26	1.66	1.05	50.86	27.46	3.112e-08
83025065	zgc:123282	Dr.44424	zgc:123282	1.25	2.16	1.69	0.66	0.35	33.33	27.27	6.6773e-08
148232783	pcgf6	Dr.79341	polycomb group ring finger 6	1.25	2.16	0.56	0.66	0.35	27.16	27.27	1.464e-07
149588618	ppat	Dr.105038	phosphoribosyl pyrophosphate amidotransferase	4.77	8.39	5.08	2.99	1.39	122.95	27.18	5.7596e-08
55742546	dck	Dr.78434	deoxycytidine kinase	0.21	1.62	1.69	0.33	0.35	22.71	27.04	3.2498e-07
40363530	ctps	Dr.77079	CTP synthase	1.25	1.35	1.41	1.99	0.35	34.07	26.83	2.5072e-08
292614710				0.42	2.16	1.69		1.05	35.55	26.73	2.9981e-06
52219123	zgc:101594			2.91	4.6	0.85	1.99	0.7	58.76	26.59	1.5787e-07
50539841	pbk	Dr.77309	PDZ binding kinase	0.21	0.27	0.85	0.33	0.35	10.62	26.42	9.5012e-08
54400589	cldn5b	Dr.87001	claudin 5b	0.83		1.13	0.33		20	26.2	0.0001471
47086550	csnk1e	Dr.7400	casein kinase 1, epsilon	3.32	1.08	0.85	1.33	0.35	36.29	26.18	2.7265e-07
189533435				0.83	0.81	0.28		0.35	14.81	26.1	2.401e-06
47550832	hspa4l			2.91	13.53	6.5	2.99	1.74	144.19	26.06	3.4758e-07
292627126				0.42	1.35	0.28		0.35	15.55	25.92	1.0505e-05
47086586	orc3l			2.08	5.41	3.39	1.66	1.39	72.09	25.88	7.8121e-08
189536214				1.25	3.79	2.26	1.66	0.7	49.63	25.69	9.1347e-08
121583981	haus6	Dr.75979	HAUS augmin-like complex, subunit 6	1.45	1.62	3.67	1.66	1.05	48.14	25.47	5.7609e-08
89886292	pold1	Dr.49022	polymerase (DNA directed), delta 1, catalytic subunit	0.62	2.98	1.69	0.33	0.7	32.1	25.4	3.7077e-07
229608900	nusap1	In multiple Geneids		1.45	1.62	1.41	1.33	1.05	34.57	25.2	3.7593e-10
50539749	cenpn	Dr.83309	centromere protein N	0.42	1.89	0.85	1		26.17	25.16	4.0913e-06
292618303				1.04	1.08	1.98	0.66	0.35	25.68	25.13	9.1716e-08
41055779	nola1	Dr.84813	nucleolar protein family A, member 1 (H/ACA small nucleolar RNPs)	18.47	44.38	24.57	31.52	26.83	725.88	24.9	9.0927e-09
167555080	hemk1	Dr.86038	HemK methyltransferase family member 1	0.83	1.62	0.56	0.66	0.7	21.73	24.86	4.2587e-08
55742391	ing5b	Dr.79544	inhibitor of growth family, member 5b	0.42	0.27	0.28	0.33	2.09	16.79	24.76	1.3937e-06
47087074	cdc45	Dr.7974	CDC45 cell division cycle 45 homolog (S. cerevisiae)	1.25	1.08	0.85			26.17	24.69	2.1305e-05
41053942	tmem48	Dr.25587	transmembrane protein 48	4.77	7.58	7.06	4.98	3.83	139	24.63	4.9806e-09
47086870	c10orf119			1.45	2.98	3.39	1.33	1.74	53.58	24.6	2.7114e-08
292619326				0.62	1.62	2.54		2.09	42.22	24.58	2.3073e-06
124430734	bcs1l	Dr.80335	BCS1-like (yeast)	1.25	2.16	0.56	0.66	0.7	26.17	24.55	1.2029e-07
255652912	zgc:153228				0.54	0.56		0.35	11.85	24.52	3.4656e-05
292628572				1.45	1.35		1.66	0.35	29.38	24.43	2.4386e-06
41056132	wdr75	Dr.122686	WD repeat domain 75	6.43	8.39	8.76	11.28	10.8	221.96	24.31	1.7305e-09
292623709				0.21	1.62	2.26	0.66	0.35	24.69	24.21	4.6794e-07
46309464	ccnf	Dr.455	cyclin F	0.62	0.81	0.28	0.33		12.34	24.2	2.5985e-06
41282166	ruvbl1	Dr.77619	RuvB-like 1 (E. coli)	0.62	0.81	0.56	0.66	1.05	17.78	24.03	4.2297e-09
68448502	tnnt2d	Dr.88652	troponin T2d, cardiac	1.25	2.71	0.85	1.99		40.74	23.96	2.5762e-06
41393184	zgc:55813	Dr.80110	zgc:55813	11.41	4.06	3.95	2.32	0.35	105.18	23.81	7.1515e-07
54400457	glipr2l	Dr.80301	GLI pathogenesis-related 2, like	2.7	8.12	6.21	8.3	6.27	150.36	23.79	1.4326e-08
292626667				0.62	0.27	1.98			22.71	23.74	0.00057433
45387810	fgf13l			1.45	1.35	0.56	1.33	0.7	25.43	23.59	2.0128e-08
18859320	rpa2	Dr.33922	replication protein A2	7.26	13.26	10.73	8.96	5.57	214.31	23.41	1.0857e-08
292609341				1.45	2.44	3.39	1.33	2.09	49.87	23.3	2.2443e-08
292627924				4.15	2.44	3.67	1.99	3.14	71.6	23.26	6.5132e-09
41054612	pola2	Dr.77094	polymerase (DNA directed), alpha 2	0.83	3.79	1.98	1.33	2.09	46.42	23.16	9.7444e-08
113195543	ddx52	Dr.13799	DEAD (Asp-Glu-Ala-Asp) box polypeptide 52	0.42	3.79	2.82	1.33	3.48	54.81	23.15	1.3764e-07
41053699	pelo	Dr.75205	pelota homolog (Drosophila)	2.91	12.45	3.39	4.31	4.18	125.92	23.11	2.7873e-07
47085850	znf259	Dr.25202	zinc finger protein 259		1.08	0.85	0.33	0.35	15.06	23.08	4.7786e-06
52353321	tuba8l	Dr.75912	tubulin, alpha 8 like	241.79	399.66	373.96	398.53	250.86	7660.73	23.01	3.3775e-09
187608592	ppih	Dr.18161	peptidylprolyl isomerase H (cyclophilin H)	2.08	5.14	1.98	1.99	2.44	62.71	23	6.3828e-08
157278623	zgc:171223	Dr.132687	zgc:171223	2.08	1.62	2.54	2.65		51.11	23	2.4725e-07
189536754				1.45	2.71	5.08	1.99	2.09	61.23	22.98	8.3519e-08
292619383				0.62	2.44	0.85	0.33	0.35	20.99	22.86	8.7345e-07
125818944				0.42	0.27	1.13			13.83	22.8	0.00040206
292619951				5.4	9.47	11.86	13.94	7.32	218.5	22.77	1.7244e-08
47085690	agpat4	Dr.78538	1-acylglycerol-3-phosphate O-acyltransferase 4 (lysophosphatidic acid acyltransferase, delta)			0.56	0.33		10.12	22.74	0.0075667
169646807	rnu3ip2			1.66	6.49	4.8	4.98	3.83	98.76	22.69	3.0371e-08
238650176	umps	Dr.77534	uridine monophosphate synthetase	2.49	5.41	5.08	1.33	3.48	80.24	22.55	6.0951e-08
225007596	dkc1	In multiple Geneids		12.04	19.21	15.82	16.59	19.51	374.54	22.52	1.2296e-09
47086840	rbb4	Dr.76462	retinoblastoma binding protein 4	6.85	7.85	10.73	9.95	4.88	181.22	22.51	8.309e-09
41055623	eif6	Dr.76244	eukaryotic translation initiation factor 6	5.19	14.34	6.5	5.64	7.67	176.53	22.44	5.7953e-08
238859558	nol6	Dr.1726	nucleolar protein family 6 (RNA-associated)	1.04	4.33	1.98	1.33	1.39	45.18	22.43	2.2188e-07
145587646	si:dkey-42i9.5	Dr.81913	si:dkey-42i9.5	1.45	1.35	1.41	1.66	0.35	27.9	22.43	3.296e-08
292622977				0.42	0.27	0.56	1		12.59	22.38	4.939e-06
41054018	heatr1	Dr.150767	HEAT repeat containing 1	4.77	3.25	3.11	2.32	2.79	72.59	22.35	7.5269e-09
41054160	tk1	Dr.20777	thymidine kinase 1, soluble	0.83	1.35	0.28			18.27	22.28	0.00031326
56693276	pus1	Dr.77760	pseudouridine synthase 1	0.21	1.62	1.98	1.33	0.35	24.44	22.26	3.0341e-07
51230510	sdf2l1	Dr.51929	stromal cell-derived factor 2-like 1	2.49	1.08	0.85	0.66	1.05	27.16	22.15	1.4772e-07
292623060				0.83	1.35	0.28			18.02	21.98	0.00032243
292618008				1.04	2.44	1.69	2.32	1.05	37.53	21.97	2.917e-08
50539777	zgc:92139	Dr.4044	zgc:92139	2.7	6.49	3.11	1.66	1.74	68.39	21.78	2.003e-07
292622138				2.28	7.58	3.11	2.65	2.79	79.5	21.59	1.6974e-07
57525973	pppde1	Dr.6944	PPPDE peptidase domain containing 1	0.83	0.54	1.41	0.33		16.54	21.27	7.249e-06
56118553	prtfdc1	Dr.8045	phosphoribosyl transferase domain containing 1	0.21		0.85	0.33	0.7	11.11	21.26	6.3882e-06
239048084	sumo3			4.36	13.26	4.24	3.65	2.44	118.51	21.2	5.2974e-07
47085742	tomm40l	Dr.84273	translocase of outer mitochondrial membrane 40 homolog, like	1.25	2.98	0.56	2.32	0.7	33.08	21.18	2.9782e-07
66472741	dnmt5	Dr.77945	DNA (cytosine-5-)-methyltransferase 5		1.35		0.33	0.35	14.32	21.16	0.00060854
269914180	zgc:153096	Dr.89219	zgc:153096	0.21	0.81	0.56	0.66		11.85	21.16	3.173e-06
292628455				0.42	1.62	0.85	0.33	1.05	18.02	21.1	2.0428e-07
47087310	nvl	Dr.2359	nuclear VCP-like	1.04	0.27	0.85	1	0.35	14.81	21.1	1.0847e-07
82658235	zgc:123194	Dr.52550	zgc:123194	70.36	86.05	90.1	97.56	59.23	1692.98	20.99	2.0844e-09
66392206	gemin4	Dr.118268	gem (nuclear organelle) associated protein 4	2.08	0.54	0.85		1.39	25.43	20.93	5.9721e-06
68448516	zp3.2	Dr.132173	zona pellucida glycoprotein 3.2	0.83			0.66		15.55	20.87	0.003655
55742149	zgc:123068	Dr.83585	zgc:123068	167.28	421.31	153.65	94.24	185.01	4258.49	20.84	2.237e-07
292619322				0.21	0.54	0.85	0.66	0.35	10.86	20.8	8.4578e-08
41055404	slc16a9a	In multiple Geneids		2.28	3.25	2.54	1.66	2.44	50.61	20.79	4.7046e-09
292624040				0.21	2.71	0.85	3.65	0.7	33.58	20.68	1.0947e-06
295834847					2.71	1.13	1.99	1.05	35.31	20.53	3.5206e-06
50344875	zgc:86839	Dr.79720	zgc:86839	1.45	0.54	1.41	1.99		27.65	20.52	3.2674e-06
292618804				1.87	2.98	2.26	2.65	1.74	47.16	20.5	4.3595e-09
254281289	cdkn3	Dr.24317	cyclin-dependent kinase inhibitor 3	0.42	1.62	0.85	0.33	0.7	16.05	20.47	3.0341e-07
125847491				0.21	1.08	0.56	2.32	2.44	26.91	20.36	5.9318e-07
171460999	sart3	In multiple Geneids		2.08	4.06	2.82	1	0.35	41.73	20.24	4.4991e-07
113677074	hspa14	Dr.51946	heat shock protein 14	12.04	28.14	14.69	20.57	14.98	365.16	20.19	2.8125e-08
292612169				6.43	7.31	8.76	6.97	6.27	144.19	20.17	6.6111e-10
148922921	dap3	Dr.82719	death associated protein 3	15.57	8.39	19.77	1.33	1.74	188.63	20.15	1.059e-06
190358635	si:ch211-71m22.1	Dr.134371	si:ch211-71m22.1	4.15	2.71	4.24	5.31	1.05	70.37	20.15	8.8565e-08
45387556	trim9	Dr.81088	tripartite motif-containing 9	0.21		0.28		1.39	12.59	20.09	0.0010191
67514529	hmgiy		high-mobility group (nonhistone chromosomal) protein isoforms I and Y	25.11	52.22	52.82	43.47	33.45	828.34	20	1.317e-08
41152345	zgc:73056	Dr.81060	zgc:73056	0.62	1.08	1.41		0.7	19.01	19.96	2.2775e-06
187960118					1.08		0.33		14.07	19.96	0.017858
300934852				0.83	3.52	2.26	2.32	0.35	37.03	19.95	4.0926e-07
54261786	ilf2	Dr.76824	interleukin enhancer binding factor 2	35.49	50.87	40.39	22.9	15.33	656.5	19.9	6.259e-08
148235155	thumpd3	Dr.79834	THUMP domain containing 3	7.26	14.88	9.89	17.92	12.54	248.63	19.89	2.3169e-08
45592937	zgc:77126	Dr.77320	zgc:77126	4.15	5.68	5.08	1	0.7	65.92	19.84	4.5507e-07
48762661	rnaseh2a	Dr.14704	ribonuclease H2, subunit A	1.45	3.52	4.52		2.44	59.01	19.79	3.6742e-06
292609428				0.83	0.81	7.91	0.33	1.05	43.21	19.77	8.9302e-06
41152196	smfn	Dr.83514	small fragment nuclease	1.87	0.54	0.85		1.05	21.23	19.7	6.1831e-06
53933241	cox6a1	Dr.7906	cytochrome c oxidase subunit VIa polypeptide 1	113.53	118.25	135.86	142.02	117.07	2462.8	19.65	2.1035e-10
224809304	golt1b	Dr.77696	golgi transport 1 homolog B (S. cerevisiae)	0.83	0.27	1.98	1.66	0.35	20	19.65	6.5229e-07
292626265				0.42	0.54	0.85	0.66		12.1	19.6	1.1224e-06
121583878	mapkapk3	Dr.87115	mitogen-activated protein kinase-activated protein kinase 3	2.28	2.44	4.8	3.32	2.79	60.98	19.51	2.293e-08
47550906	fabp7b	Dr.89723	fatty acid binding protein 7, brain, b	1.87	1.62	4.8	1.66	0.7	41.48	19.47	5.9013e-07
125995399	smarca5	Dr.76168	SWI/SNF related, matrix associated, actin dependent regulator of chromatin, subfamily a, member 5	1.87	3.79	2.26	2.32	2.79	50.61	19.42	1.3407e-08
292611914						0.85		0.35	11.6	19.33	0.014466
157744493	mrpl9	Dr.76363	mitochondrial ribosomal protein L9	6.64	14.07	14.69	10.29	8.01	206.9	19.26	2.6501e-08
41393090	ppan	Dr.75454	peter pan homolog (Drosophila)	4.57	6.76	7.06	8.96	3.83	119.75	19.2	2.5908e-08
189527236				0.21	0.54	1.41	0.33	1.05	13.58	19.18	5.7722e-07
302191607				1.04	3.25	1.13	2.32	1.05	33.58	19.1	2.2829e-07
169790774	si:ch211-89f7.4	Dr.133987	si:ch211-89f7.4	15.77	28.14	45.47	9.62	6.62	402.44	19.05	7.2684e-07
51468042	zgc:136449	Dr.32141	zgc:136449	3.53	7.85	6.5	3.32	2.79	90.86	18.94	1.0967e-07
47087300	pitrm1	Dr.75315	pitrilysin metalloproteinase 1	4.36	7.58	2.54	9.62	2.44	100.24	18.88	3.031e-07
46309522	zgc:77165	Dr.19061	zgc:77165	1.04	2.16	1.69	1.99	0.35	26.91	18.61	1.7742e-07
302488503				2.28	4.06	1.69	1.99	1.05	40.98	18.51	1.72e-07
41056044	rrs1	Dr.76859	RRS1 ribosome biogenesis regulator homolog (S. cerevisiae)	3.53	12.72	12.71	9.29	5.92	162.95	18.45	1.1909e-07
292621359				0.42	1.08	1.41	1.66	1.39	21.97	18.43	6.7225e-08
217035087	lmf2b	Dr.17394	lipase maturation factor 2b	1.04	2.98	1.98	1.99	1.74	35.8	18.4	4.2757e-08
295834836				2.08	0.27	1.98	2.32	0.35	25.68	18.34	6.9752e-07
45387554	zgc:77767	Dr.75371	zgc:77767	27.81	61.42	57.62	30.86	38.33	789.33	18.27	4.391e-08
38707990	mcm4	Dr.76603	MCM4 minichromosome maintece deficient 4, mitotin (S. cerevisiae)	0.21	0.81	0.85			11.36	18.22	0.00037146
41055575	pitpna	Dr.12713	phosphatidylinositol transfer protein, alpha	14.53	30.31	21.75	16.26	14.29	353.31	18.19	4.0947e-08
125854013				6.85	12.45	7.34	9.29	8.71	161.72	18.11	1.038e-08
41054710	zgc:65780	Dr.24325	zgc:65780	4.15	7.85	8.19	1.33	4.53	94.31	18.1	2.509e-07
292619112				5.4	8.39	9.04	1.66	2.44	96.29	17.88	4.4279e-07
225543340	zgc:110269	Dr.13872	zgc:110269	2.08	5.41	2.54	1.66	0.35	42.96	17.84	1.0736e-06
292610882				8.09	7.58	6.5	10.95	5.57	137.77	17.8	1.4626e-08
169646398	eftud2	Dr.132598	elongation factor Tu GTP binding domain containing 2	0.42	1.35	1.13	2.65	1.05	23.46	17.77	4.5051e-07
189521183				8.3	11.36	16.1	5.31	6.62	168.38	17.65	1.2996e-07
147901597	gfer	Dr.86238	growth factor, augmenter of liver regeneration (ERV1 homolog, S. cerevisiae)	3.53	8.66	1.13	1.33	2.44	60.24	17.62	2.0742e-06
292623704				0.62	0.81				12.59	17.61	0.0050928
292615836				1.87	1.89	1.41	0.66	0.35	21.73	17.58	3.3174e-07
41055179	hmgcs1	Dr.77183	3-hydroxy-3-methylglutaryl-Coenzyme A synthase 1 (soluble)	1.66	1.35	2.26	2.99	4.18	43.45	17.46	1.4103e-07
310616739				1.45	7.04	3.11	2.65	2.79	59.5	17.46	4.9385e-07
77683060	ppil1	Dr.76560	peptidylprolyl isomerase (cyclophilin)-like 1	1.25	5.68	1.41	3.32	1.39	45.43	17.41	9.6248e-07
292609855				0.62	1.08	1.13		0.35	13.83	17.4	6.5639e-06
292618343				0.62	1.62	0.56	0.33	0.35	12.1	17.39	1.1326e-06
292623084				0.62	0.81	0.56		0.35	10.12	17.3	2.1623e-06
113677433	ncaph2	Dr.74031	non-SMC condensin II complex, subunit H2	2.49	1.35	7.91	3.65	5.92	73.08	17.14	5.2526e-07
113677593	parp1	In multiple Geneids		0.21	1.35	2.54	1.33		23.21	17.1	2.2715e-05
54261752	fbl	Dr.75131	fibrillarin	0.83	4.6	3.39	3.65	0.7	44.94	17.06	7.2572e-07
74315936	cnih	Dr.48258	cornichon homolog (Drosophila)	1.66	8.39	4.24	2.99	3.14	69.63	17.05	5.7079e-07
62955574	psmb4	Dr.76312	proteasome (prosome, macropain) subunit, beta type, 4	4.15	10.01	16.66	6.64	3.48	139.5	17.04	6.7691e-07
41055944	snrpe	Dr.117027	small nuclear ribonucleoprotein polypeptide E	4.77	17.86	5.37	5.97	4.53	130.11	16.9	1.1307e-06
190358645	LOC565335	Dr.148319	novel protein similar to vertebrate solute carrier family 25 mitochondrial carrier; ornithine transporter member 15 (SLC25A15)	0.42			0.33	1.05	10.12	16.87	0.00056556
57526739	dynll1	Dr.28184	dynein, light chain, LC8-type 1	16.6	54.93	23.44	14.93	14.98	420.47	16.83	8.3804e-07
47085838	irx3b	Dr.30395	iroquois homeobox protein 3b	0.83	0.54	1.98	1	1.74	20.49	16.82	2.4789e-07
41053604	zgc:56407	Dr.79344	zgc:56407	2.7	4.06	3.11	1.33	0.7	40	16.81	4.0746e-07
46309520	xpnpep3	Dr.1021	X-prolyl aminopeptidase (aminopeptidase P) 3, putative	2.49	5.41	1.98	2.32	2.09	47.9	16.76	2.5061e-07
57770423	nop58	Dr.76373	NOP58 ribonucleoprotein homolog (yeast)	3.32	6.76	9.89	4.31	6.97	104.68	16.75	1.1108e-07
189527089					1.08		0.66	0.35	11.6	16.65	0.00037616
31341160	ruvbl2	Dr.35479	RuvB-like 2 (E. coli)	4.15	8.66	6.21	4.98	3.14	90.12	16.6	9.5714e-08
292618138				1.45	1.62	1.98	1.99	1.74	29.13	16.59	1.2615e-09
292620476				1.04	1.35	1.98	1.33	0.7	21.23	16.59	7.5187e-08
65301455	nop10	Dr.78253	NOP10 ribonucleoprotein homolog (yeast)	13.28	29.49	15.82	12.94	17.42	293.81	16.52	8.8154e-08
49227306	zgc:92326	Dr.78702	zgc:92326	4.57	11.64	12.99	8.63	8.71	153.08	16.45	6.2659e-08
292617151				0.42	0.54	1.13	0.66	3.14	19.26	16.35	3.6331e-06
41055557	cdc23	Dr.80112	CDC23 (cell division cycle 23, yeast, homolog)		1.08	1.13	0.66	0.7	14.57	16.32	1.6183e-06
54261750	hsd17b12a	Dr.29406	hydroxysteroid (17-beta) dehydrogenase 12a	4.36	1.08	1.98	1	1.39	31.85	16.23	1.1349e-06
40254674	lmnb1	Dr.25051	lamin B1	6.85	8.39	6.5	1.33	2.09	81.23	16.14	6.7861e-07
182507158	prmt7	Dr.3855	protein arginine N-methyltransferase 7	1.45	5.95	3.67	1.99	1.39	46.42	16.06	9.5073e-07
47497971	tmem33	Dr.7488	transmembrane protein 33	13.91	16.51	6.78	1.99	3.48	137.03	16.06	1.4743e-06
153791469	si:ch73-18j6.1	Dr.119508	si:ch73-18j6.1	2.91	5.68	2.54	3.98	6.62	69.63	16.02	1.2702e-07
41055897	zgc:77517	Dr.76027	zgc:77517	0.42	1.08	1.13	0.33	1.05	12.84	16.01	2.6985e-07
41054813	ero1l	Dr.86356	ERO1-like (S. cerevisiae)	2.08	2.71	1.69	1.66	1.05	29.38	15.98	5.8106e-08
18858634	lima1	Dr.78549	LIM domain and actin binding 1	3.94	2.16	2.26	0.66	0.35	29.87	15.94	1.6744e-06
148540151	bcl2l13	Dr.80225	BCL2-like 13 (apoptosis facilitator)	2.08	0.27	0.56	1		15.55	15.91	4.4456e-05
41055887	josd2	Dr.81185	Josephin domain containing 2	0.62	1.62	1.13	1.33	0.35	16.05	15.89	3.3925e-07
189527788				0.21	5.68	2.54	2.65	3.14	45.18	15.89	1.0755e-06
50540129	nop16	Dr.83130	NOP16 nucleolar protein homolog (yeast)	3.94	12.45	5.65	5.64	7.32	110.86	15.84	2.3628e-07
292619157				3.74	7.58	3.11	3.32	1.74	61.72	15.83	4.9343e-07
18859574	zp3b	Dr.75734	zona pellucida glycoprotein 3b	0.42	0.54	2.26	1.33	2.09	20.99	15.81	8.3888e-07
51010962	hars2	Dr.33940	histidyl-tRNA synthetase 2, mitochondrial (putative)	0.42	1.62	0.85		1.05	15.55	15.79	1.1027e-05
62955496	zgc:112515	Dr.88707	zgc:112515	4.57	3.79	5.08	1.33	2.09	53.08	15.74	2.6234e-07
70887542	iah1	Dr.84880	isoamyl acetate-hydrolyzing esterase 1 homolog (S. cerevisiae)	1.04	2.16	2.26	1	2.44	27.9	15.67	1.2449e-07
167621545	ddx43	Dr.41756	DEAD (Asp-Glu-Ala-Asp) box polypeptide 43	2.28	2.16	2.54	0.66	3.48	34.81	15.65	2.267e-07
116267950	ezh2	In multiple Geneids		1.87	3.25	5.65	5.97	2.09	58.76	15.6	3.7217e-07
57525725	nutf2	In multiple Geneids		28.23	56.82	35.02	45.46	30.31	609.84	15.57	4.5361e-08
79748110	hells	Dr.75180	helicase, lymphoid-specific	0.21	0.81	1.41			12.59	15.54	0.00086363
46358339	mcm5	Dr.28707	MCM5 minichromosome maintece deficient 5 (S. cerevisiae)	3.94	3.79	2.82	4.98	2.79	56.79	15.5	2.05e-08
292612302				4.15	5.68	3.39	1.66	3.14	55.55	15.41	1.5391e-07
46391101	pdcl3	Dr.76839	phosducin-like 3	8.3	7.04	6.21	3.98	3.83	90.12	15.35	6.805e-08
41056006	polr1c	Dr.3838	polymerase (RNA) I polypeptide C	0.83	4.06	2.26	0.66	2.09	30.37	15.34	1.2885e-06
292621373				31.34	94.44	27.68	11.95	26.13	586.88	15.32	2.8469e-06
292609367				2.28	1.62	2.54	2.32	0.7	28.89	15.27	1.4259e-07
52219051	ass1	Dr.4095	argininosuccinate synthetase 1	18.47	11.36	19.49	6.3	2.44	177.27	15.27	9.746e-07
154800461	pdcd11	In multiple Geneids		7.47	5.68	9.89	2.99	4.88	94.31	15.26	1.8845e-07
45387572	pvalb1	Dr.75692	parvalbumin 1	1.45	5.41	1.13	5.97	1.74	47.9	15.25	1.8051e-06
295834801				0.42	1.89	0.56			14.57	15.23	0.0011818
125814405				4.77	8.93	4.8	9.29	7.67	107.89	15.21	5.3468e-08
40786520	npm1	Dr.43659	nucleophosmin 1	16.6	13.26	9.89	17.92	10.45	206.41	15.15	2.8745e-08
188536005	smarcal1	Dr.105797	SWI/SNF related, matrix associated, actin dependent regulator of chromatin, subfamily a-like 1	2.91	3.25	1.41	2.32	2.09	36.29	15.15	4.8443e-08
47086636	hyou1	Dr.76183	hypoxia up-regulated 1	0.62	3.79	0.85	1	0.35	20	15.13	7.5478e-06
66472375	zgc:112350	Dr.84733	zgc:112350	1.04	2.16	2.26	1	1.39	23.7	15.1	1.3362e-07
292626975				3.74	4.33	7.91	3.98	1.74	65.43	15.08	4.2979e-07
62955774	mettl2a	Dr.83553	methyltransferase like 2A	3.11	9.74	2.82	5.97	2.44	72.59	15.07	1.0301e-06
292616481				3.94	9.74	7.06	6.64	5.57	99.25	15.06	6.7418e-08
303227937				7.68	25.16	13.56	8.96	8.36	191.35	15.01	6.7357e-07
268833840	snrpfl			2.91	5.41	7.91	2.32	0.7	57.77	15.01	1.8178e-06
62955140	snrpd2		small nuclear ribonucleoprotein D2 polypeptide	3.74	8.39	6.78	4.65	3.14	79.99	14.98	1.7883e-07
218931242	zgc:110154			15.15	14.61	21.47	27.21	11.85	268.38	14.86	9.0863e-08
62955240	naa40	Dr.75948	N(alpha)-acetyltransferase 40, NatD catalytic subunit, homolog (S. cerevisiae)	5.81	14.07	10.45	8.3	7.67	137.03	14.8	8.955e-08
76253692	zgc:113314	Dr.116460	zgc:113314	4.15	4.87	5.37	2.99	1.39	55.55	14.8	2.1595e-07
292615896				2.49	2.98	2.82	4.98	3.14	48.39	14.74	5.326e-08
118150455	zgc:153215	Dr.79993	zgc:153215	1.45	2.44	3.95	1.99	1.39	33.08	14.74	3.1679e-07
292611631				14.74	21.38	29.09	27.87	14.63	317.26	14.73	7.1568e-08
292629676				2.08	7.04	2.82	1.66	2.09	46.17	14.71	1.6966e-06
18858944	krml2	Dr.81287	Kreisler (mouse) maf-related leucine zipper homolog 2	1.25	2.16	2.26	1	1.05	22.71	14.71	1.7214e-07
50540539	snrpb	Dr.30320	small nuclear ribonucleoprotein polypeptides B and B1	9.96	27.87	18.08	7.3	12.54	222.45	14.68	5.7248e-07
148277569	bbs1	Dr.43752	Bardet-Biedl syndrome 1	3.11	3.52	3.95	3.65	7.67	64.19	14.66	2.26e-07
57526678	fam136a	Dr.75174	family with sequence similarity 136, member A	1.45	4.33	1.13		1.05	29.13	14.64	5.3158e-05
71834629	zgc:114130	Dr.150357	zgc:114130	1.25	1.08	0.56	1.66	0.35	14.32	14.61	5.9144e-07
66472733	exosc6	Dr.80144	exosome component 6	3.53	4.87	5.37	6.3	5.23	73.82	14.59	1.0947e-08
62955566	zgc:112425	Dr.75965	zgc:112425	210.45	339.32	326.8	174.87	310.79	3971.84	14.58	3.9668e-08
66773145	noc4l	Dr.32197	nucleolar complex associated 4 homolog (S. cerevisiae)	1.45	6.49	5.93	6.97	4.53	73.82	14.55	2.6191e-07
41054258	pdia4	In multiple Geneids		0.83	9.47	7.63	8.3	5.23	91.35	14.52	6.2853e-07
42415496	tagln2	Dr.2363	transgelin 2	20.55	14.61	30.22	4.98	10.1	232.58	14.45	9.8889e-07
41054668	wdr12	Dr.76721	WD repeat domain 12	13.49	15.42	12.99	15.93	9.41	193.81	14.41	1.0001e-08
292614939				7.68	6.22	3.95	5.97	2.79	76.54	14.38	1.3246e-07
41152378	lgals9l1	Dr.4573	lectin, galactoside-binding, soluble, 9 (galectin 9)-like 1	6.23	6.49	15.82	5.31	4.18	108.63	14.28	1.1024e-06
139949034	zgc:162301	Dr.84698	zgc:162301	1.25	0.27	1.13	1.33	0.35	12.34	14.25	9.5871e-07
41053316	drg1	Dr.76708	developmentally regulated GTP binding protein 1	2.28	6.76	3.67	0.66	1.05	40.98	14.21	4.1872e-06
169403952	wdr5	Dr.81874	WD repeat domain 5	17.02	18.4	23.73	15.26	22.65	275.54	14.19	9.8305e-09
40254706	psme3	Dr.33439	proteasome activator subunit 3	3.53	1.89	3.67	1	0.35	29.63	14.19	2.0227e-06
47086042	nfe2l3	Dr.75476	nuclear factor (erythroid-derived 2)-like 3	3.74	6.49	3.95	5.31	3.14	64.19	14.18	6.3773e-08
57525845	polr2e			1.04	0.27	2.54	0.33	0.35	12.84	14.17	1.0218e-05
18858958	ldha	Dr.4212	lactate dehydrogenase A4	12.87	1.08	2.82	1	0.7	52.34	14.17	3.0783e-05
125817394				0.42	0.27	0.56	2.32	1.05	13.09	14.17	5.2546e-06
41054118	c20orf24	Dr.150634	c20orf24 homolog (H. sapiens)	20.75	36.26	31.07	39.82	27.87	439.48	14.11	2.6153e-08
292616350				0.62	1.62	1.13	0.33	0.7	12.34	14.02	8.8943e-07
50233908	arpc5a	Dr.76631	actin related protein 2/3 complex, subunit 5A	10.17	13.26	18.92	8.96	9.76	170.61	13.97	1.0641e-07
292620274				3.32	3.79	5.37	5.31	1.74	54.56	13.97	1.9107e-07
176866338	btr22	Dr.23709	bloodthirsty-related gene family, member 22	1.25	0.27	0.56		1.05	10.86	13.88	2.4186e-05
88900442	si:dkeyp-95d10.1	Dr.78360	si:dkeyp-95d10.1	0.83	0.54	0.56	0.33	1.39	10.12	13.86	8.6548e-07
56693358	zgc:101644			3.53	4.33	6.21	4.65	2.79	59.5	13.83	7.1286e-08
62955138	zgc:110717	Dr.84480	zgc:110717	2.49	0.81	2.54	1	1.39	22.71	13.8	5.516e-07
292627475				2.28	2.71	0.28	3.65	1.39	28.39	13.77	1.3623e-06
165972372	trap1	In multiple Geneids		9.75	19.21	11.02	11.95	4.18	154.31	13.75	4.8171e-07
123707983	slc25a15a	Dr.110551	solute carrier family 25 (mitochondrial carrier; ornithine transporter) member 15a	3.11	3.52	0.56	3.98	2.09	36.29	13.68	6.4346e-07
47271365	coil	Dr.8425	coilin p80	1.66	3.79	1.69	3.65	2.79	37.03	13.63	1.9055e-07
50344899	ttc4	Dr.79272	tetratricopeptide repeat domain 4	1.87	7.58	2.26	5.31	3.83	56.79	13.62	9.4287e-07
41053558	uap1l1	Dr.18373	UDP-N-acteylglucosamine pyrophosphorylase 1, like 1	0.62	1.08	1.13	0.66	1.05	12.34	13.59	5.2031e-08
50540097	zgc:92810			12.04	12.18	8.47	7.3	10.8	137.77	13.56	2.054e-08
292620655				11.21	28.41	31.35	17.92	9.06	264.67	13.51	6.6372e-07
117606207	zgc:154091			0.62	1.35	0.28	0.66	1.05	10.62	13.41	7.5721e-07
47086934	zgc:77052	Dr.75633	zgc:77052	45.04	76.04	35.31	53.42	43.2	678.23	13.4	9.1744e-08
57525981	rpp21	Dr.86554	ribonuclease P 21 subunit	0.42	2.71	1.41	1.99	0.7	19.26	13.32	1.8222e-06
130485182	nfya	Dr.37918	nuclear transcription factor Y, alpha	1.87	2.16	2.54	0.33		22.96	13.31	2.6195e-05
242117903	zgc:63600			0.62	2.98	3.95	1	2.44	29.13	13.25	1.6692e-06
292618072				1.66	7.85	2.54	1.66	2.44	42.47	13.15	4.713e-06
292630196				5.6	7.85	5.93	3.98	8.01	82.46	13.14	5.7143e-08
190358575	chgb	Dr.99414	chromogranin B	2.91	1.89	4.24	1.66	2.09	33.58	13.13	3.166e-07
41055300	nat10	Dr.78480	N-acetyltransferase 10	6.43	17.32	9.32	11.95	13.59	153.57	13.1	1.7444e-07
41055248	zgc:55536	Dr.80710	zgc:55536	2.7	4.33	4.8	2.65	1.74	42.47	13.09	2.6824e-07
18858298						1.98	0.66	0.7	14.57	13.09	0.0010361
50539709	trmt61a	Dr.107257	tRNA methyltransferase 61 homolog A (S. cerevisiae)	1.87	1.89	1.13	3.65	2.79	29.63	13.08	3.8136e-07
292619668				0.42	1.08	1.13	1		11.85	13.06	7.5123e-06
219277637	ptrh2	Dr.45792	peptidyl-tRNA hydrolase 2	0.42	2.16		0.33	0.35	10.62	13.03	0.00020983
229577073	zgc:112305	Dr.13705	zgc:112305	13.91	24.62	16.38	16.26	14.29	222.7	13.03	4.8255e-08
292630295				4.36	4.33	6.21	8.63	3.48	70.37	13.03	2.4305e-07
292620164				1.87	5.14	1.69	3.98	1.74	37.53	13.01	1.0493e-06
113678558	si:dkey-190l1.1	Dr.77407	si:dkey-190l1.1	1.25	2.44	2.26	1.33	1.39	22.47	12.96	1.3507e-07
61806708	nmd3	Dr.79205	NMD3 homolog (S. cerevisiae)	1.04	1.08	1.41	1	1.39	15.31	12.93	9.5117e-09
292628689				1.25	1.35	0.85	1.33	1.05	15.06	12.92	1.32e-08
186910324	mych	In multiple Geneids		1.45	4.33	4.52	2.65	0.35	34.32	12.9	2.5311e-06
55925318	cyp3c1l2	Dr.22212	cytochrome P450, family 3, subfamily c, polypeptide 1 like, 2	0.62	0.54	1.41	0.66	0.7	10.12	12.88	4.9451e-07
126158896	zgc:110801	Dr.43273	zgc:110801	21.17	36.26	27.12	1.99	1.74	227.15	12.87	6.9307e-06
292626619				3.32	20.02	8.47	9.62	8.01	127.15	12.86	1.812e-06
224496031	LOC100148091	Dr.155114	similar to hect domain and RLD 4	0.21	5.41	1.41	2.65	0.7	26.66	12.84	1.2124e-05
66472347	qdprb1	Dr.80865	quinoid dihydropteridine reductase b1	2.91	4.6	3.11	4.65	3.48	48.14	12.84	2.8581e-08
50344947	zgc:86715	Dr.86190	zgc:86715	1.25	1.62	0.85	1.66	1.74	18.27	12.83	5.7069e-08
50540359	ada	Dr.88169	adenosine deaminase	3.94	3.79	3.95	3.98	3.83	49.87	12.79	2.536e-12
170671716	gapdhs	In multiple Geneids		64.55	82.8	117.78	62.38	55.75	979.69	12.78	1.4268e-07
292622328				4.15	1.62	1.41	1.66	0.35	23.46	12.76	4.1755e-06
66472633	zgc:110031	Dr.30886	zgc:110031	6.23	9.47	5.65	9.62	9.76	103.94	12.76	4.8067e-08
139948262	si:dkey-102c8.6	In multiple Geneids		4.98	5.95	5.65	1.66	3.14	54.56	12.76	4.1553e-07
162139041	utp6	Dr.77391	UTP6, small subunit (SSU) processome component, homolog (yeast)	6.85	16.51	8.76	8.63	5.57	118.02	12.74	5.645e-07
312283685				2.28	2.71	4.24	1.33		33.58	12.72	1.6569e-05
54400665	eif1axa	Dr.84882	eukaryotic translation initiation factor 1A, X-linked, a	13.7	22.73	9.6	17.92	11.5	191.35	12.68	1.9242e-07
66773133	uchl3	Dr.47891	ubiquitin carboxyl-terminal esterase L3 (ubiquitin thiolesterase)	3.11	2.16	3.39	4.98	3.14	42.47	12.65	1.1166e-07
238859662	zgc:158604	Dr.76098	zgc:158604	0.21	1.35	1.13	1	0.7	11.11	12.65	8.2858e-07
187608517	wdr4	Dr.116577	WD repeat domain 4	1.25	4.06	0.56	1.66	1.74	23.46	12.65	3.3144e-06
189518978				20.13	123.93	34.18	14.27	12.89	519.72	12.65	2.2169e-05
50540151	zgc:92791	Dr.85452	zgc:92791	10.17	16.51	12.99	13.94	5.92	150.11	12.61	1.7542e-07
71834517	zgc:114044			44.41	74.68	53.67	17.59	30.66	556.01	12.58	7.9571e-07
125816467				2.08	4.33	7.34		0.7	45.43	12.58	9.1599e-05
118150447	bop1	Dr.12295	block of proliferation 1	2.28	7.31	3.11	7.96	4.18	62.47	12.57	9.0635e-07
121583690	usp39	In multiple Geneids		5.6	6.76	3.95	1.99	1.74	50.37	12.57	1.2092e-06
73611899	acsl1	Dr.48541	acyl-CoA synthetase long-chain family member 1	3.53	1.35	1.98	1.33	1.39	23.95	12.5	7.9983e-07
292622888				4.98	6.49	3.11	3.65	1.05	48.14	12.48	1.0813e-06
52317097	rfc4	Dr.77554	replication factor C (activator 1) 4	0.42	3.52	2.26	1.66	0.35	20.49	12.48	5.9047e-06
289547527	zgc:113055	Dr.84440	zgc:113055	6.64	7.04	8.19	3.65	4.88	75.8	12.47	1.0772e-07
65301460	gadd45bb	Dr.83988	growth arrest and DNA-damage-inducible, beta b	1.87	2.71	2.54	1.99	1.39	26.17	12.46	5.751e-08
118722329	prmt5	Dr.77617	protein arginine methyltransferase 5	8.72	8.66	7.06	1.33	4.88	76.29	12.45	9.1885e-07
121582337	si:dkey-236e20.6	Dr.18286	si:dkey-236e20.6	0.21	5.95	0.85	1.99	2.44	28.39	12.41	1.2683e-05
18859070	nme3	Dr.75944	non-metastatic cells 3, protein expressed in	2.49	0.27	3.11		0.35	19.26	12.39	0.00015366
41055643	psmd13	Dr.25959	proteasome (prosome, macropain) 26S subunit, non-ATPase, 13	8.72	15.96	11.3	17.26	11.15	159.5	12.39	8.5898e-08
311771559				0.42	0.27	1.13	2.99	1.39	15.31	12.35	8.4255e-06
41055246	prmt1		protein arginine methyltransferase 1	39.64	48.44	55.36	60.06	50.17	625.64	12.33	7.7128e-09
292621797				16.6	30.58	19.21	14.27	18.47	243.44	12.28	1.5178e-07
292610740				3.94	5.14	5.65	1.33	4.18	49.63	12.26	4.3318e-07
47086912	zgc:77183		zgc:77183	3.32	2.98	3.67	1.99	2.79	36.05	12.22	3.2111e-08
113676612	sco2	Dr.84312	SCO cytochrome oxidase deficient homolog 2 (yeast)	1.87	4.87	3.39	1.99	4.18	39.75	12.19	4.1389e-07
47087230	nup133	Dr.75452	nucleoporin 133	10.79	21.65	10.45	19.91	12.54	182.46	12.11	2.427e-07
50811835	cdk2	Dr.75152	cyclin-dependent kinase 2	0.42	0.81	1.41			10.62	12.07	0.00087271
41056048	fam116b	Dr.114689	family with sequence similarity 116, member B	0.83	1.08	0.28	1.33	1.39	11.85	12.07	7.0919e-07
207440656	gb:cn833218	Dr.132650	expressed sequence CN833218	4.15	5.14	4.24	1.33	0.7	37.53	12.06	2.5424e-06
56693364	cdk11b	Dr.158999	cyclin-dependent kinase 11B	1.45	3.25	2.54	0.33	2.79	24.94	12.04	1.6797e-06
189531049				40.68	42.21	33.33	35.17	24.39	422.44	12.02	2.653e-08
47086530	ywhai		tyrosine 3-monooxygenase/tryptophan 5-monooxygenase activation protein, iota polypeptide	16.6	26.79	22.6	23.56	16.38	254.55	12.02	3.4967e-08
41054787	aprt	Dr.76159	adenine phosphoribosyl transferase	2.7	1.35	1.13	0.66	1.05	16.54	12	1.6744e-06
227430334	cdc25	Dr.81316	cell division cycle 25 homolog	8.72	8.39	8.76	9.62	9.76	108.14	11.95	3.3054e-10
292614519				0.42	1.35	1.41	2.99	0.35	15.55	11.92	7.4754e-06
45387564	csrp1a	Dr.83404	cysteine and glycine-rich protein 1a	24.91	30.31	35.59	30.2	19.51	334.3	11.9	3.8047e-08
47894105	cherp	Dr.75231	calcium homeostasis endoplasmic reticulum protein	1.87	0.54	1.13	1.33	1.05	14.07	11.88	4.6715e-07
47550760	calm2b	Dr.155336	calmodulin 2b, (phosphorylase kinase, delta)	53.34	105.53	72.31	55.75	38.33	771.8	11.86	4.1478e-07
148887471	si:ch211-51e12.7	Dr.11520	si:ch211-51e12.7	10.79	18.94	14.97	8.3	5.92	139.74	11.86	6.6178e-07
47086770	slc16a8	Dr.4660	solute carrier family 16 (monocarboxylic acid transporters), member 8	22.62	18.4	33.33	15.26	21.95	263.69	11.82	1.5379e-07
41054244	psmd7	Dr.80368	proteasome (prosome, macropain) 26S subunit, non-ATPase, 7 (Mov34 homolog)	11.83	17.86	9.32	13.61	8.71	144.19	11.76	1.4755e-07
269784626	LOC100148281	Dr.91342	novel protein similar to H.sapiens WDR89, WD repeat domain 89 (WDR89)	0.62	2.98	1.41	3.32	2.09	24.44	11.73	1.4536e-06
121583339	zgc:158429	Dr.84965	zgc:158429	5.6	10.01	5.37	14.93	8.01	102.96	11.72	7.2353e-07
300244538				0.83	0.54	1.41			10.86	11.72	0.00066226
82658207	zgc:123271	Dr.86649	zgc:123271	1.66	0.54	1.41		0.35	11.6	11.72	6.0938e-05
57770494	zgc:92182			1.04	1.08	2.26	0.66	0.35	12.59	11.68	3.7583e-06
50540283	psmb2	Dr.80734	proteasome (prosome, macropain) subunit, beta type, 2	15.77	17.05	7.91	18.25	18.12	179.99	11.67	1.1333e-07
292625692				1.25	4.6	1.41	2.32	1.74	26.42	11.67	2.4623e-06
50540177	mrpl11	Dr.27215	mitochondrial ribosomal protein L11	9.55	20.02	12.99	13.61	2.44	136.78	11.67	1.6618e-06
41054370	nsun2	Dr.119317	NOL1/NOP2/Sun domain family, member 2	2.91	3.52	3.95	0.33	3.48	33.08	11.66	1.2642e-06
56693246	ift27	Dr.37833	intraflagellar transport 27 homolog (Chlamydomonas)	5.6	9.2	4.8	5.31	7.67	75.55	11.59	1.2518e-07
66472211	zgc:110652	Dr.83510	zgc:110652	24.91	46.81	30.22	41.81	43.2	433.06	11.58	7.4568e-08
41056016	mocs3	Dr.82431	molybdenum cofactor synthesis 3	10.38	5.95	7.06	10.62	9.06	99.75	11.58	6.1719e-08
292625153				6.43	15.42	11.02	9.62	9.76	120.73	11.55	1.8169e-07
41152426	adi1	Dr.26944	acireductone dioxygenase 1	6.85	5.68	7.91	9.62	7.67	87.15	11.55	2.6445e-08
153792431	zgc:175162	Dr.152325	zgc:175162	0.42	1.62	1.41	1.66	0.35	12.59	11.53	2.4833e-06
205360937	cd4-4	Dr.118433	cd4-4 protein	1.25	3.25	1.98	1.66	1.39	21.97	11.53	6.0954e-07
292625589				26.98	15.15	1.69	1.33	2.79	110.36	11.51	3.7237e-05
41055097	mcts1	Dr.84976	maligt T cell amplified sequence 1	18.06	28.68	6.78	23.56	9.06	198.26	11.51	1.6835e-06
50344951	rpp40l	Dr.75987	ribonuclease P 40 subunit like	5.19	6.49	5.37	3.98	4.18	58.02	11.51	3.1948e-08
212549764	pgp	Dr.77576	phosphoglycolate phosphatase	14.53	29.49	18.64	11.28	13.24	200.23	11.48	5.9517e-07
47085958	rcc2	Dr.828	regulator of chromosome condensation 2	23.24	28.41	35.59	23.56	16.38	291.34	11.45	1.2268e-07
50540497	psmg1	Dr.82258	proteasome (prosome, macropain) assembly chaperone 1	18.26	30.85	29.66	29.2	19.86	292.57	11.44	6.1008e-08
41055787				765.42	951.39	818.82	873.04	831.32	9695.41	11.43	9.0857e-10
113673091	zgc:136330	Dr.86483	zgc:136330	3.53	7.31	3.11	3.32	2.09	44.19	11.41	1.4481e-06
61806537	npm3	Dr.39149	nucleophosmin/nucleoplasmin, 3	6.02	15.96	11.58	14.93	6.27	124.44	11.36	6.9146e-07
148222722	zgc:162895	Dr.91606	zgc:162895	1.66	1.08	1.41	0.33	1.39	13.33	11.35	7.6961e-07
194473658	zgc:152791	In multiple Geneids		38.19	106.61	31.07	22.56	29.62	513.55	11.26	7.0799e-06
50344749	akr1b1	Dr.88645	aldo-keto reductase family 1, member B1 (aldose reductase)	35.7	73.33	60.44	40.48	43.55	569.35	11.23	2.0192e-07
70887722	zgc:114060	Dr.132389	zgc:114060	2.28	1.35	1.69	1.66	3.48	23.46	11.21	5.8758e-07
301129195				7.06	22.19	12.43	5.64	11.15	130.86	11.19	2.1193e-06
62955376	magoh	In multiple Geneids		1.04	2.44	1.69	1	0.35	14.57	11.17	3.041e-06
148922954	zgc:165597	Dr.89649	zgc:165597	2.91	3.25	3.95	5.97	3.48	43.7	11.17	2.0568e-07
229577150	slc7a3	Dr.77674	solute carrier family 7 (cationic amino acid transporter, y+ system), member 3	12.45	13.53	7.63	5.64	9.06	107.89	11.17	3.0306e-07
50355967	calrl	Dr.105519	calreticulin like	1.66	3.79	1.13	0.33	1.74	19.26	11.13	6.8049e-06
287325230	sepn1	Dr.17178	selenoprotein N, 1	2.7	2.44	2.26	2.65	1.39	25.43	11.11	6.686e-08
116004572	ecsit	In multiple Geneids		2.91	3.52	1.98	2.32	1.74	27.65	11.09	1.6323e-07
41055677	tigarb	Dr.79917	tp53-induced glycolysis and apoptosis regulator b	3.94	7.04	2.26	5.31	4.53	51.11	11.07	4.9045e-07
41054090	mapre1l	Dr.77988	microtubule-associated protein, RP/EB family, member 1, like	4.36	10.28	9.6	4.98	6.62	79.25	11.06	4.5275e-07
54400681	fam73a	Dr.683	family with sequence similarity 73, member A	2.49	1.08	1.69	1.66	0.35	16.05	11.04	2.1073e-06
18858728	gart	Dr.4801	phosphoribosylglycinamide formyltransferase	14.53	19.48	10.45	18.58	13.94	169.87	11.03	7.7185e-08
47086700	zgc:77560			6.85	4.33	3.11	2.32	2.09	41.23	11.02	1.738e-06
292628018				3.11	1.08	2.82	2.99	2.44	27.41	11.02	2.9019e-07
65301448	denr	Dr.11982	density-regulated protein	2.08	10.28	7.06	3.98	6.97	66.91	11.02	1.7287e-06
51467904	ebna1bp2l			6.64	13.26	7.34	3.98	5.92	81.72	11	1.1694e-06
41055071	surf6l			3.74	4.33	3.39	2.65	1.39	34.07	10.99	4.2887e-07
50539997	zgc:92895			8.72	21.65	3.39	9.62	16.03	130.36	10.97	3.0261e-06
45433519	ap1s2	Dr.33122	adaptor-related protein complex 1, sigma 2 subunit	3.74	1.35	2.54	2.65	0.7	23.95	10.91	2.1388e-06
50344981	zgc:86599	Dr.31823	zgc:86599	9.55	4.87	5.93	4.31	6.62	67.9	10.85	2.9266e-07
292611599				31.55	87.13	55.64	46.79	42.51	571.57	10.84	6.5448e-07
113682185	si:ch211-69g19.2	In multiple Geneids		4.57	2.71	3.39	4.65	4.18	42.22	10.83	5.3189e-08
41393098	prp19	Dr.150278	PRP19/PSO4 homolog (S. cerevisiae)	15.77	31.93	25.7	22.23	17.07	243.69	10.81	1.8966e-07
66472667	zgc:109973	Dr.84297	zgc:109973	5.19	7.31	5.37	6.3	3.48	59.75	10.8	1.1391e-07
292625062				30.09	28.95	19.49	24.56	25.43	277.27	10.79	1.8225e-08
116268018	dr1	Dr.115546	down-regulator of transcription 1	3.11	8.66	15.53	5.31	6.62	84.44	10.76	3.5177e-06
176866340	zgc:172163	Dr.90318	zgc:172163	2.7	4.33	3.95			39.26	10.73	0.00019124
169646832	cars	In multiple Geneids		15.15	21.92	18.92	10.95	8.36	161.47	10.72	4.9895e-07
66472627	tusc3	Dr.113513	tumor suppressor candidate 3	2.28	1.08	1.69	2.65	2.44	21.73	10.71	2.6513e-07
41152339	lsm4	Dr.159006	LSM4 homolog, U6 small nuclear RNA associated (S. cerevisiae)	5.81	9.74	7.06	2.99	4.18	63.7	10.7	1.0183e-06
27545192	ckbb	Dr.75625	creatine kinase, brain b	4.98		1.69	0.33		24.94	10.69	0.0037075
41055085	slc25a1	Dr.13990	solute carrier family 25 (mitochondrial carrier; citrate transporter), member 1	2.91	0.81	1.69	4.98	1.39	25.18	10.69	6.5923e-06
47085786	hk2	Dr.80401	hexokinase 2	3.74	3.52	3.11	2.99	2.79	34.32	10.63	5.9689e-09
224809426	dnttip2	Dr.79346	deoxynucleotidyltransferase, terminal, interacting protein 2	5.4	5.68	5.65	4.65	6.62	59.5	10.63	7.049e-09
237820650	psmc4	Dr.76514	proteasome (prosome, macropain) 26S subunit, ATPase, 4	43.58	73.6	43.78	26.21	26.83	454.29	10.61	1.1434e-06
113195629	zgc:152753	Dr.107658	zgc:152753	3.53	4.6	7.06	2.65	0.7	39.26	10.59	4.6132e-06
189525799				2.7	15.15	2.54	10.29	5.57	76.54	10.56	8.8904e-06
47550780	rpf2	Dr.75745	ribosome production factor 2 homolog (S. cerevisiae)	7.68	7.04	5.08	7.3	3.83	65.18	10.54	1.4904e-07
50345089				0.21	3.52	1.13	0.66	0.7	13.09	10.52	3.5672e-05
58801525	setb	Dr.119738	SET translocation (myeloid leukemia-associated) B	40.06	44.38	52.54	28.21	27.87	405.41	10.5	1.6982e-07
115529406	zgc:153989	Dr.41526	zgc:153989	3.32	4.6	1.69	4.31	2.09	33.58	10.49	7.9318e-07
41054400	ube2nl			14.32	15.69	12.43	17.92	12.89	153.32	10.47	1.6074e-08
54400559	trappc6b	Dr.36768	trafficking protein particle complex 6b	1.04	1.08	2.26	2.65	3.83	22.71	10.46	2.5016e-06
47085972	abcf1	Dr.155158	ATP-binding cassette, sub-family F (GCN20), member 1		1.89	0.85			14.32	10.45	0.025549
156139158	ankrd1b	Dr.119887	ankyrin repeat domain 1b (cardiac muscle)	8.72	11.36	7.91	14.93	8.71	107.4	10.4	1.8702e-07
33504544	penk				5.14	0.28		0.35	20	10.4	0.0078246
50539663	gnl3	Dr.76519	guanine nucleotide binding protein-like 3 (nucleolar)	3.94	7.04	6.21	3.65	2.09	47.65	10.39	1.1389e-06
157841220	zgc:171788	Dr.81000	zgc:171788	4.36	2.98	4.52	1	0.7	28.15	10.38	6.0467e-06
47087368	elovl1b	Dr.80539	elongation of very long chain fatty acids (FEN1/Elo2, SUR4/Elo3, yeast)-like 1b	37.15	57.09	51.69	24.56	32.4	420.47	10.36	3.8454e-07
47087206	abce1	In multiple Geneids		31.96	50.87	40.11	49.77	36.58	433.55	10.36	4.7361e-08
41055053	thyn1	Dr.83954	thymocyte nuclear protein 1	1.04	2.16	1.69	1.33	0.7	14.32	10.35	8.8213e-07
47086238	mettl11a	Dr.75863	methyltransferase like 11A	4.77	11.64	6.5	6.3	6.97	74.81	10.34	5.2206e-07
292625184				16.19	22.46	20.34	26.21	22.65	222.45	10.31	2.6795e-08
47086790	uap1	Dr.77112	UDP-N-acteylglucosamine pyrophosphorylase 1	15.15	8.93	10.17	10.62	6.27	105.43	10.31	3.1755e-07
40789250	baxa	Dr.78968	bcl2-associated X protein, a	34.04	22.46	20.34	32.85	18.12	263.19	10.3	2.2178e-07
189530259				5.4	10.01	4.8	7.3	0.7	58.02	10.28	4.381e-06
38488746	tubb5	Dr.35891	tubulin, beta 5		1.62	1.13		0.35	10.62	10.28	0.0014846
18858416	chrna1	Dr.75091	cholinergic receptor, nicotinic, alpha polypeptide 1	0.83	3.52	1.13	2.65	5.23	27.41	10.26	6.756e-06
295834920				13.28	24.62	16.1	21.24	16.38	187.4	10.23	1.2424e-07
18858724	mid1ip1a	Dr.75062	MID1 interacting protein 1a	3.32	8.66	7.06	1.66	2.44	47.16	10.19	6.3945e-06
45387736	zgc:77221	Dr.85871	zgc:77221	1.66	2.16	1.69	3.98	3.48	26.42	10.19	9.7542e-07
18858612	elavl1	Dr.75059	ELAV (embryonic lethal, abnormal vision, Drosophila)-like 1 (Hu antigen R)	10.17	26.52	17.79	15.26	11.5	165.42	10.18	8.5643e-07
66472657	zgc:109995	Dr.84063	zgc:109995	0.62	1.89	1.41		1.05	12.59	10.13	2.9498e-05
50540105	brp16			0.42	3.25	0.85	0.66	1.05	12.59	10.1	2.4508e-05
47085710	ddx39b	Dr.75872	DEAD (Asp-Glu-Ala-Asp) box polypeptide 39b	12.45	7.31	9.32	1	0.35	61.48	10.1	1.9473e-05
41151995	yars	In multiple Geneids		27.19	22.46	22.88	14.27	16.72	208.88	10.09	1.3722e-07
71834519	zgc:112254	Dr.80967	zgc:112254	7.26	6.49	4.24	2.65	1.05	43.7	10.07	4.4752e-06
41054706	cd63	Dr.76749	Cd63 antigen	83.43	152.88	126.54	98.22	112.19	1154.49	10.07	1.0438e-07
50345003	mrrf	Dr.84906	mitochondrial ribosome recycling factor	4.57	3.79	3.39	6.97	3.48	44.69	10.07	4.4826e-07
157787128	zgc:171708			3.32	0.81	1.98	0.33	2.79	18.52	10.03	8.0195e-06
67514530	usp5	Dr.20192	ubiquitin specific protease 5	1.45	3.52	1.69	0.66	1.05	16.79	10.03	6.7817e-06
292626471				1.25	2.71	1.13	1.99	1.05	16.3	10.02	1.3247e-06
292624115				15.57	46.27	25.99	23.23	25.09	272.57	10.01	1.1188e-06
58801527	seta	Dr.75951	SET translocation (myeloid leukemia-associated) A	44.41	38.96	48.02	33.18	33.45	396.27	10.01	2.7884e-08
41054829	timm50	Dr.5208	translocase of inner mitochondrial membrane 50 homolog (yeast)	7.06	13.53	9.32	9.62	10.1	99.25	10	1.1079e-07
54400611	zgc:101768	Dr.77968	zgc:101768	13.7	37.88	17.79	25.55	15.68	220.73	9.98	1.4709e-06
225543205	zgc:110591	Dr.133578	zgc:110591	2.49	4.87	3.95	2.65	1.05	29.87	9.95	2.1128e-06
124430746	pkz	Dr.18486	protein kinase containing Z-DNA binding domains	1.25	2.16	1.41	0.66	2.09	15.06	9.95	1.0796e-06
148225209	zgc:162207			19.09	14.88	12.71	11.28	13.94	142.46	9.91	6.8337e-08
41393140	tpm3	Dr.33255	tropomyosin 3	25.32	36.8	37.57	35.84	23	314.05	9.91	8.8763e-08
41055573	rad54l	Dr.78565	RAD54-like (S. cerevisiae)	1.45	1.35	0.28	1.33	2.09	12.84	9.88	2.4066e-06
54400407	zgc:103624		zgc:103624	1.04	4.33	3.67	1.99	3.48	28.64	9.87	1.796e-06
41053735	zgc:56388		zgc:56388	0.62	2.44	0.85	2.65	0.7	14.32	9.86	8.8198e-06
52219025	hars	Dr.76966	histidyl-tRNA synthetase	35.49	61.15	30.22	25.22	26.48	352.08	9.86	1.1369e-06
292623853				1.45	3.79	4.8	4.65	3.48	35.8	9.85	7.2666e-07
292621006				1.04	1.35	1.69		2.44	16.05	9.85	1.9998e-05
51467963	nup205	Dr.31864	nucleoporin 205	0.62	2.44	0.85	2.99	1.39	16.3	9.83	5.6866e-06
66472253	tdg	Dr.108067	thymine-DNA glycosylase	1.87	4.33	1.98	2.32	0.7	21.97	9.81	4.7539e-06
157277984	sephs1	Dr.20919	selenophosphate synthetase 1	2.28	1.35	1.69	3.65	3.14	23.7	9.79	1.0146e-06
55925202	btg3	In multiple Geneids		11.41	9.2	8.47	7.3	5.57	81.97	9.77	1.8304e-07
268835257	znf593	In multiple Geneids		57.28	51.41	41.8	34.18	33.8	426.64	9.76	1.3253e-07
148540142	pa2g4a	Dr.76871	proliferation-associated 2G4, a	1.04	1.08	1.98			13.33	9.75	0.00065738
189518907				6.02	6.76	7.06	2.99	1.74	47.9	9.75	2.3169e-06
80751154	zgc:123195	Dr.85587	zgc:123195	1.45	7.04	2.26	4.31	3.83	36.79	9.74	4.3682e-06
192455699	si:ch211-284b7.3	Dr.76233	si:ch211-284b7.3	1.87	5.14	3.95	3.32	2.09	31.85	9.73	1.1998e-06
292613952				5.81	13.26	9.32	10.62	7.67	90.61	9.71	3.5708e-07
160333656	acp6	Dr.18950	acid phosphatase 6, lysophosphatidic	5.81	4.33	7.63	6.97	6.97	61.48	9.69	7.4521e-08
41055781	pfdn6	Dr.84282	prefoldin subunit 6	34.87	52.76	21.18	63.38	49.48	429.6	9.69	8.0089e-07
226529849	fnta	In multiple Geneids		7.06	2.16	4.24	4.31	1.74	37.78	9.68	3.655e-06
134133284	psmd14	Dr.2446	proteasome (prosome, macropain) 26S subunit, non-ATPase, 14	61.85	70.89	49.43	96.23	52.61	639.22	9.66	2.7568e-07
40363542	fhl	Dr.84449	four and a half LIM domains	15.36	13.53	17.51	14.93	7.32	132.34	9.64	2.6805e-07
57525671	mrps23	Dr.75868	mitochondrial ribosomal protein S23	1.66	4.06	4.24	3.32	1.74	28.89	9.62	1.2583e-06
300796163				2.08	6.22	3.39	3.98	1.74	33.33	9.57	3.0592e-06
41054058	agk	Dr.80681	acylglycerol kinase	1.45	7.58	2.54	4.31	2.09	34.32	9.55	9.9099e-06
47086170	zgc:85752	Dr.83956	zgc:85752	3.94	5.41	3.67	5.31	3.14	40.98	9.54	1.407e-07
295834821				3.53	7.58	7.06	9.29	4.88	61.72	9.54	6.884e-07
41055509	parp3	Dr.78126	poly (ADP-ribose) polymerase family, member 3	1.25	3.79	1.98	3.32	2.09	23.7	9.53	1.3883e-06
41054644	wdr36	Dr.4799	WD repeat domain 36	4.15	7.04	1.69	3.98	2.44	36.79	9.53	3.64e-06
292613949				1.04	6.49	5.37	5.31	4.88	43.95	9.52	1.8947e-06
292609435				1.66	1.89	7.34	0.33		26.66	9.5	0.0005962
41152123	mrp63	Dr.76553	mitochondrial ribosomal protein 63	1.66	2.98	2.82	3.32	3.14	26.42	9.49	1.4156e-07
41055533	zgc:56259	Dr.85121	zgc:56259	1.87	4.06	1.41	1.33	0.7	17.78	9.49	1.0329e-05
62177136	dpf2l	Dr.75185	D4, zinc and double PHD fingers family 2, like	1.45	2.44	1.69	1.99	1.05	16.3	9.45	4.1161e-07
148234195	zgc:162967	Dr.77737	zgc:162967	8.3	8.93	6.21	7.96	4.53	67.9	9.45	1.8316e-07
50838813	ddx27	Dr.76523	DEAD (Asp-Glu-Ala-Asp) box polypeptide 27	3.32	5.41	2.26	1	1.74	25.92	9.44	7.0961e-06
188536011	zgc:171549	Dr.122557	zgc:171549	7.89	7.04	7.34	2.65	6.27	58.76	9.42	5.9975e-07
253735759	si:ch211-117c8.4	Dr.84538	si:ch211-117c8.4	0.62	5.41	5.93	1.33	1.39	27.65	9.42	2.5621e-05
269995930	prps1b	In multiple Geneids		7.06	4.33	8.76	2.32	2.44	46.91	9.42	5.1155e-06
45387624	mmgt1	Dr.9442	membrane magnesium transporter 1	9.13	17.86	7.63	6.97	12.19	101.23	9.41	1.4023e-06
41056078	ktn1	Dr.32686	kinectin 1	13.91	8.93	10.45	12.28	12.54	109.38	9.41	3.7583e-08
57526495	yeats4	Dr.88142	YEATS domain containing 4	3.11	9.2	4.52	9.62	4.53	58.27	9.4	2.611e-06
57526698	clta	Dr.31168	clathrin, light chain (Lca)	39.85	64.4	43.5	30.2	33.8	398.25	9.4	4.764e-07
41055055	ccdc43	Dr.85117	coiled-coil domain containing 43	1.45	5.14	1.98		1.74	24.2	9.39	0.00013845
47086164	mycl1a	Dr.79747	v-myc myelocytomatosis viral oncogene homolog 1, lung carcinoma derived (avian) a	0.42	1.35	3.67	2.99	2.09	19.75	9.39	6.7766e-06
50539823	rbm34	Dr.84194	RNA binding motif protein 34	1.04	4.87	7.63	1.66	4.18	36.29	9.36	1.0654e-05
148232269	zcchc10	Dr.80591	zinc finger, CCHC domain containing 10	5.4	4.6	4.52	5.31	6.97	50.12	9.35	5.6206e-08
53292604	alkbh6	Dr.115003	alkB, alkylation repair homolog 6 (E. coli)	1.04	9.47	3.67	3.98	4.88	42.96	9.32	9.7798e-06
18859502	tp53	In multiple Geneids		21.17	28.68	17.23	16.92	22.65	198.75	9.32	1.2814e-07
52219199	mrpl17	Dr.85603	mitochondrial ribosomal protein L17	6.64	4.6	3.67	2.65	1.39	35.31	9.32	3.7988e-06
41054408	snupn	Dr.3168	snurportin 1	3.11	1.08	3.11	2.99	2.44	23.7	9.31	6.6985e-07
41053681	rnaseh2b	Dr.78811	ribonuclease H2, subunit B	2.7	3.79	5.37	2.99	2.79	32.84	9.31	5.0321e-07
82658179	ptcd3	In multiple Geneids		0.62	2.71	1.98	3.65	1.39	19.26	9.3	5.1252e-06
55925338	zgc:101716	Dr.11259	zgc:101716	1.25	2.44	3.11	3.65	0.7	20.74	9.3	4.7827e-06
292618771				2.49	1.89	3.11	2.65	3.14	24.69	9.3	7.0742e-08
292611679				5.6	3.79	5.93	4.31	3.48	42.96	9.29	1.5722e-07
66472661	zgc:109986	Dr.45584	zgc:109986	2.7	11.36	1.98	6.97	1.74	45.92	9.28	2.526e-05
57526683	grtp1a	Dr.79569	growth hormone regulated TBC protein 1a	1.25	3.52	3.11	1.66	2.44	22.22	9.27	1.2759e-06
50344879	zgc:86833			37.98	41.67	34.74	38.49	3.48	289.86	9.27	3.2694e-06
292618414				7.68	3.52	6.78	10.29	12.89	76.29	9.27	1.78e-06
51591888	med23	Dr.34224	mediator complex subunit 23	4.36	7.31	9.89	11.95	5.57	72.34	9.26	1.2878e-06
116517249	zc3hc1	Dr.8987	zinc finger, C3HC-type containing 1	1.45	2.44	2.82	1.66	2.44	20	9.25	2.6822e-07
47087434	canx	In multiple Geneids		105.64	436.19	170.04	150.65	181.87	1929.26	9.24	7.8478e-06
115496182	zgc:153107	Dr.152023	zgc:153107	3.32	7.04	3.67	3.98	4.18	40.98	9.23	6.6286e-07
113678174	si:dkey-42i9.6	In multiple Geneids		46.9	50.06	38.13	49.44	26.48	388.37	9.2	1.6692e-07
292611644				3.11	4.6	2.26	2.65	1.74	26.42	9.2	1.0966e-06
189533090				2.91	9.47	5.65	6.64	3.83	52.34	9.18	2.1971e-06
237681088	eif4a1a	Dr.75120	eukaryotic translation initiation factor 4A, isoform 1A	93.81	103.91	98.29	63.71	55.75	762.91	9.18	2.5385e-07
113681111	hsp90a.2	Dr.132281	heat shock protein 90-alpha 2	2.28	1.35	3.39			21.48	9.18	0.00094777
292610781				10.38	17.32	9.32	11.95	8.71	105.67	9.16	4.3677e-07
41053914	usp14	Dr.104685	ubiquitin specific protease 14 (tRNA-guanine transglycosylase)	12.66	27.33	15.53	21.57	10.8	160.98	9.16	1.2151e-06
285002244	zgc:153294	Dr.80583	zgc:153294	26.36	24.89	24.01	44.47	34.49	282.45	9.16	3.3907e-07
56118637	pfn2l	Dr.75574	profilin 2 like	72.02	109.86	82.19	113.49	100.34	875	9.15	6.6724e-08
292616852				1.87	1.62	5.93	1	5.23	28.64	9.15	1.4952e-05
115495502	slc35f2	In multiple Geneids		0.21	1.62	2.26	1	3.14	15.06	9.15	1.1887e-05
50344891	zgc:86811	Dr.84471	zgc:86811	3.74	10.55	5.37	1.99	2.79	44.69	9.14	1.2748e-05
45387822	psma5	Dr.76610	proteasome (prosome, macropain) subunit, alpha type,5	2.49	3.52	2.54	3.98	1.39	25.43	9.13	9.3824e-07
49402290	hnrnpa1	Dr.67768	heterogeneous nuclear ribonucleoprotein A1	42.13	74.41	72.02	26.55	23.34	435.03	9.12	3.7442e-06
115529390	zgc:153477	Dr.77499	zgc:153477	2.08	4.33	1.98	2.32	1.74	22.71	9.12	1.7352e-06
49227596	top1mt	Dr.79693	mitochondrial topoisomerase I	3.94	7.85	3.39	4.65	2.79	41.23	9.11	2.032e-06
71480112	zgc:114085	Dr.66503	zgc:114085	2.91	2.71	0.85	1.99	1.05	17.28	9.09	3.2869e-06
47087458	ppig	Dr.18174	peptidyl-prolyl isomerase G (cyclophilin G)	7.06	13.53	6.78	7.3	5.57	73.08	9.08	1.2937e-06
139947599	zgc:162509	Dr.85731	zgc:162509	1.45	1.08	2.82	2.99	1.05	17.04	9.07	3.7194e-06
41054296	snrpd3l	Dr.75875	small nuclear ribonucleoprotein D3 polypeptide, like	1.66	1.62	1.13	3.32	1.39	16.54	9.07	2.8207e-06
52353327	wdr18	Dr.75957	WD repeat domain 18	2.91	9.2	2.82	4.65	5.23	44.94	9.06	4.2345e-06
71834291	zgc:113842			1.25	4.06	1.41	2.32	1.05	18.27	9.05	8.0891e-06
241982826	si:dkey-31f5.7			49.4	7.58	14.69	13.94	5.92	165.42	9.04	5.0454e-05
162287358	spint1b	Dr.25609	serine peptidase inhibitor, Kunitz type 1 b			1.13	1.33		11.11	9.03	0.0064433
239051379	asna1	Dr.75724	arsA arsenite transporter, ATP-binding, homolog 1 (bacterial)	1.87	3.25	0.85	0.66	0.35	12.59	9.02	2.9475e-05
131889258	zgc:158347		zgc:158347	6.64	3.79	3.67	1.33	2.09	31.6	9.02	6.6421e-06
61657910	snrpc	Dr.18318	small nuclear ribonucleoprotein polypeptide C	9.55	12.45	10.73	11.61	9.76	97.52	9.01	9.6361e-09
292612304				39.02	37.34	33.33	62.05	45.29	390.84	9	2.6603e-07
27545351	mki67ip	Dr.76897	mki67 (FHA domain) interacting nucleolar phosphoprotein (human)	21.79	53.85	28.81	14.93	19.51	250.11	9	5.5061e-06
61806583	timm44	In multiple Geneids		0.21	3.79	1.98	2.65	1.39	18.02	8.99	1.1718e-05
41055418	psmd1	In multiple Geneids		8.3	39.24	44.63	51.43	43.2	335.53	8.98	2.4255e-06
130488539	wbscr16	Dr.74634	Williams-Beuren syndrome chromosome region 16 homolog (human)	1.04	2.98	2.26	0.66	0.35	13.09	8.98	2.0225e-05
292614348				4.57	15.15	10.73	17.59	8.71	101.72	8.96	2.5494e-06
55925545	cxcr3.2	In multiple Geneids		4.15	3.52	2.26	0.33	1.05	20.25	8.95	1.5181e-05
302393605				3.32	1.89	3.39	2.32	4.53	27.65	8.95	7.427e-07
90093329	hs3st1l2	Dr.37692	heparan sulfate (glucosamine) 3-O-sulfotransferase 1-like 2	0.62	7.31	1.98	0.33	0.7	19.5	8.91	0.00019031
61651835	zgc:113036	Dr.133091	zgc:113036	1.66	1.35	0.28	1	1.39	10.12	8.91	2.9582e-06
52219009	ehd1	Dr.36558	EH-domain containing 1	1.04	2.71	1.13	0.66	1.39	12.34	8.9	6.289e-06
55926091	hspe1	Dr.80622	heat shock 10 protein 1 (chaperonin 10)	337.67	554.71	335.27	444.65	390.57	3673.09	8.9	1.4704e-07
292609431				3.32	5.14	13.84	5.97	4.18	57.77	8.9	1.099e-05
77681451	rab6b	Dr.115287	RAB6B, member RAS oncogene family	1.04	0.81		1.99	1.05	10.86	8.88	4.4074e-05
50539903	zgc:92664	Dr.77086	zgc:92664	5.19	10.82	7.06	2.32	3.14	50.61	8.87	7.8493e-06
45387652	zgc:73237	Dr.105647	zgc:73237	13.7	12.99	31.35	19.91	11.5	158.01	8.83	2.7749e-06
41053514	zgc:56676	Dr.83626	zgc:56676	32.58	46.81	39.83	53.09	33.1	361.46	8.8	1.4074e-07
292621925				1.87	2.16	1.98	1.66	1.05	15.31	8.78	2.3785e-07
223941799	acy3.1	In multiple Geneids		6.64	8.66	6.78	2.99	1.39	46.42	8.77	6.7089e-06
51468068	psmb1	Dr.76303	proteasome (prosome, macropain) subunit, beta type, 1	18.26	23.27	23.16	15.6	15.68	168.14	8.76	1.0414e-07
292613944				1.87	2.98	3.39	1.66	1.74	20.25	8.7	9.4639e-07
170016088	si:ch211-239e6.4	In multiple Geneids		0.83	2.44	2.82	3.32	2.09	20	8.7	1.903e-06
300795707				3.74	5.41	4.52	10.29	8.01	55.55	8.69	2.1988e-06
46195774	asns	Dr.25168	asparagine synthetase	4.98	10.55	10.45	5.64	5.92	65.18	8.68	1.242e-06
292612164				8.3	10.01	7.91	5.64	4.88	63.7	8.67	4.4524e-07
41054290	rnps1	Dr.75879	RNA binding protein S1, serine-rich domain	2.28	5.95	3.11	1.99	3.48	29.13	8.66	3.2703e-06
76253887				22	21.38	22.03	31.19	27.52	215.05	8.66	6.5145e-08
41386740	rpe	Dr.75331	ribulose-5-phosphate-3-epimerase	3.32	2.16	2.82	7.96	0.7	29.38	8.66	2.9093e-05
47086742	zgc:86838			4.98	9.2	9.32	6.64	3.83	58.76	8.65	1.2079e-06
148277606	si:ch211-149p10.2	Dr.74671	si:ch211-149p10.2	1.66	8.12	7.91	3.65	2.09	40.49	8.64	1.3853e-05
41054392	utp15	Dr.78694	utp15, U3 small nucleolar ribonucleoprotein, homolog	3.94	6.22	6.21	4.31	4.18	42.96	8.64	1.9608e-07
169234929	mov10b.1	Dr.74181	Moloney leukemia virus 10, homolog, b.1	14.11	35.99	31.07	19.91	29.27	225.17	8.64	9.4247e-07
41054632	calm3b	Dr.76748	calmodulin 3b (phosphorylase kinase, delta)	20.13	73.87	53.38	26.55	38.67	367.14	8.63	4.7055e-06
47085870	nipa2	Dr.31476	non imprinted in Prader-Willi/Angelman syndrome 2 (human)	11.62	11.64	11.58	9.29	8.36	90.61	8.63	3.4701e-08
47087272	sf3b3	Dr.76176	splicing factor 3b, subunit 3	6.85	9.74	8.19	2.65	6.62	58.76	8.63	1.5899e-06
41056058	mars	Dr.77842	methionine-tRNA synthetase	8.3	7.04	8.19	6.3	4.53	59.26	8.62	1.8395e-07
292614031				0.83		1.69			10.86	8.62	0.028496
47086122	cirh1a	Dr.7926	cirrhosis, autosomal recessive 1A (cirhin)	5.6	10.28	10.45	6.3	6.97	68.14	8.6	4.963e-07
189530861				3.74	11.64	2.82	9.29	5.23	56.29	8.6	7.8882e-06
193788710	psmb3	Dr.75646	proteasome (prosome, macropain) subunit, beta type, 3	1.25	3.52	2.82	0.66	2.09	17.78	8.6	6.9316e-06
41152001	abcf2	Dr.104616	ATP-binding cassette, sub-family F (GCN20), member 2	10.38	4.6	8.47	12.28	10.8	79.99	8.6	7.3756e-07
71892473	atp2a2b	In multiple Geneids		9.96	14.88	12.71	12.61	14.63	111.35	8.59	3.923e-08
50539827	cpsf2	Dr.121547	cleavage and polyadenylation specific factor 2	2.08	3.79	3.11	0.66	2.44	20.74	8.58	4.1e-06
170016016	si:ch73-52e5.1	In multiple Geneids		4.15	4.6	5.65	7.3	1.74	40.24	8.58	2.6183e-06
71834287	zgc:109901	Dr.75192	zgc:109901	1.66	3.79	1.69	3.65	2.44	22.71	8.58	1.6623e-06
66472565	nip7	Dr.16108	nuclear import 7 homolog (S. cerevisiae)	1.25	1.89	1.13	2.65		14.81	8.56	4.1818e-05
292623086				2.28	5.95	1.69	4.98	3.14	30.86	8.55	4.5895e-06
292611413				48.15	58.45	13.56	36.17	20.21	301.71	8.55	5.8166e-06
41152454	reep5	Dr.10285	receptor accessory protein 5	18.68	21.38	14.97	16.26	11.15	140.48	8.52	2.2504e-07
66472359	zgc:112365	Dr.87445	zgc:112365	1.25	5.14	0.28	2.65	3.14	21.23	8.52	2.3176e-05
292627626				9.55	18.13	12.99	3.65	18.12	106.17	8.5	4.3886e-06
239048911	asf1bb	Dr.4206	ASF1 anti-silencing function 1 homolog Bb	1.66	1.62	1.41	0.66		11.36	8.49	2.7439e-05
71834479	nup107	In multiple Geneids		7.47	11.91	12.71	7.96	6.97	79.75	8.48	5.1271e-07
47086852	hnrnph1l	Dr.782	heterogeneous nuclear ribonucleoprotein H1, like	2.28	5.68	2.26	1	1.74	21.97	8.48	1.7782e-05
41055977	qtrt1	Dr.9747	queuine tRNA-ribosyltransferase 1	6.43	20.02	8.76	9.95	9.76	93.08	8.47	3.9669e-06
47271383	cfl2l	Dr.33445	cofilin 2, like	45.45	51.41	89.25	127.09	73.52	654.52	8.46	2.5126e-06
40254716	pes	Dr.191	pescadillo	45.45	65.21	49.15	55.75	55.75	458.49	8.45	2.9209e-08
51972165	rdx		radixin	36.32	21.38	31.35	20.24	7.67	197.27	8.43	3.9449e-06
45387914	psmd10	Dr.79936	proteasome (prosome, macropain) 26S subunit, non-ATPase, 10	1.45	4.33	3.67	2.99	2.09	24.44	8.41	2.0295e-06
41055449	arpp19a	Dr.2648	cAMP-regulated phosphoprotein 19a	8.92	16.78	12.43	12.28	13.24	106.91	8.4	1.8861e-07
62955156	mrps25	Dr.43027	mitochondrial ribosomal protein S25	23.87	61.15	24.86	49.44	39.72	334.3	8.4	2.09e-06
57524471	nfil3	Dr.83959	nuclear factor, interleukin 3 regulated	2.7	1.08	2.54	0.33	0.7	12.34	8.39	2.3446e-05
48926636	tomm22	In multiple Geneids		18.06	31.66	19.77	21.24	15.68	178.51	8.39	5.6411e-07
47085874	dda1	Dr.31540	DET1 and DDB1 associated 1	2.91	8.12	8.76	6.97	4.18	51.85	8.38	2.2761e-06
121583749	hmgcra	Dr.77137	3-hydroxy-3-methylglutaryl-Coenzyme A reductase a	2.7	0.54	1.69	4.98	1.74	19.5	8.37	2.108e-05
189529860				11.41	19.21	13.84	11.61	8.71	108.39	8.37	6.9633e-07
62955486	zgc:112519	Dr.42986	zgc:112519	11.41	12.72	8.47	5.97	6.62	75.55	8.36	9.2396e-07
56693286	dhodh	In multiple Geneids		8.92	24.35	8.47	10.95	11.5	106.91	8.33	5.6502e-06
292611904				1.66	6.22	5.37	10.95	7.67	53.08	8.33	6.5868e-06
292610842				4.57	7.31	8.19	9.95	6.62	60.74	8.29	4.5497e-07
309243113				2.91	10.28	6.21	5.97	5.92	51.85	8.29	2.6301e-06
66472717	cetn3	Dr.87080	centrin 3	2.28	3.79	2.26	2.65	1.39	20.49	8.28	1.2957e-06
41055964	rad18	Dr.81359	RAD18 homolog (S. cerevisiae)	3.53	3.25	2.54	2.65	3.83	26.17	8.28	8.1999e-08
117606249	clgn	Dr.80864	calmegin	2.08	3.79	6.5	1.99	0.7	24.94	8.28	2.5671e-05
292628001				5.4	4.87	7.91	5.64	1.39	41.73	8.28	4.0136e-06
41055368	foxm1l			4.15	3.25	2.26	0.66	1.05	18.76	8.25	1.4777e-05
121583815	rcor1	Dr.79190	REST corepressor 1	3.32	5.68	2.26	3.32	6.97	35.55	8.25	3.5796e-06
148226647	zgc:112487	Dr.17290	zgc:112487	1.04	2.71	1.98	2.32	1.39	15.55	8.24	1.4496e-06
50540141	zgc:92794	Dr.83100	zgc:92794	3.11	3.79	5.37	9.29	2.44	39.5	8.23	9.1922e-06
45433531				17.85	25.44	16.1	29.2	17.42	174.31	8.22	4.8554e-07
41054590	rpl7l1	Dr.76997	ribosomal protein L7-like 1	0.62	3.52	4.52	1.33	0.7	17.53	8.2	4.1744e-05
189523738				1.25	1.89	2.82	1.99	1.39	15.31	8.2	1.0754e-06
62955584	zgc:110325	Dr.17626	zgc:110325	5.19	14.34	6.78	8.63	4.53	64.69	8.19	5.4991e-06
41054042	zc3h15	Dr.24762	zinc finger CCCH-type containing 15	2.7	8.66	9.89	8.3	6.62	59.26	8.19	1.9801e-06
194733722	osgep	Dr.140640	O-sialoglycoprotein endopeptidase	8.92	10.01	10.73	7.3	9.76	76.54	8.19	3.4963e-08
41056140	asnsd1	Dr.81411	asparagine synthetase domain containing 1	1.45	2.44	1.69	0.33	2.09	13.09	8.18	5.732e-06
292614758				3.11	5.68	3.67	3.98	3.48	32.59	8.18	3.5656e-07
292617698				4.15	5.95	6.5	6.64	2.44	41.97	8.17	1.3782e-06
41054426	syncripl	Dr.78854	synaptotagmin binding, cytoplasmic RNA interacting protein, like	1.25	6.76	2.82	4.65	2.09	28.64	8.15	1.411e-05
292625733				8.92	28.41	12.43	18.58	14.98	135.79	8.15	3.664e-06
46309536	n6amt2	Dr.84523	N-6 adenine-specific DNA methyltransferase 2 (putative)	5.4	14.34	3.95	5.31	5.57	56.29	8.14	1.2459e-05
187608041	etv5a	Dr.11545	ets variant 5a	4.15	5.41	4.8	3.32	2.79	33.33	8.14	4.2112e-07
169234913	LOC563952			1.04	4.33	0.56	0.66	0.7	11.85	8.13	0.0001358
189515981				5.19	7.58	3.95	2.32	3.14	36.05	8.13	4.238e-06
292612511				8.3	11.36	6.5	4.31	5.23	57.77	8.09	2.2161e-06
292616721				2.28	5.68	1.69	0.33	0.7	17.28	8.09	9.1055e-05
47087068	hnrnpl2	Dr.32199	heterogeneous nuclear ribonucleoprotein L2	8.3	11.64	9.32	8.96	8.36	75.3	8.08	4.4176e-08
41151989	nedd8	Dr.76081	neural precursor cell expressed, developmentally down-regulated 8	29.26	61.42	26.55	32.19	31.01	290.35	8.05	2.4046e-06
148233681	zgc:162351	Dr.118699	zgc:162351	3.32	5.14	3.67	2.99	0.7	25.43	8.04	6.413e-06
169790992	ptbp1b	Dr.75263	polypyrimidine tract binding protein 1b	19.72	8.39	13.84	9.62	9.76	98.51	8.03	2.0136e-06
189519082				2.28	5.95	3.11	3.32	3.48	29.13	8.03	2.0372e-06
47777305	vdac1	Dr.132832	voltage-dependent anion channel 1	58.53	32.74	21.47	13.27	9.06	215.79	7.99	2.862e-05
126215529	zgc:158750			4.36	5.68	7.91	2.32	2.79	36.79	7.98	5.9289e-06
50540305	nup37	Dr.86018	nucleoporin 37	1.66	3.25	1.69	4.31	0.7	18.52	7.98	1.4789e-05
122114578	ptpmt1	Dr.79837	protein tyrosine phosphatase, mitochondrial 1	2.49	2.71	0.56	1.99	1.39	14.57	7.97	5.2333e-06
57768846	zgc:101084	Dr.123483	zgc:101084	8.09	7.04	3.39	6.64	8.36	53.33	7.95	7.8669e-07
47085942	psma8	Dr.35180	proteasome (prosome, macropain) subunit, alpha type, 8	87.17	110.67	103.66	117.8	34.14	720.69	7.95	1.9317e-06
56090147	stip1	Dr.75695	stress-induced-phosphoprotein 1 (Hsp70/Hsp90-organizing protein)	17.02	22.19	18.92	7.3	10.8	120.98	7.94	2.6091e-06
41054034	zmpste24	Dr.78648	zinc metallopeptidase, STE24 homolog	0.83	2.16	3.11	1.33	0.35	12.34	7.93	2.5335e-05
50539701	polr2d	Dr.113782	polymerase (RNA) II (DNA directed) polypeptide D	2.28	7.58	4.52	5.64	2.09	35.06	7.93	7.804e-06
256418982	sf3b5	Dr.85555	splicing factor 3b, subunit 5	2.28	1.89	1.41	1.99	2.09	15.31	7.92	8.3996e-08
292612298				6.85	11.36	7.91	8.96	8.71	69.38	7.92	1.3851e-07
66472535				2.7	4.06	3.67	5.31	3.48	30.37	7.9	4.0677e-07
47271385	ttc35	Dr.150684	tetratricopeptide repeat domain 35	6.43	10.01	23.73	10.29	9.41	94.56	7.9	1.0611e-05
292617740				3.74	5.95	6.21	4.98	3.83	39.01	7.89	3.131e-07
130502075	mrpl37	Dr.80730	mitochondrial ribosomal protein L37	1.87	3.79	1.13	1	0.35	12.84	7.89	4.577e-05
292625924				2.28	2.16	3.67	2.99	1.74	20.25	7.89	8.292e-07
95147328	fancb	Dr.67485	Fanconi anemia, complementation group B	2.7	1.62	4.52			23.21	7.88	0.0017393
238650182	zgc:66241			4.15	4.6	5.08	2.65	4.53	33.08	7.87	2.5611e-07
18858252	adar	Dr.10204	adenosine deaminase, RNA-specific	8.92	9.2	8.76	6.3	10.1	68.14	7.87	7.6856e-08
47087218	ipo9	Dr.33564	importin 9	8.09	7.04	6.21	2.65	0.7	38.76	7.85	1.7386e-05
126723627	zgc:158399	Dr.47698	zgc:158399	33	31.39	27.12	29.86	33.8	243.44	7.84	5.9176e-09
51010922	zgc:92251	Dr.84835	zgc:92251	15.36	19.21	15.82	19.58	15.33	133.82	7.84	2.7293e-08
41056180	rasd1	Dr.75861	RAS, dexamethasone-induced 1	3.32	4.6	0.85	2.65	2.44	21.73	7.84	6.4199e-06
47087226	prps1a	Dr.75874	phosphoribosyl pyrophosphate synthetase 1A	14.11	16.51	16.66	19.25	13.94	126.16	7.84	3.6993e-08
41152204	rab13	Dr.20822	RAB13, member RAS oncogene family	3.74	2.44	1.13	1.66	1.74	16.79	7.84	5.3382e-06
45387846	tes	Dr.76291	testis derived transcript (3 LIM domains)	2.08	1.62	1.13	1.66	3.14	15.06	7.82	2.6445e-06
50344979	eaf2	Dr.75486	ELL associated factor 2	5.4	14.07	7.91	10.62	9.41	74.07	7.81	1.4784e-06
38488744	dnajb11	Dr.9667	DnaJ (Hsp40) homolog, subfamily B, member 11	8.51	14.88	8.76	4.98	8.71	71.6	7.81	2.5544e-06
41054925	lnpa	Dr.6104	limb and neural patterns a	4.15	6.22	3.39	4.65	2.79	33.08	7.8	1.0359e-06
56693284	hsdl1	Dr.86851	hydroxysteroid dehydrogenase like 1	2.28	1.35	2.54	1.33	2.79	16.05	7.8	1.3333e-06
61806672	pop5	Dr.39115	processing of precursor 5, ribonuclease P/MRP subunit (S. cerevisiae)	3.32	12.45	3.95	6.97	7.67	53.58	7.8	8.7536e-06
41054024	adsl	Dr.13359	adenylosuccinate lyase	34.87	11.91	25.42	49.11	15.33	213.07	7.8	1.0496e-05
171461000	ctgf	Dr.42794	connective tissue growth factor	3.32	5.68	5.93	3.32		35.55	7.79	2.7515e-05
55925443	p4ha2	Dr.19144	procollagen-proline, 2-oxoglutarate 4-dioxygenase (proline 4-hydroxylase), alpha polypeptide 2	20.75	9.2	6.78	14.93	7.67	92.34	7.78	6.8508e-06
50539853	zgc:92714			2.91	1.89	2.26	1.99	5.23	22.22	7.78	6.2452e-06
47086046	atf4b1	Dr.5846	activating transcription factor 4b1 (tax-responsive enhancer element B67)	68.28	33.82	26.27	8.3	6.97	223.2	7.77	6.347e-05
62122790	tcp11l1	Dr.134841	t-complex 11 (mouse)-like 1	0.62	1.89	3.11	1.66	0.35	11.85	7.77	3.076e-05
41055410	cpsf5	Dr.80520	cleavage and polyadenylation specific factor 5	0.62	2.16	0.28	0.33	3.14	10.12	7.75	0.00010428
292610698				30.92	31.12	28.25	25.22	15.33	202.46	7.74	4.4693e-07
47550714	hnrnpa0	Dr.35374	heterogeneous nuclear ribonucleoprotein A0	61.64	103.09	83.61	49.77	46.34	532.8	7.73	1.7264e-06
61651843	pfdn1	Dr.107471	prefoldin subunit 1	11	11.91	8.47	2.32	3.83	58.02	7.73	1.2141e-05
41055725	atf3	Dr.77523	activating transcription factor 3	9.13	11.36	9.04	6.64	4.88	63.45	7.73	1.005e-06
292619623				1.87	1.89	2.54	2.32	2.09	16.54	7.72	3.8055e-08
54400409	zgc:103636	Dr.28333	zgc:103636	1.45	1.62	3.11	5.64	4.18	24.69	7.72	1.0858e-05
55925304	zgc:101832			16.6	14.34	16.38	21.24	10.8	122.46	7.72	3.8593e-07
242117980	cox17	Dr.82168	COX17 cytochrome c oxidase assembly homolog (S. cerevisiae)	23.24	12.45	11.86	11.95	11.15	108.88	7.71	2.0284e-06
65301453	mrps33	Dr.82912	mitochondrial ribosomal protein S33	8.92	10.82	6.5	4.65	4.53	54.56	7.7	2.6661e-06
55742596	eif5a2	Dr.32300	eukaryotic translation initiation factor 5A2	195.71	200.23	215.23	284.05	208	1699.15	7.7	8.6383e-08
41054628	mtap	Dr.84816	methylthioadenosine phosphorylase	11.41	19.75	10.73	16.92	16.38	115.79	7.7	5.1034e-07
41055679	scpep1	Dr.80589	serine carboxypeptidase 1	2.91	1.35	1.69	1	1.39	12.84	7.7	4.4983e-06
66392158	paics	Dr.35811	phosphoribosylaminoimidazole carboxylase, phosphoribosylaminoimidazole succinocarboxamide synthetase	1.04	2.71	1.69	2.99	1.39	15.06	7.67	4.17e-06
168823557	zgc:171476	Dr.79281	zgc:171476	2.7	2.98	4.24	0.66	0.7	17.28	7.66	2.6896e-05
51011000	txndc17	Dr.34068	thioredoxin domain containing 17	1.45	4.6	1.13	1.33	2.79	17.28	7.65	2.1297e-05
168229197	zgc:175221	Dr.76446	zgc:175221	15.98	15.69	17.79	11.95	11.5	111.35	7.64	1.5277e-07
50539691	ltv1	Dr.84279	LTV1 homolog (S. cerevisiae)	13.7	36.53	21.47	24.89	19.51	177.27	7.63	2.1912e-06
41152031	coro1ca	Dr.76386	coronin, actin binding protein, 1Ca	0.83	3.25	1.41	2.65	3.83	18.27	7.63	9.2198e-06
292609443				3.32	7.31	7.34	1	1.74	31.6	7.63	3.4748e-05
41054793	ndrg3a	Dr.78342	N-myc downstream regulated family member 3a	6.64	6.22	8.19	0.66	2.44	36.79	7.62	2.2255e-05
225690523	rheb	In multiple Geneids		13.28	19.48	23.44	18.25	17.77	140.48	7.62	1.9112e-07
292613545				0.21	5.68	8.47	0.33		27.9	7.6	0.0012939
189523561				11	14.07	9.32	9.62	5.92	75.8	7.59	9.6659e-07
41055370	dynlrb1	Dr.3780	dynein, light chain, roadblock-type 1	16.81	33.01	25.42	25.22	31.36	199.99	7.59	4.3565e-07
50540073	lyrm1	Dr.108113	LYR motif containing 1	2.91	0.81	3.39	0.33	0.7	12.34	7.58	7.0601e-05
41054526	psmd2	Dr.78209	proteasome (prosome, macropain) 26S subunit, non-ATPase, 2	62.68	87.4	70.33	36.83	41.11	451.33	7.56	1.9621e-06
47085670	s100a10b	Dr.76093	S100 calcium binding protein A10b	83.64	67.11	87.28	51.1	35.54	491.08	7.56	1.6524e-06
35902801	cbx2	Dr.78712	chromobox homolog 2 (Drosophila Pc class)	2.49	5.41	3.39	4.98	1.05	26.17	7.55	9.2653e-06
292623266				2.28	4.6	1.98	2.65	4.18	23.7	7.55	2.5628e-06
301129238				7.06	12.45	5.93	12.94	11.85	75.8	7.55	1.4971e-06
292618055				3.74	4.33	2.54	4.65	2.44	26.66	7.53	8.8289e-07
212549747	clptm1	In multiple Geneids		44.83	67.65	69.2	80.97	57.14	481.2	7.52	2.7275e-07
54400413	im:7139060		im:7139060	6.02	11.91	7.63	11.28	13.24	75.3	7.52	1.1419e-06
41529826	etf1	Dr.4113	eukaryotic translation termination factor 1	40.06	55.2	47.45	61.72	58.88	395.53	7.51	1.0633e-07
47085854	gmfb	Dr.76342	glia maturation factor, beta	9.13	19.48	8.76	14.6	20.21	108.39	7.51	2.7219e-06
113673985	si:ch211-194e15.1			2.08	2.71	2.54	4.65	3.48	23.21	7.51	1.499e-06
148226834	nap1l4a	Dr.23775	nucleosome assembly protein 1-like 4a	8.51	8.66	7.06	6.64	6.97	56.79	7.5	3.231e-08
124248506	rif1	In multiple Geneids		2.08	2.16	1.41	1.66	1.74	13.58	7.5	1.1443e-07
41282207	lrrc40	Dr.80656	leucine rich repeat containing 40	2.91	8.66	3.67	4.98	3.83	36.05	7.49	6.7146e-06
42415510	gtf2h2	Dr.1630	general transcription factor IIH, polypeptide 2	2.08	4.87	1.69	3.65	1.39	20.49	7.49	1.1389e-05
47086600	cdv3	Dr.32980	carnitine deficiency-associated gene expressed in ventricle 3	46.7	32.2	45.19	59.73	45.64	343.68	7.49	2.753e-07
292613775				1.45	1.89	1.41	1.66	0.35	10.12	7.49	4.9534e-06
169404003	nhp2	Dr.76828	NHP2 ribonucleoprotein homolog (yeast)	4.57	8.12	4.8	9.62	10.1	55.55	7.46	2.109e-06
192455687	zgc:194252	Dr.148376	zgc:194252	2.28	8.93	2.82	5.97	0.35	30.37	7.46	6.4435e-05
164663861	zgc:101555			1.87	1.89	1.98		0.35	11.36	7.46	0.00013828
41053406	rars	Dr.32737	arginyl-tRNA synthetase	11.62	12.18	14.69	13.94	6.97	88.64	7.46	5.7146e-07
292618249				0.83	1.35	1.69	1	2.09	10.37	7.45	2.5213e-06
70887600	zgc:123170	Dr.33507	zgc:123170	5.19	13.53	7.63	11.61	6.97	66.91	7.45	3.0359e-06
124430738	slc39a7	Dr.3818	solute carrier family 39 (zinc transporter), member 7	12.87	25.98	21.47	12.61	13.59	128.63	7.43	2.1339e-06
41056176	zgc:55557	Dr.81681	zgc:55557	1.66	5.14	0.85	2.65	3.83	20.99	7.43	1.8509e-05
121582451	zgc:158367			7.47	14.34	12.71	8.3	6.27	72.83	7.42	2.2954e-06
41053500	strap	Dr.12320	serine/threonine kinase receptor associated protein	18.26	19.21	22.31	16.26	21.25	144.19	7.41	3.2963e-08
47551342	zgc:85812	Dr.16617	zgc:85812	9.13	4.87	7.06	7.3	3.48	47.16	7.41	2.0647e-06
51571918	zgc:100795	Dr.88725	zgc:100795	0.21	7.85	3.67	3.32	2.79	26.42	7.4	4.9501e-05
300796204				17.85	43.56	28.81	30.86	27.87	219.74	7.38	1.312e-06
46309548	zgc:77421			19.92	17.86	22.88	20.57	15.68	142.95	7.38	5.7705e-08
62955630	fxc1	Dr.16640	fracture callus 1 homolog (rat)	6.64	7.58	5.93	3.65	3.83	40.74	7.37	1.4046e-06
156739282	cep76	Dr.70092	centrosomal protein 76	2.28	1.89	0.85	1.99	0.7	11.36	7.37	6.7646e-06
41152029	smarce1	Dr.75920	SWI/SNF related, matrix associated, actin dependent regulator of chromatin, subfamily e, member 1	58.11	87.4	54.23	56.08	65.15	472.56	7.36	2.9618e-07
50539915	zgc:92655	Dr.79510	zgc:92655	4.98	11.09	2.54	4.65		42.71	7.34	0.0002709
47086158	zgc:85939	Dr.11399	zgc:85939	68.7	94.16	93.21	104.86	91.29	663.66	7.34	6.8576e-08
292621558				25.94	31.12	29.94	49.11	41.11	259.74	7.33	7.5854e-07
225007538	skp2	Dr.72345	S-phase kinase-associated protein 2 (p45)	5.4	4.87	2.82	3.65	3.48	29.63	7.33	7.048e-07
56090187	ptp4a1	Dr.28550	protein tyrosine phosphatase type IVA, member 1	23.66	30.58	25.99	33.85	35.89	219.49	7.32	1.3089e-07
47085816	uchl5	Dr.80820	ubiquitin carboxyl-terminal hydrolase L5	12.87	24.08	20.9	25.55	18.47	148.88	7.31	5.5705e-07
115496781	zgc:153980	Dr.76765	zgc:153980	9.13	12.18	11.58	14.6	10.8	85.18	7.31	1.3229e-07
224496027	kpnb3	In multiple Geneids		0.83	4.06	0.85	0.66	1.39	11.36	7.29	0.00010433
41055471	zgc:64213	Dr.82669	zgc:64213	3.53	0.54	0.85	1.99	1.39	12.1	7.29	3.8779e-05
113679115	si:dkey-6n6.2	Dr.106816	si:dkey-6n6.2	1.25	3.25	0.56	1.99	2.44	13.83	7.29	1.38e-05
46195758	khdrbs1a	Dr.75226	KH domain containing, RNA binding, signal transduction associated 1a	4.77	11.09	14.97	9.95	9.06	72.59	7.28	2.8441e-06
225007545	aldh18a1	In multiple Geneids		8.09	18.4	9.89	15.93	10.8	91.85	7.28	2.17e-06
292628485					0.81		3.32	0.35	10.86	7.27	0.0095698
55925266	zgc:103652	Dr.30701	zgc:103652	10.17	2.71	6.78	1.33	5.57	38.52	7.25	2.8533e-05
57525944	zgc:100829	Dr.9484	zgc:100829	4.36	1.62	3.39	1.66	2.09	19.01	7.24	7.004e-06
163914378	si:dkey-25e12.3	In multiple Geneids		15.77	12.45	8.76	9.95	5.23	75.55	7.24	3.2589e-06
292620315				86.55	120.68	63.83	85.28	80.48	632.55	7.24	4.9913e-07
51011074	zgc:92006	Dr.79840	zgc:92006	6.23	2.71	9.04	4.31	3.14	36.79	7.23	1.0709e-05
292613817				0.62	0.27	3.11	3.32	0.7	11.6	7.23	0.00011244
292618106				18.68	26.52	4.8	8.3	13.24	103.45	7.23	2.0542e-05
56118657				4.57	10.01	5.08	1.66	2.44	34.32	7.22	3.5195e-05
238859532	zgc:153408	Dr.86019	zgc:153408	7.89	8.12	9.32	6.3	9.76	59.75	7.22	1.1597e-07
41053536	bbs5	Dr.83505	Bardet-Biedl syndrome 5	1.87	2.98	2.82	5.31	1.39	20.74	7.22	1.2232e-05
116268022	zgc:153911	Dr.84301	zgc:153911	5.6	4.06	0.85	3.32	2.44	23.46	7.21	1.4139e-05
70887754	rsad2	Dr.80053	radical S-adenosyl methionine domain containing 2	13.91	21.92	4.24	3.32	6.97	72.59	7.21	5.7415e-05
292609579				0.62	2.44	3.11	0.33	0.7	10.37	7.2	8.9526e-05
197276590	gtf2h5	Dr.14153	general transcription factor IIH, polypeptide 5	10.38	30.31	18.64	22.56	12.54	135.79	7.19	5.2587e-06
41393118	vcp	Dr.75122	valosin containing protein	19.92	22.19	28.53	21.57	16.72	156.53	7.18	2.5451e-07
239582730	tubb2c	Dr.32367	tubulin, beta 2c	761.69	584.47	734.37	635.45	543.18	4681.91	7.18	7.1581e-08
18858202	sms	Dr.79631	spermine synthase	1.04	9.74	3.95	4.31	3.14	31.85	7.18	4.5118e-05
268833700	zgc:91910	Dr.80629	zgc:91910	29.06	42.21	32.48	30.53	32.4	238.75	7.16	9.5504e-08
42415536	zgc:55259	Dr.77664	zgc:55259	6.43	4.06	3.67	6.64	8.01	41.23	7.16	1.7325e-06
54400433	ap3s1	Dr.150249	adaptor-related protein complex 3, sigma 1 subunit	14.11	9.2	10.45	8.96	7.67	72.09	7.15	5.9352e-07
241896892	stat1b	Dr.87745	signal transducer and activator of transcription 1b	33.62	58.18	25.99	15.6	25.78	227.64	7.15	1.0764e-05
66472691	zgc:109903			3.11	9.2	10.45	3.32	3.48	42.22	7.14	2.2938e-05
148540031	si:dkey-202b22.4	In multiple Geneids		2.49	4.6	1.41	1	2.09	16.54	7.14	2.2308e-05
48762658	pa2g4b	Dr.76539	proliferation-associated 2G4, b	29.68	43.84	37	36.5	33.8	258.01	7.13	7.1332e-08
115529332	mrpl35	Dr.133490	mitochondrial ribosomal protein L35	12.25	18.13	9.6	16.92	8.36	93.08	7.13	2.0666e-06
66472361	rpp14	Dr.151025	ribonuclease P 14 subunit	4.77	8.39	12.99	3.98	6.27	51.85	7.12	1.0207e-05
66472213	pop4	Dr.80074	processing of precursor 4, ribonuclease P/MRP subunit	2.7	2.44	1.98	0.66	3.14	15.55	7.12	6.0836e-06
54400405	glrx3	Dr.36959	glutaredoxin 3	17.85	28.14	18.92	29.2	16.38	157.27	7.12	9.7867e-07
210147549	zgc:55695	Dr.75500	zgc:55695	8.92	10.01	6.21	15.26	8.71	69.87	7.11	2.2961e-06
292618244				15.98	26.52	10.73	4.65	7.32	92.59	7.1	3.2922e-05
295834895				0.83	4.6	2.82	1.66	0.35	14.57	7.1	8.0564e-05
292615829				1.45	1.89	1.98	1.66	1.05	11.36	7.07	5.1298e-07
118150571	rb1	In multiple Geneids		0.62	0.81	5.65	1.66	3.83	17.78	7.07	9.4908e-05
289547548	si:dkey-188i13.10	Dr.91093	si:dkey-188i13.10	30.09	66.56	26.55	46.12	47.73	306.89	7.07	3.2452e-06
51230593	psmc5	In multiple Geneids		37.15	50.6	36.15	33.51	31.36	266.65	7.06	2.808e-07
187608033	zgc:162944	Dr.106452	zgc:162944	45.87	41.13	48.3	37.5	38.33	298.01	7.06	2.7675e-08
41393182	ywhaqa	Dr.76292	tyrosine 3-monooxygenase/tryptophan 5-monooxygenase activation protein, theta polypeptide a	38.81	66.02	45.47	45.46	63.76	366.15	7.05	5.4201e-07
54400573	zgc:103438	Dr.86834	zgc:103438	2.91	0.27	0.85	2.99	2.09	12.84	7.05	3.5729e-05
292618672				0.83	3.79	1.13	2.32	1.39	13.33	7.05	2.8517e-05
292625562				0.62	1.89	3.95	2.32	1.05	13.83	7.03	3.3634e-05
42476240	nup50	Dr.4718	nucleoporin 50	10.79	25.98	20.34	26.21	12.19	134.31	7.03	3.9594e-06
292623961				7.47	2.71	5.08	4.98	3.83	33.82	7.03	3.3198e-06
57525661	zgc:100960			3.32	3.79	3.95	2.32	0.7	19.75	7.01	9.4091e-06
130501326	si:dkey-174n20.1	In multiple Geneids		3.11	2.71	2.82	5.31	2.79	23.46	7.01	2.1953e-06
41151985	sfrs3b	Dr.75959	splicing factor, arginine/serine-rich 3b	13.08	29.49	20.05	10.95	5.23	110.36	7	2.2406e-05
50540493	zgc:92598	Dr.87003	zgc:92598	13.08	13.53	4.52	5.31	7.32	61.23	7	1.0553e-05
47086748	zgc:77366	Dr.75559	zgc:77366	24.91	29.76	24.01	18.25	17.07	159.5	7	4.9908e-07
41055669	zgc:56106	Dr.85028	zgc:56106	12.25	28.14	11.58	13.61	8.36	103.45	7	1.358e-05
239049995	amd1	In multiple Geneids		5.81	4.06	5.08	3.32	3.83	30.86	6.98	5.0382e-07
70887562	fdps	Dr.77233	farnesyl diphosphate synthase (farnesyl pyrophosphate synthetase, dimethylallyltranstransferase, geranyltranstransferase)	0.42	5.14	1.98	1.33	1.74	14.81	6.98	9.2345e-05
122114605	zgc:158450	Dr.72337	zgc:158450	4.77	13.8	10.73	8.96	13.94	72.83	6.98	3.3096e-06
41054690	zgc:55292			1.04	2.98	1.13	2.32	1.74	12.84	6.97	7.332e-06
50582978	plrg1	In multiple Geneids		2.28	4.06	2.26	1.33	0.35	14.32	6.96	3.7127e-05
18859280	psme2	Dr.76266	proteasome activator subunit 2	2.49	2.16	2.54	1.33	0.7	12.84	6.96	6.7526e-06
71892455	rrp12	Dr.83713	ribosomal RNA processing 12 homolog (S. cerevisiae)	17.23	25.71	17.23	28.87	18.12	149.13	6.96	8.0907e-07
41054218	zgc:66448	Dr.78406	zgc:66448	2.91	1.62	7.06	6.97	5.57	33.58	6.96	1.2612e-05
113674507	pfdn2	Dr.4286	prefoldin subunit 2	6.23	3.79	5.08	9.29	4.18	39.75	6.96	4.2312e-06
226823363	top1l	Dr.67676	topoisomerase (DNA) I, like	16.19	41.67	31.35	40.15	41.46	237.52	6.95	1.983e-06
292616019				19.72	28.41	24.86	30.86	29.62	185.42	6.95	1.5436e-07
52219109	zgc:101715	Dr.36473	zgc:101715	2.08	1.89	1.69	1.99	0.7	11.6	6.95	2.4396e-06
46309566	zgc:77222	Dr.80117	zgc:77222	1.45	5.41	2.54	2.99	5.57	24.94	6.94	1.2604e-05
130486178	atpaf2	In multiple Geneids		7.89	9.2	10.73	14.6	4.88	65.67	6.94	3.97e-06
40548311	arf5	Dr.24221	ADP-ribosylation factor 5	29.68	33.55	26.27	55.08	24.39	233.81	6.92	3.5281e-06
41053490	rnf181	Dr.84789	ring finger protein 181	3.94	5.95	3.95	4.98	5.57	33.58	6.88	2.5209e-07
66472679	mrpl13	Dr.82561	mitochondrial ribosomal protein L13	11	15.42	8.47	3.98	3.48	58.27	6.88	2.3951e-05
31340643	tmpo		thymopoietin	3.74	5.41	3.95	3.98	1.05	24.94	6.88	7.3043e-06
40786514	pigq	Dr.11595	phosphatidylinositol glycan, class Q	2.28	4.87	1.98	1	2.44	17.28	6.87	2.0894e-05
61651845	zgc:110525			107.09	150.99	104.22	120.79	108.01	812.54	6.87	1.4596e-07
50540295	si:busm1-241h12.4	Dr.81772	si:busm1-241h12.4	14.94	14.61	9.89	16.59	11.15	92.34	6.87	3.8062e-07
125853301				1.66	1.89	2.54	2.65	3.48	16.79	6.87	1.4783e-06
113671671	zgc:136380	Dr.31849	zgc:136380	6.02	7.85	5.37	3.65	2.09	34.32	6.87	7.7266e-06
47085780	uba1	Dr.75314	ubiquitin-like modifier activating enzyme 1	53.55	57.09	59.31	56.74	58.19	390.59	6.86	4.2467e-10
300796304				19.3	18.4	11.02	10.62	7.32	91.35	6.85	4.8824e-06
50344783	ppid	Dr.76794	peptidylprolyl isomerase D (cyclophilin D)	41.92	68.46	35.02	52.1	43.2	329.61	6.85	1.0501e-06
27545266	ddx19	Dr.116877	DEAD/H (Asp-Glu-Ala-Asp/His) box polypeptide 19 (DBP5 homolog, yeast)		2.16	2.82	1	1.39	12.59	6.83	0.00011764
57525866	ctu2	Dr.80746	cytosolic thiouridylase subunit 2 homolog (S. pombe)	2.08	2.71	3.11	6.3	2.79	23.21	6.83	1.1851e-05
62955712	pdlim1	In multiple Geneids		8.92	7.85	7.34	5.31	3.48	44.94	6.83	2.4612e-06
147899395	zgc:162600	Dr.132975	zgc:162600	2.49	3.79	1.69	3.32	2.09	18.27	6.83	2.2826e-06
292623694				1.45	0.27	1.69	2.65	2.44	11.6	6.82	1.9527e-05
47550840	gng5	Dr.155685	guanine nucleotide binding protein (G protein), gamma 5	0.42	1.62	2.54	2.32	0.7	10.37	6.82	3.0744e-05
283806559	uck2a	In multiple Geneids		10.79	11.36	16.38	18.25	8.01	88.39	6.82	2.3555e-06
292627210				12.66	6.22	8.76	11.28	12.89	70.61	6.81	1.1796e-06
46402507	calm2a	In multiple Geneids		32.79	74.14	52.25	38.82	37.28	320.23	6.81	3.4067e-06
292623175				6.02	5.14	2.26	9.95	3.48	36.54	6.8	1.8904e-05
312283688				15.98	42.21	22.6	42.47	27.87	204.92	6.78	5.0233e-06
224496025	oip5	Dr.117593	opa interacting protein 5	1.87	2.16	1.98	2.65	2.09	14.57	6.78	8.2088e-08
52219191	zgc:101826			12.66	15.96	20.05	15.26	15.33	107.15	6.76	1.7451e-07
27545296	def			1.25	2.44	1.69			12.1	6.75	0.0011341
113671789	zgc:153390			18.06	34.64	20.62	23.23	12.89	147.64	6.75	4.0836e-06
292625515				4.77	7.04	1.69	1	0.7	20.49	6.74	0.00014515
62955678	zgc:110152	Dr.27897	zgc:110152	38.6	24.89	34.18	31.19	21.25	202.21	6.74	6.509e-07
61806527	rpp30	Dr.80180	ribonuclease P/MRP 30 subunit	6.23	5.41	1.98	1.99	0.7	21.97	6.74	6.4745e-05
41053376	mrpl3	Dr.78414	mitochondrial ribosomal protein L3	31.13	44.65	30.5	46.79	35.54	254.06	6.74	3.6355e-07
113674280				4.98	2.98	3.39	3.32	3.48	24.44	6.73	4.6801e-07
41053629	zgc:77748	Dr.80756	zgc:77748	3.32	14.34	7.91	6.3	5.57	50.37	6.73	2.1214e-05
302632521				1.25	1.89	3.95	2.32	1.05	14.07	6.73	2.0522e-05
116268050	zgc:153420	Dr.78921	zgc:153420	5.6	7.04	4.24	3.98	5.57	35.55	6.73	6.5423e-07
292616033				9.13	2.44	1.69		1.74	25.18	6.71	0.0012775
113677985	si:dkey-24p1.5			1.25	3.52	1.98	3.65	1.74	16.3	6.71	9.0552e-06
54792775	rac1	Dr.155340	ras-related C3 botulinum toxin substrate 1 (rho family, small GTP binding protein Rac1)	30.09	24.62	42.65	18.91	19.51	182.21	6.71	3.7583e-06
115529362	zgc:153027	Dr.87157	zgc:153027	2.28	3.25	2.54	0.33	2.09	14.07	6.71	1.583e-05
156739302	zgc:56530	In multiple Geneids		14.53	33.55	6.21	4.65	20.21	105.92	6.69	6.7939e-05
70887584	zgc:114058	Dr.81608	zgc:114058	3.11	14.61	7.06	11.28	10.1	61.72	6.69	1.1331e-05
48762656	eno1	Dr.4724	enolase 1, (alpha)	9.13		3.95	0.33	1.39	24.69	6.67	0.0017486
56090181	bcas2	In multiple Geneids		8.51	7.04	6.5	5.64	7.32	46.66	6.66	1.2179e-07
24119229	psma6a	Dr.81152	proteasome (prosome, macropain) subunit, alpha type, 6a	8.51	11.64	13.56	16.59	16.03	88.39	6.66	9.1099e-07
55742327	rab1a	Dr.77140	RAB1A, member RAS oncogene family	11.21	11.36	25.42	5.64	6.62	80.24	6.66	4.2767e-05
268607743	zgc:86674	Dr.85025	zgc:86674	2.7	3.79	0.28	2.99	1.74	15.31	6.66	2.7134e-05
41152184	zgc:73210	Dr.78630	zgc:73210	28.23	31.66	33.05	31.19	23.34	196.28	6.65	6.8998e-08
41387151	pole3	Dr.76881	polymerase (DNA directed), epsilon 3 (p17 subunit)	1.87	0.54	3.39	5.97	6.97	24.94	6.65	6.2334e-05
122114580	cbx5	In multiple Geneids		2.91	3.79	4.8	1.66	2.44	20.74	6.65	5.4001e-06
42415506	sec61al2	Dr.256	Sec61 alpha like 2	9.75	24.62	16.66	24.56	16.38	122.21	6.64	3.2309e-06
50540111	sec11a	Dr.7472	SEC11 homolog A (S. cerevisiae)	10.38	32.2	10.73	17.26	21.6	122.46	6.64	1.3405e-05
18859464	tcp1	Dr.75910	t-complex polypeptide 1	54.17	75.76	34.18	32.85	49.48	327.14	6.64	3.7451e-06
46309542	cdipt	Dr.81051	CDP-diacylglycerol--inositol 3-phosphatidyltransferase (phosphatidylinositol synthase)	28.85	23.81	28.25	16.92	16.03	151.1	6.64	1.2035e-06
308737004				15.98	19.48	13.56	13.27	15.33	102.96	6.63	1.581e-07
45387828	zgc:193796	Dr.79798	zgc:193796	3.32	2.44	4.24	5.64	2.09	23.46	6.62	6.4637e-06
41055938	samm50	Dr.80333	sorting and assembly machinery component 50 homolog (S. cerevisiae)	2.91	4.6	4.8	1.99	1.39	20.74	6.61	1.3453e-05
303227978				12.25	31.93	18.92	17.26	15.68	126.66	6.59	5.7394e-06
52218953	rassf1	Dr.78467	Ras association (RalGDS/AF-6) domain family 1	23.24	18.67	27.12	33.85	23.69	166.9	6.59	6.0271e-07
229577069	zgc:112025			6.02	7.31	4.52	7.96	4.53	40	6.59	1.1028e-06
113951750	aimp1	Dr.76210	aminoacyl tRNA synthetase complex-interacting multifunctional protein 1	14.11	15.69	14.4	6.64	10.8	80.98	6.57	1.9226e-06
292623166				10.38	5.95	14.4	16.92	20.9	89.87	6.56	7.9187e-06
50540139	rwdd1	Dr.88744	RWD domain containing 1	5.4	3.79	4.8	5.31	5.57	32.59	6.55	1.1166e-07
50838807	noc3l	Dr.77061	nucleolar complex associated 3 homolog (S. cerevisiae)	17.43	26.79	22.88	29.2	29.96	165.42	6.55	4.4349e-07
189536602				3.11	3.79	1.69	4.65	2.79	20.99	6.55	3.5918e-06
41055567	dtng	Dr.79240	dystrobrevin, gamma	4.77	5.95	2.54	1.99	1.74	22.22	6.54	2.2671e-05
51011014	socs1	Dr.79974	suppressor of cytokine signaling 1	0.62	3.79	3.67	0.66	0.7	12.34	6.54	0.00015565
117606243	zgc:154110	Dr.74560	zgc:154110	8.72	10.82	8.47	9.95	8.01	60	6.53	6.4782e-08
292626792				1.87	1.08	2.54	1.66	1.74	11.6	6.52	1.9136e-06
41055791	sigmar1	Dr.84840	sigma non-opioid intracellular receptor 1	21.58	46.27	20.9	23.56	22.65	176.04	6.52	6.6295e-06
292620971				5.6	13.26	9.6	8.96	5.57	56.05	6.52	4.9495e-06
41054532	zgc:65908			2.49	1.62	1.98	9.95	1.39	22.71	6.51	0.00029341
41056232	poc1b	Dr.26707	POC1 centriolar protein homolog B (Chlamydomonas)	1.45	2.44	1.98		0.35	10.12	6.51	0.00031608
113674130	xab2	Dr.12501	XPA binding protein 2	2.28	2.16	2.54	3.98	1.39	16.05	6.5	5.6276e-06
55742550	c1d	Dr.37643	C1D nuclear receptor co-repressor	2.49	7.31	5.65	4.31	1.74	27.9	6.49	2.049e-05
47087406	e2f4	Dr.77272	E2F transcription factor 4	1.45	2.16	2.54	2.65	0.35	11.85	6.48	1.927e-05
131889943	zgc:158483	Dr.132144	zgc:158483	3.11	3.79	1.69	3.65	2.09	18.52	6.46	3.0683e-06
41054753	zgc:63942	Dr.18449	zgc:63942	3.74	2.98	1.13	1.66	1.39	14.07	6.45	1.9068e-05
70887550	pak2b	Dr.10833	p21 (CDKN1A)-activated kinase 2b	4.15	4.33	5.08	1.99	2.44	23.21	6.45	4.887e-06
47087396	hdac8	Dr.3849	histone deacetylase 8	1.87	3.52	1.69	2.65	3.48	17.04	6.45	3.0755e-06
54400561				4.98	2.71	4.8	2.99	3.48	24.44	6.45	1.5482e-06
66472517	eri1	Dr.15106	exoribonuclease 1	15.15	14.61	20.05	10.29	15.68	97.52	6.43	7.5551e-07
54400403	zgc:103632			2.49	2.44	3.11	3.65	1.74	17.28	6.43	1.4575e-06
41053693	zgc:56576	Dr.82812	zgc:56576	1.25	1.89	2.26	1.99	2.79	13.09	6.43	1.5893e-06
55925517	zgc:92116	Dr.76702	zgc:92116	2.91	5.14	2.54	3.65	2.09	20.99	6.43	4.9021e-06
41055497	nudc	Dr.19967	nuclear distribution gene C homolog	2.91	5.41	5.93	2.65	1.74	23.95	6.42	1.6077e-05
47087070				12.87	20.02	14.4	20.24	13.59	104.19	6.42	6.7723e-07
42476249	dye			13.7	19.21	20.05	16.92	25.09	121.97	6.42	6.6438e-07
66773143	mrpl28	Dr.45778	mitochondrial ribosomal protein L28	2.49	2.16	4.52	2.32	1.39	16.54	6.42	1.1532e-05
229577028	zgc:153700	Dr.78186	zgc:153700	33.83	79.01	51.97	55.42	28.22	318.5	6.41	7.3934e-06
157278619	si:ch211-175l6.9	Dr.7295	si:ch211-175l6.9	2.28	2.71	1.98	1	0.7	11.11	6.41	1.6358e-05
124430523	mfge8b	Dr.134815	milk fat globule-EGF factor 8 protein b	35.28	40.05	45.19	47.45	44.95	272.57	6.4	4.9214e-08
41055282	ccdc25	Dr.79614	coiled-coil domain containing 25	9.96	22.46	9.6	16.26	15.68	94.56	6.39	4.6241e-06
165972406	zgc:172115			1.45	1.62	1.41	2.32		10.86	6.39	2.7141e-05
47087280	actr2	Dr.76576	ARP2 actin-related protein 2 homolog	9.75	8.93	8.76	8.63	12.89	62.47	6.38	3.1656e-07
50539831	kars	Dr.75960	lysyl-tRNA synthetase	152.13	181.84	170.6	158.28	159.57	1047.59	6.37	7.5647e-09
41054616	zgc:63934	Dr.26462	zgc:63934	1.87	2.44	1.98	1	1.05	10.62	6.37	5.6639e-06
71834435	slc25a26	Dr.80000	solute carrier family 25, member 26	3.53	4.33	1.69	1	2.44	16.54	6.37	2.0732e-05
126158904	zgc:154064	In multiple Geneids		52.92	41.67	31.07	57.74	32.4	274.55	6.36	1.7059e-06
115496162	zgc:153554			30.92	29.22	18.36	32.52	29.96	179	6.35	4.671e-07
50582987	exosc4	Dr.107456	exosome component 4	8.51	7.85	9.04	3.65	5.57	43.95	6.35	3.3059e-06
45387832	bub3	Dr.78635	BUB3 budding uninhibited by benzimidazoles 3 homolog (yeast)	4.15	2.44	3.67	2.65	3.83	21.23	6.34	7.6806e-07
131890154				4.57	8.12	6.78	13.61	11.15	56.05	6.34	7.824e-06
56693274	zgc:103536	Dr.37828	zgc:103536		1.08	1.98		3.14	13.09	6.33	0.0029129
54400453	c1qc	Dr.133193	complement component 1, q subcomponent, C chain	16.6	44.92	27.12	35.17	26.13	189.86	6.33	4.667e-06
192453539	si:rp71-45k5.4	Dr.12465	si:rp71-45k5.4	13.08	13.26	15.53	12.61	6.97	77.77	6.33	1.332e-06
192455637	zgc:194887	Dr.42217	zgc:194887	1.66	2.16	2.26	0.66	2.44	11.6	6.32	6.977e-06
292617300				3.74	1.62	4.24	1	3.48	17.78	6.31	1.9159e-05
47271436	tmem93	Dr.76418	transmembrane protein 93	30.09	29.22	23.16	20.91	23	159.5	6.31	2.0998e-07
50539989	zgc:92903	Dr.79021	zgc:92903	51.47	128.26	79.37	9.95	9.76	351.83	6.31	0.00018974
18859278	psme1	Dr.81309	proteasome activator subunit 1	46.9	60.34	71.74	35.51	47.38	330.35	6.31	1.5147e-06
56693372	ptgr1	Dr.76000	prostaglandin reductase 1	24.28	67.65	49.43	42.14	36.58	277.27	6.3	5.4064e-06
51011050	zgc:91810			7.89	18.94	33.89	11.95	6.27	99.25	6.29	7.7061e-05
45387902	irf11	In multiple Geneids		15.57	14.07	12.71	7.63	6.97	71.6	6.29	4.0959e-06
47550694	zgc:55781	Dr.75493	zgc:55781	1.25	5.14	5.65	6.64	6.27	31.36	6.28	1.0873e-05
148540109	s100v2	Dr.76232	S100 calcium binding protein V2	27.19	26.52	26.55	46.46	24.39	189.62	6.27	2.5818e-06
68989264	elp3	Dr.84313	elongation protein 3 homolog (S. cerevisiae)	7.06	7.31	4.8	5.97	5.57	38.52	6.27	2.5965e-07
114158714	lsm7	In multiple Geneids		19.51	27.6	15.53	24.89	18.81	133.32	6.27	8.6145e-07
18858994	mapk14a	Dr.72252	mitogen-activated protein kinase 14a	13.28	35.72	22.31	32.52	23	158.76	6.26	4.804e-06
42415512	ercc3	Dr.6574	excision repair cross-complementing rodent repair deficiency, complementation group 3	2.7	1.35	1.69	0.66	2.09	10.62	6.25	1.3014e-05
41152290	sap18	Dr.13349	sin3-associated polypeptide	7.06	14.34	11.58	3.98	5.92	53.58	6.25	1.911e-05
50344917	zgc:86762			21.79	18.13	7.63	27.21	18.81	116.78	6.24	6.7578e-06
41055824	slc25a14	Dr.16249	solute carrier family 25 (mitochondrial carrier, brain), member 14	2.91	1.62		1.33	1.74	11.85	6.24	9.3525e-05
187607725	prosc	In multiple Geneids		2.28	2.71	4.8	0.33	4.53	18.27	6.24	4.6942e-05
292612384				1.25	2.71	3.39	2.99	1.74	15.06	6.23	5.8998e-06
50540209	zgc:92746	Dr.81975	zgc:92746	12.66	18.4	12.99	13.27	17.77	93.57	6.23	3.9621e-07
41053865	nol10	Dr.4705	nucleolar protein 10	1.04	4.87	2.54	1	2.44	14.81	6.23	6.0607e-05
292617333				19.92	15.96	20.05	23.56	11.15	112.83	6.22	1.499e-06
47550826	psma4	Dr.80643	proteasome (prosome, macropain) subunit, alpha type, 4	12.04	22.19	9.6	22.23	17.07	103.2	6.21	4.6924e-06
82658253	grpel1	Dr.5829	GrpE-like 1, mitochondrial	23.24	22.73	22.88	13.94	13.94	119.99	6.2	1.3869e-06
292623251				1.04	2.44	2.54	1.99	0.35	10.37	6.2	3.3275e-05
41152154	zgc:73242			2.49	2.71	0.85	2.32	1.39	12.1	6.2	8.9774e-06
47271389	mapre1	Dr.94	microtubule-associated protein, RP/EB family, member 1	17.02	29.49	25.14	15.6	13.94	125.42	6.2	4.0002e-06
190194249	xpo7	Dr.75302	exportin 7	4.36	11.09	6.5	4.65	7.32	41.97	6.19	8.3577e-06
113674673	zgc:136346	Dr.77561	zgc:136346	4.57	2.71	5.37	3.32	2.79	23.21	6.19	3.1328e-06
41054224	tnfaip1	Dr.106647	tumor necrosis factor, alpha-induced protein 1 (endothelial)	3.94	4.33	2.54	1.99	4.18	20.99	6.18	3.1442e-06
41387113	znf207b	In multiple Geneids		31.34	41.4	16.1	35.51	38.67	201.47	6.18	2.888e-06
113951756	grsf1	Dr.77217	G-rich RNA sequence binding factor 1	29.26	37.61	29.09	25.88	21.95	177.52	6.17	5.4356e-07
47087432	eif4a2	Dr.8006	eukaryotic translation initiation factor 4A, isoform 2	5.6	3.79	5.65	1	2.79	23.21	6.16	2.4925e-05
62955126	zgc:110084	Dr.81884	zgc:110084	17.64	46.27	24.29	26.55	23.69	170.61	6.16	8.0513e-06
139948505	zgc:198241	Dr.84913	zgc:198241	4.57	7.58	9.6	7.63	3.48	40.49	6.16	6.9613e-06
41056004	dcaf13	Dr.79195	ddb1 and cul4 associated factor 13	1.04	4.33	2.82	1.66	1.39	13.83	6.15	4.2487e-05
18858334	bactin1	Dr.35143	bactin1	86.75	74.95	74.57	29.86	36.58	372.32	6.15	1.0692e-05
268607504	eny2	Dr.76281	enhancer of yellow 2 homolog (Drosophila)	7.68	6.76	1.69	2.32	2.44	25.68	6.15	6.8478e-05
181330649	cdnf	Dr.92222	cerebral dopamine neurotrophic factor	7.26	10.82	4.8	1	1.05	30.62	6.14	0.00016722
189536637				42.75	65.48	56.49	58.4	46.69	330.84	6.13	2.9003e-07
41055163	tmem206	Dr.119012	transmembrane protein 206	1.66	1.08	3.11	2.99	1.05	12.1	6.12	2.341e-05
41055916	arl2bp	Dr.110760	ADP-ribosylation factor-like 2 binding protein	10.79	11.91	7.91	13.61	9.06	65.18	6.12	7.05e-07
292612797				2.91	2.44	3.11	6.3	5.23	24.44	6.11	1.0712e-05
302488471				5.6	12.45	7.06	8.96	5.92	48.89	6.11	5.3549e-06
55742590	ptges3a	Dr.77365	prostaglandin E synthase 3a (cytosolic)	11.83	18.13	12.71	18.58	14.63	92.59	6.1	5.9829e-07
229606092	LOC563525	Dr.118319	tripartite motif-containing 59	1.87	2.98	1.41	0.66	1.39	10.12	6.09	2.4686e-05
181331981				11.83	13.8	14.97	15.93	15.33	87.4	6.08	5.8015e-08
51010930	zgc:92775	Dr.743	zgc:92775	52.3	37.34	64.68	78.64	68.64	366.64	6.08	1.7532e-06
261337184	wdr82	Dr.4587	WD repeat domain containing 82	0.83		1.98	3.32	0.7	10.37	6.07	0.0007551
47086812	rbb4l	Dr.75908	retinoblastoma binding protein 4, like	3.74	3.79	3.95	2.99	1.39	19.26	6.07	4.5451e-06
50540215	tmco1	Dr.13739	transmembrane and coiled-coil domains 1	9.13	14.61	10.17	6.64	8.71	59.75	6.06	2.9305e-06
189527235				2.08	1.89	3.11	1.33	0.35	10.62	6.06	4.0354e-05
82658203	cdc16	Dr.133885	cell division cycle 16 homolog (S. cerevisiae)	1.87	1.35	1.69	3.65	2.44	13.33	6.06	1.0245e-05
117606304	zgc:154039	Dr.83960	zgc:154039	1.45	4.06	2.26	0.66	2.79	13.58	6.05	4.0501e-05
18859260	prkri	Dr.10669	protein-kinase, interferon-inducible double stranded RNA dependent inhibitor	4.98	7.31	7.63	6.97	4.53	38.02	6.05	9.7043e-07
148236832	hmg20a	Dr.7178	high-mobility group 20A	2.49	4.6	0.56	3.98	3.48	18.27	6.05	2.715e-05
47086490	zgc:85910	Dr.80209	zgc:85910	8.3	6.49	6.21	4.65	6.62	39.01	6.04	6.0718e-07
41055093	zgc:63587	Dr.100246	zgc:63587	7.06	13.53	8.47	11.28	7.67	58.02	6.04	2.4008e-06
41054108	hspa4			25.53	44.38	10.73	30.53	31.71	172.58	6.04	1.2075e-05
41054586	psmd11b	Dr.30259	proteasome (prosome, macropain) 216S subunit, non-ATPase, 11b	10.17	11.09	9.89	14.6	8.01	64.93	6.04	9.6068e-07
189520013				2.08	3.25	2.82	3.98	2.79	18.02	6.04	1.1065e-06
241896872	smg1	Dr.78803	PI-3-kinase-related kinase SMG-1	9.96	3.25	12.43	3.98	6.97	44.19	6.04	2.9678e-05
41054482	zgc:64137	In multiple Geneids		40.89	60.34	35.02	49.44	33.1	263.93	6.03	1.6249e-06
62955120	exosc2	Dr.76338	exosome component 2	7.26	3.79	8.19	1	1.05	25.68	6.03	0.00014331
113682522	mcat	Dr.84100	malonyl CoA:ACP acyltransferase (mitochondrial)	6.02	8.39	7.06	8.3	2.79	39.26	6.03	5.7793e-06
189536139				13.91	12.72	19.21	23.23	7.32	92.09	6.03	9.6698e-06
61806567	phf23a	Dr.39087	PHD finger protein 23a	2.7	1.89	1.41	2.65	1.39	12.1	6.03	3.8896e-06
54261794	tuba8l3	Dr.76038	tubulin, alpha 8 like 3	2.49	1.89	3.95	1	1.74	13.33	6.02	2.3216e-05
47087629	sfrs1a			63.72	116.35	72.87	88.93	80.14	508.11	6.02	1.2178e-06
47085682	h3f3a	Dr.75603	H3 histone, family 3A	70.98	143.14	148.85	119.79	107.66	710.57	6.02	1.849e-06
309243106				2.08	2.16	2.26	2.99	1.39	13.09	6.02	1.7718e-06
116175241	ptgs2b	Dr.48719	prostaglandin-endoperoxide synthase 2b	4.36	3.52	13.56	1	0.35	27.41	6.01	0.00064906
229577013	zgc:162244	Dr.77532	zgc:162244	1.66	2.44	2.54	1.66	2.79	13.33	6.01	1.1931e-06
35902867	tnr	Dr.88831	tenascin R (restrictin, janusin)	7.68	9.2	5.65	0.66	1.05	29.13	6.01	0.00014808
41054745	gatm	Dr.75520	glycine amidinotransferase (L-arginine:glycine amidinotransferase)	35.07	11.09	32.76	68.69	113.24	313.31	6.01	0.00012648
41393142	nucb2a	Dr.75316	nucleobindin 2a	11.62	5.68	8.47	12.94	4.88	52.34	6	1.0376e-05
55742084	gnl2	In multiple Geneids		7.47	19.48	9.6	18.58	16.03	85.43	6	7.9108e-06
41056228	aph1b	Dr.78326	anterior pharynx defective 1B	2.7	2.16	2.54	1		12.59	6	0.00010745
50540021	spryd4	Dr.6442	SPRY domain containing 4	2.08	5.41	3.39	2.65	0.7	17.04	5.99	5.3044e-05
38564422	wdr3	Dr.132361	WD repeat domain 3	35.7	74.95	44.63	49.44	50.17	304.92	5.98	2.6032e-06
41056086	hmbsa	Dr.79518	hydroxymethylbilane synthase a	16.6	25.71	12.99	17.26	20.56	111.35	5.98	1.6986e-06
42627880	cct2	Dr.117647	chaperonin containing TCP1, subunit 2 (beta)	24.08	30.04	22.03	18.91	17.07	134.07	5.98	1.0001e-06
292615933				2.08	2.16	1.98	2.65	1.05	11.85	5.97	2.8981e-06
41054292	rrp15	Dr.75896	ribosomal RNA processing 15 homolog (S. cerevisiae)	6.64	11.09	7.91	6.97	5.23	45.18	5.97	2.7524e-06
41054372	calrl2	Dr.116048	calreticulin, like 2	14.94	8.12	7.34	9.62	11.15	60.98	5.96	2.9514e-06
165972452	zgc:172056	Dr.104735	zgc:172056	17.43	23.27	22.03	28.54	18.12	130.36	5.96	6.9593e-07
18858454	copz1	Dr.79072	coatomer protein complex, subunit zeta 1	46.07	67.65	54.51	62.72	50.52	334.55	5.94	2.4216e-07
292626290				2.49	2.16	3.95	1.99	3.14	16.3	5.94	2.9568e-06
47086030	aaas	Dr.81869	achalasia, adrenocortical insufficiency, alacrimia	4.15	4.33	3.39	2.99	1.39	19.26	5.93	6.915e-06
210147450	mpv17	Dr.94994	MpV17 transgene, murine homolog, glomerulosclerosis	2.91	9.74	4.24	4.65	3.48	29.63	5.92	3.5744e-05
50540039	zgc:92862	Dr.81859	zgc:92862	36.32	43.84	33.61	49.11	43.55	244.43	5.92	2.153e-07
50540065	zgc:92834	Dr.86419	zgc:92834	0.62	2.71	4.24	2.32	1.39	13.33	5.91	5.6042e-05
157311702	zgc:171753			27.4	24.62	25.14	14.6	28.22	141.72	5.91	1.1104e-06
41054124	zgc:63505	Dr.81633	zgc:63505	12.87	22.73	12.43	6.97	9.41	76.04	5.9	1.9367e-05
47085910	lsm12	Dr.76714	LSM12 homolog (S. cerevisiae)	7.26	5.95	0.85	4.31	1.74	23.7	5.89	8.5198e-05
41056020	rala	Dr.26457	v-ral simian leukemia viral oncogene homolog A (ras related)	2.49	2.98	1.69	1.99	2.79	14.07	5.89	1.0958e-06
47550792	nnt	Dr.17927	nicotinamide nucleotide transhydrogenase	76.58	68.46	42.65	57.07	59.93	357.51	5.87	8.2143e-07
41053827	sox4b	Dr.151812	SRY-box containing gene 4b	4.57	1.08	1.41	2.99	1.74	13.83	5.87	5.7129e-05
41053434	zgc:63658	Dr.17204	zgc:63658	6.85	6.76	4.8	7.3	5.23	36.29	5.86	4.283e-07
292629678				11.21	14.34	9.89	18.25	15.33	80.74	5.85	1.4703e-06
57525651	ifrd2	Dr.33127	interferon-related developmental regulator 2	4.98	12.72	8.47	8.63	6.62	48.39	5.84	6.4683e-06
41152399	ppial	Dr.78109	peptidylprolyl isomerase A, like	562.44	482.46	652.46	781.13	887.07	3929.87	5.84	1.5064e-06
292623095				41.92	63.59	42.09	72.01	48.08	312.57	5.84	1.8084e-06
41055308	cdkal1	Dr.118384	CDK5 regulatory subunit associated protein 1-like 1	4.57	2.16	2.82	3.32	2.79	18.27	5.83	3.0255e-06
72535139	zgc:114150	Dr.82223	zgc:114150	0.83	6.22	9.04	5.64	7.32	33.82	5.82	3.4106e-05
51468001	snrnp70	Dr.35845	small nuclear ribonucleoprotein 70 (U1)	14.32	14.34	15.25	16.26	14.29	86.66	5.82	5.067e-09
47087386	med21	Dr.81879	mediator complex subunit 21	3.32	4.6		8.96	4.18	30.62	5.82	0.00026834
47085928	tpm4	Dr.76054	tropomyosin 4	7.26	8.39	8.76	3.98	4.53	38.27	5.81	5.5951e-06
169234724	zgc:56141			49.81	53.31	39.26	50.11	35.89	265.41	5.81	3.4564e-07
41053458	zgc:56066	Dr.77772	zgc:56066	7.06	4.33	8.19	2.99	2.09	28.64	5.81	3.4957e-05
113679309	rnasekb	In multiple Geneids		2.28	1.35	2.26	1.99	1.05	10.37	5.81	4.2386e-06
41053310	sdf2	Dr.79812	stromal cell-derived factor 2	2.28	2.44	3.11	1.99	2.09	13.83	5.81	5.3392e-07
23308620	mkrn2	Dr.77762	makorin, ring finger protein, 2	3.11	3.25	2.54	3.32	1.39	15.8	5.8	3.4337e-06
62955554				10.17	15.42	16.95	14.27	11.5	79.25	5.8	7.841e-07
292617918				8.51	19.75	12.43	19.58	9.76	81.23	5.8	9.5955e-06
134133310	rab43	Dr.9018	RAB43, member RAS oncogene family	5.81	4.06	3.95	1	2.44	20	5.79	3.4375e-05
242247628	gstm3	In multiple Geneids		2.91	2.71	2.26	2.65	4.18	17.04	5.79	1.7293e-06
61651711	mrpl48	In multiple Geneids		24.28	41.94	50.28	62.05	50.87	265.66	5.79	3.9688e-06
62955224	psmd4			2.49	3.25	2.82	2.65	2.44	15.8	5.79	9.3469e-08
56797743	sfrs6b			10.38	10.01	3.95	25.22	5.92	64.19	5.78	0.00014224
113682365	edc4	In multiple Geneids		4.57	10.82	7.91	9.62	9.41	48.89	5.77	3.0227e-06
54400471	zgc:103545	Dr.78666	zgc:103545	17.02	28.41	13.84	22.56	17.77	114.81	5.76	3.0665e-06
41053608	zgc:77675			41.09	47.62	47.73	44.8	38.33	253.07	5.76	3.6478e-08
189531451				14.74	16.51	9.89	11.28	2.79	63.45	5.75	2.5069e-05
268370228	zgc:73329	Dr.114727	zgc:73329	14.94	7.04	7.34	3.65	4.88	43.45	5.74	5.2951e-05
41053972	gtf2h4	Dr.75464	general transcription factor IIH, polypeptide 4	8.09	11.09	8.47	10.29	7.67	52.34	5.74	3.3514e-07
41152212	pfn2	Dr.76326	profilin 2	14.53	17.05	36.72	8.3	11.15	100.49	5.73	7.8399e-05
125630317	zgc:110758	Dr.74212	zgc:110758	7.68	4.6	4.24	5.97	6.62	33.33	5.72	1.7156e-06
41054490	metap2	Dr.77873	methionyl aminopeptidase 2	37.98	32.2	27.12	25.22	20.9	164.19	5.72	1.3399e-06
125630321	si:dkey-72l14.9	Dr.4257	si:dkey-72l14.9	4.77	14.34	6.5	5.64	5.23	41.73	5.72	4.2453e-05
41055655	pdcd6	Dr.84415	programmed cell death 6	5.6	13.8	11.58	9.95	6.62	54.32	5.71	7.9905e-06
162287334	zgc:171459	Dr.21241	zgc:171459	1.45	3.25	1.69	2.99	0.35	11.11	5.71	6.638e-05
47087278	eif3jb	Dr.155062	eukaryotic translation initiation factor 3, subunit Jb	14.53	18.94	13.56	12.61	14.98	85.18	5.71	3.3952e-07
47087228	ube2g1		ubiquitin-conjugating enzyme E2G 1 (UBC7 homolog, yeast)	52.09	53.58	48.58	63.05	47.04	301.71	5.71	9.6514e-08
54400465	cln6	Dr.14969	ceroid-lipofuscinosis, neuronal 6, late infantile, variant	2.08	5.95	2.82	5.97	2.09	21.48	5.68	3.9312e-05
116517271	zgc:153358			22.83	34.09	16.66	26.55	18.47	134.56	5.67	3.7109e-06
47086144	zgc:85700	Dr.121066	zgc:85700	3.53	5.14	4.8	7.3	7.32	31.85	5.67	3.8012e-06
167830465	csrp2bp	In multiple Geneids		5.81	7.04	5.93	9.62	7.32	40.49	5.67	1.0748e-06
212720947	brd7	Dr.79551	bromodomain containing 7	5.4	5.95	5.37	1.99	5.92	27.9	5.66	6.5626e-06
54400585	fip1l1	Dr.36945	FIP1 like 1 (S. cerevisiae)	7.26	8.93	7.06	5.31	1.74	34.32	5.66	2.0768e-05
289191371	bxdc2	Dr.132390	brix domain containing 2	81.56	120.68	78.8	137.05	97.56	583.91	5.66	1.8143e-06
66472227	acot9		acyl-CoA thioesterase 9	0.83	2.98	1.69	1	2.44	10.12	5.66	3.5281e-05
47086692	xpo4	Dr.78804	exportin 4	5.19	7.58	4.24	12.28	9.76	44.19	5.66	1.5988e-05
41152208	rdh10b	Dr.76149	retinol dehydrogenase 10b	19.72	39.24	37.85	52.76	34.14	207.89	5.66	5.4587e-06
239048149	sumo3l			25.32	37.88	45.19	43.8	32.05	208.38	5.66	1.3053e-06
50540085	zgc:92818	Dr.81184	zgc:92818	3.11	3.52	2.26	1.66	4.53	17.04	5.65	9.481e-06
165972434	eif2b5	In multiple Geneids		17.85	14.61	10.45	10.29	6.97	67.9	5.64	7.8468e-06
52219139	zgc:103761	Dr.84502	zgc:103761	15.57	25.16	14.97	28.21	25.78	123.7	5.64	3.2832e-06
292615973				6.64	3.25	7.34	1.99	1.39	23.21	5.63	9.5512e-05
154426289	dad1	Dr.114083	defender against cell death 1	18.26	30.04	21.75	17.26	18.81	119.5	5.63	1.8799e-06
27545248	cct3	Dr.26749	chaperonin containing TCP1, subunit 3 (gamma)	28.64	35.45	33.05	28.21	25.43	169.62	5.62	1.6642e-07
148232979	zgc:162191		zgc:162191	1.04	2.98	2.82	1.99	1.05	11.11	5.62	2.536e-05
60279690	zgc:113143	Dr.79458	zgc:113143	0.83	3.79	2.54	1	1.74	11.11	5.61	7.4151e-05
113679085	cbx3a	Dr.105034	chromobox homolog 3a (HP1 gamma homolog, Drosophila)	7.89	11.09	12.99	13.94	13.94	67.16	5.61	1.1086e-06
113679133	zgc:153172	Dr.37156	zgc:153172	13.7	20.02	11.02	20.57	19.86	95.55	5.61	2.3117e-06
292626906				9.75	9.2	7.91	11.28	11.5	55.55	5.6	2.7592e-07
236468529	setd8a	Dr.77877	SET domain containing (lysine methyltransferase) 8a	5.81	7.85	8.47	4.98	5.57	36.54	5.59	1.6119e-06
236464255	mxc	Dr.151654	myxovirus (influenza virus) resistance C	6.43	12.72	14.69	3.32	3.48	45.43	5.59	9.4215e-05
41053482	ap1s1	Dr.75705	adaptor-related protein complex 1, sigma 1 subunit	25.74	35.45	30.22	15.26	17.07	138.26	5.59	7.7732e-06
50540011	zgc:92878	Dr.78164	zgc:92878	11.41	6.76	4.52	1.33	1.39	28.39	5.59	0.00024463
54400431	zgc:101846	Dr.4738	zgc:101846	15.98	28.14	18.08	8.3	13.94	94.31	5.58	1.8422e-05
66472757	zgc:112089	Dr.16980	zgc:112089	71.4	50.33	24.86	5.97	7.32	178.51	5.58	0.00032227
41053805	rad1	Dr.77004	RAD1 homolog (S. pombe)	3.11	2.16	1.98	1.66	3.48	13.83	5.58	5.264e-06
117606144	zgc:153452	In multiple Geneids		3.94	5.68	3.95	2.65	5.92	24.69	5.58	4.8723e-06
41054558	zcchc17	Dr.78134	zinc finger, CCHC domain containing 17	6.85	12.72	9.89	5.97	5.57	45.68	5.57	1.0315e-05
254553258	dhx37	In multiple Geneids		6.02	13.53	8.76	9.62	6.62	49.63	5.57	6.8143e-06
50344775	rac2	Dr.75565	ras-related C3 botulinum toxin substrate 2 (rho family, small GTP binding protein Rac2)	20.34	27.06	23.44	15.26	15.33	112.83	5.56	2.2737e-06
302344768				8.09	15.69	13.56	12.61	10.45	67.16	5.56	1.8858e-06
41053582	psmd6	Dr.84195	proteasome (prosome, macropain) 26S subunit, non-ATPase, 6	30.92	43.56	36.15	40.15	25.09	195.54	5.56	1.0535e-06
41055384	zgc:64085	Dr.12508	zgc:64085	3.53	8.93	2.82	5.64	4.18	27.9	5.56	2.9625e-05
189519598				6.02	5.41	6.78	9.29	6.97	38.27	5.55	1.175e-06
292614851				2.28	3.25	1.41	1.33	1.74	11.11	5.55	1.3546e-05
157743301	anxa2b	In multiple Geneids		2.08	3.25	4.24	5.31	3.14	20	5.55	7.363e-06
82617537	zgc:123096	Dr.10129	zgc:123096	8.51	12.45	7.63	6.64	9.06	49.13	5.55	2.158e-06
224809481	ftsj1	Dr.2885	FtsJ homolog 1 (E. coli)	7.06	9.2	5.37	5.64	2.09	32.34	5.51	2.2154e-05
47086104	hnrnpul1	Dr.77145	heterogeneous nuclear ribonucleoprotein U-like 1	6.23	20.29	10.73	13.61	11.5	68.64	5.5	1.6544e-05
292617594				3.11	5.14	5.65	7.63	6.97	31.36	5.5	5.2545e-06
51467993	chmp6l			17.02	28.14	23.16	27.54	27.52	135.55	5.49	7.8791e-07
292613339				6.43	5.14	5.37	3.98	3.14	26.42	5.49	2.9156e-06
61806714	vrk3	In multiple Geneids		1.04	3.52	2.26	2.65	3.14	13.83	5.48	1.2168e-05
57524610	zgc:100970	Dr.84092	zgc:100970	4.77	4.33	4.24	11.61	19.86	49.13	5.48	0.00019415
302564338				4.77	6.49	7.63	7.63	9.06	39.01	5.48	1.5041e-06
189530042				9.55	10.01	6.78	10.62	10.8	52.34	5.48	5.0109e-07
52219035	zgc:92127	Dr.82218	zgc:92127	5.4	6.22	9.04	4.98	2.09	30.37	5.48	2.4257e-05
302564633				1.25	7.31	5.37	1.33	2.79	19.75	5.47	0.00016995
169646692	hsbp1	Dr.11058	heat shock factor binding protein 1	39.43	41.67	33.61	28.21	35.89	195.3	5.46	2.7996e-07
55742598	pgm3	Dr.37649	phosphoglucomutase 3	2.49	5.41	5.37	2.65	4.88	22.71	5.46	9.322e-06
131889782	fxn	In multiple Geneids		6.02	12.18	5.08	13.27	9.41	50.12	5.45	1.4624e-05
54262124	hspa9	Dr.76128	heat shock protein 9	36.94	58.45	52.54	65.37	45.99	282.45	5.45	1.2364e-06
47086892	mcm7	Dr.47436	MCM7 minichromosome maintece deficient 7 (S. cerevisiae)	11	2.71	11.86	9.29	9.41	48.14	5.44	1.6767e-05
41053727	pabpc1b	Dr.99377	poly A binding protein, cytoplasmic 1 b	2.08	2.44	1.41		2.79	11.85	5.44	6.2251e-05
123707223	zgc:158228	Dr.18604	zgc:158228	4.57	4.6	4.8	6.97	3.83	26.91	5.43	2.0338e-06
41055872	zgc:55733	Dr.81689	zgc:55733	3.11	3.79	5.93	6.3	3.83	24.94	5.43	5.7425e-06
51467887	psmc6	Dr.32860	proteasome (prosome, macropain) 26S subunit, ATPase, 6	1.04	4.87	1.69	0.66	1.74	10.86	5.43	0.00028719
41054767	cdc37	Dr.80218	cell division cycle 37 homolog (S. cerevisiae)	24.28	17.05	16.95	9.95	15.68	91.11	5.43	5.3037e-06
187608100	suv39h1b	In multiple Geneids		9.34	10.28	11.58	14.27	11.85	62.22	5.43	4.39e-07
52219055	zgc:92034			18.26	24.62	13.84	16.59	7.67	87.9	5.43	1.3259e-05
66472405	zgc:112270			5.19	5.68	3.11	3.98	2.09	21.73	5.42	1.1354e-05
55925376	pmpca	In multiple Geneids		1.66	6.22	1.41	3.65	2.79	17.04	5.42	8.8874e-05
229576849	zgc:100811	Dr.85079	zgc:100811	5.4	7.85	8.19	2.99	4.53	31.36	5.41	1.3328e-05
71834437	zgc:110109	Dr.76972	zgc:110109	4.36	5.95	5.37	5.31	5.92	29.13	5.41	1.3012e-07
41055288	naa15a	Dr.78308	N(alpha)-acetyltransferase 15, NatA auxiliary subunit a	13.49	18.13	18.36	12.61	9.76	78.27	5.41	2.7394e-06
41054228	ndrg3b	Dr.80005	N-myc downstream regulated family member 3b	9.96	15.15	12.15	16.92	14.98	74.81	5.41	1.0007e-06
66472495	zgc:110687	Dr.75383	zgc:110687	7.26	4.87	9.32	9.62	5.23	39.26	5.41	5.4863e-06
229576848	tiparp	Dr.73871	TCDD-inducible poly(ADP-ribose) polymerase	24.7	8.39	8.76	3.98	5.57	55.55	5.4	0.0002597
292621275				2.08	8.39	2.82	3.65	6.62	25.43	5.4	6.6058e-05
292619125				1.87	7.04	5.93	6.97	2.44	26.17	5.4	4.5071e-05
41053366	cotl1	Dr.1242	coactosin-like 1 (Dictyostelium)	88.21	115.27	72.31	75.99	60.62	444.42	5.39	2.6088e-06
158534024	zgc:171710			0.42	8.93	3.11	6.64	3.83	24.69	5.38	0.00016539
57525743	zgc:101024	Dr.134772	zgc:101024	5.6	7.31	3.95	4.31	5.92	29.13	5.38	2.4816e-06
47085692	pdcd4a	Dr.18414	programmed cell death 4a	13.08	13.53	9.89	17.92	20.21	80.24	5.38	3.7472e-06
54400391	zgc:103658	Dr.152743	zgc:103658	3.74	4.06	5.65	4.31	3.14	22.47	5.38	1.606e-06
56090151	net1	Dr.76653	neuroepithelial cell transforming gene 1	2.49	10.82	6.5	7.3	5.57	35.06	5.36	2.9324e-05
121582457	zgc:158363	Dr.104398	zgc:158363	23.87	29.49	25.42	37.5	27.87	154.56	5.36	7.6135e-07
45387704	zgc:77147	Dr.82524	zgc:77147	3.94	5.68	5.08	2.65	4.53	23.46	5.36	3.268e-06
94536911	zgc:136360	Dr.41525	zgc:136360	7.68	9.2	7.34	9.62	5.57	42.22	5.36	1.172e-06
41152397	ube2d2	Dr.7352	ubiquitin-conjugating enzyme E2D 2 (UBC4/5 homolog, yeast)	13.49	13.53	14.12	9.95	13.24	68.88	5.35	1.8569e-07
41055189	fgfrl1a	Dr.81004	fibroblast growth factor receptor-like 1a	2.28	2.71	0.56	2.99	1.39	10.62	5.35	4.258e-05
292617377				3.11	3.52	0.56	3.65	2.79	14.57	5.34	3.0063e-05
130502153	si:ch211-244b2.3	In multiple Geneids		5.19	4.33	4.52	1.66	2.79	19.75	5.34	1.5322e-05
41053970	tada3l	Dr.68424	transcriptional adaptor 3 (NGG1 homolog, yeast)-like	4.36	7.58	4.8	4.65	3.83	26.91	5.34	4.8103e-06
54400689	rab34	Dr.77402	RAB34, member RAS oncogene family	3.11	2.44	8.76	7.3	8.01	31.6	5.33	4.0012e-05
292622080				19.51	23.81	9.6	13.27	8.36	79.5	5.33	2.5781e-05
57768902	zgc:101000	Dr.78088	zgc:101000	22.83	23.81	16.95	14.93	26.83	112.34	5.33	2.0872e-06
50540433	dpp3	Dr.75694	dipeptidylpeptidase 3	4.77	4.87	11.58	8.63	9.06	41.48	5.33	1.3572e-05
27545244	cct7	Dr.134	chaperonin containing TCP1, subunit 7 (eta)	275	421.03	277.65	317.89	264.1	1658.41	5.33	1.2752e-06
41054771	ube3c	Dr.78529	ubiquitin protein ligase E3C	8.3	9.2	7.91	14.27	11.5	54.56	5.33	3.0546e-06
292623041				9.34	11.64	15.25	14.93	8.36	63.45	5.33	3.3082e-06
219521902				1.45	1.62	2.26	2.32	2.79	11.11	5.32	3.2565e-06
38198624	prpf40a	Dr.76804	PRP40 pre-mRNA processing factor 40 homolog A (yeast)	4.15	7.31	3.67	8.3	5.57	30.86	5.32	9.466e-06
57525642	naa50	Dr.76212	N(alpha)-acetyltransferase 50, NatE catalytic subunit	29.47	33.01	31.63	30.2	25.09	158.76	5.31	7.0701e-08
41053641	arl4a			4.98	4.6	3.11	4.98	2.79	21.73	5.31	3.116e-06
122114546	zgc:158452	Dr.4142	zgc:158452	2.91	11.09	5.93	5.31	3.14	30.12	5.31	7.7934e-05
66472515	zgc:110655	In multiple Geneids		0.62	3.25	2.26	1.33	4.88	13.09	5.3	0.00014261
292627404				1.25	3.79	3.39	1	1.05	11.11	5.3	0.00012577
292621010				4.77	7.58	4.52	5.97	4.18	28.64	5.3	3.0656e-06
292620316				102.94	127.45	49.43	39.49	50.87	392.32	5.3	5.2005e-05
41053639	tbc1d23	In multiple Geneids		4.15	6.76	4.8	4.65	2.79	24.44	5.28	6.4756e-06
67972635	hnrnpab	Dr.75877	heterogeneous nuclear ribonucleoprotein A/B	101.9	132.32	118.35	138.04	112.19	635.51	5.27	1.6017e-07
47085696	hprt1	Dr.77915	hypoxanthine phosphoribosyltransferase 1	9.55	1.62	10.45	4.31	1.05	28.39	5.26	0.00030422
40353234	aif1l	Dr.75334	allograft inflammatory factor 1-like	18.68	23	29.09	21.9	18.81	117.28	5.26	9.5381e-07
227430363	ewsr1a	Dr.5648	Ewing sarcoma breakpoint region 1a	37.98	44.92	37.85	40.15	30.66	201.47	5.26	2.3716e-07
50539957	rhoad	Dr.15949	ras homolog gene family, member Ad	23.04	21.92	21.75	30.53	18.81	121.97	5.26	9.2678e-07
41054048	msto1	Dr.80715	misato homolog 1 (Drosophila)	0.83	2.16	2.26	2.99	1.39	10.12	5.25	2.549e-05
41055982	ftsjd2	Dr.78030	FtsJ methyltransferase domain containing 2	13.91	13.26	9.32	5.31	7.32	51.6	5.25	1.4957e-05
94536630	flcn	Dr.132749	folliculin	2.49	4.6	0.85	2.32	1.74	12.59	5.25	8.0333e-05
190358438	ppil4	In multiple Geneids		9.55	18.94	14.69	19.58	12.89	79.25	5.24	4.4061e-06
47085828	bzw1b	Dr.76873	basic leucine zipper and W2 domains 1b	26.57	26.25	26.55	7.96	7.67	99.5	5.24	6.0837e-05
210147572	ube2k	Dr.79331	ubiquitin-conjugating enzyme E2K (UBC1 homolog, yeast)	2.7	0.54	4.52	1.33	1.05	10.62	5.24	0.00027994
41054022	brf1			10.79	11.91	3.39	8.63	4.18	40.74	5.24	4.3558e-05
145279645	ociad2	Dr.90182	OCIA domain containing 2	6.02	2.98	8.47	1.66	1.39	21.48	5.23	0.00022021
292627690				1.87	2.98	3.95	3.65	3.83	17.04	5.23	3.6304e-06
237858684	anxa3b	Dr.30129	annexin A3b	14.53	18.67	35.87	8.3	11.85	93.33	5.23	9.6662e-05
53933225	zgc:92027	Dr.79516	zgc:92027	6.23	3.25	1.13	2.32	3.83	17.53	5.23	7.6458e-05
46309518	zgc:77241	Dr.76154	zgc:77241	24.49	34.91	22.88	33.85	35.89	159	5.23	1.2945e-06
50344789	zgc:86706			181.6	93.62	110.44	118.13	85.71	616.5	5.23	7.933e-06
113681652	pdcd2	Dr.86876	programmed cell death 2	6.85	12.72	5.65	8.3	6.62	41.97	5.23	1.0843e-05
116267934	zgc:153990	Dr.75463	zgc:153990	7.89	9.74	10.17	12.28	12.19	54.56	5.22	7.2205e-07
41393124	ywhaqb	Dr.158951	tyrosine 3-monooxygenase/tryptophan 5-monooxygenase activation protein, theta polypeptide b	34.24	25.71	44.34	23.89	26.13	160.98	5.22	4.3943e-06
45387722	zgc:77262	Dr.6046	zgc:77262	13.28	24.35	14.97	17.92	17.07	91.35	5.21	2.5688e-06
148277672	eif4g2a	Dr.29749	eukaryotic translation initiation factor 4, gamma 2a	17.43	16.24	35.87	21.9	19.16	115.3	5.21	1.2757e-05
62955192	sip1	In multiple Geneids		33.62	45.73	29.09	22.23	30.66	168.14	5.21	3.8483e-06
41055657	hibadhb	Dr.14021	3-hydroxyisobutyrate dehydrogenase b	11	12.99	8.47	11.61	9.76	56.05	5.21	5.124e-07
292620698				22.41	27.87	25.99	10.29	12.89	103.45	5.2	1.8762e-05
41054142	shcbp1	Dr.106493	SHC SH2-domain binding protein 1	7.47	5.68	5.93	6.3	4.53	31.11	5.2	7.6598e-07
66472487	hrasb	Dr.8916	-Ha-ras Harvey rat sarcoma viral oncogene homolog b	1.66	2.71	3.67	1	0.7	10.12	5.2	0.00012085
110626180	zgc:101724	Dr.78374	zgc:101724	8.72	6.76	10.45	4.65	4.18	36.05	5.19	1.6668e-05
66472645	zgc:110008			41.3	38.15	44.91	23.89	24.39	179	5.18	5.0124e-06
41053386	tcea1	Dr.11529	transcription elongation factor A (SII), 1	16.81	18.13	13.28	10.62	8.36	69.63	5.18	6.7346e-06
41393116	arf1l	Dr.5438	ADP-ribosylation factor 1 like	66.41	58.18	70.61	72.01	56.79	335.04	5.17	1.083e-07
115529316				4.98	2.71	4.52	9.95	2.44	25.43	5.17	0.00010973
18858506	cxcr4b	Dr.75485	chemokine (C-X-C motif), receptor 4b	3.11	4.6	1.98	0.66	2.79	13.58	5.17	7.2563e-05
148277651	srrt	Dr.4841	serrate RNA effector molecule homolog (Arabidopsis)	20.96	26.25	20.9	51.1	27.52	151.59	5.17	2.6109e-05
47271411	ube2i	Dr.8127	ubiquitin-conjugating enzyme E2I	78.66	119.87	81.35	112.16	74.56	481.7	5.16	2.0573e-06
42476234	ran	Dr.32354	ras-related nuclear protein	243.66	602.87	366.62	345.77	337.96	1956.41	5.16	1.2237e-05
50345055	zgc:91845	Dr.78171	zgc:91845	0.62	2.71	1.69	3.32	2.44	11.11	5.15	4.2758e-05
189535737				1.04	1.62	1.69	1.66	4.53	10.86	5.15	0.00014366
189528048				8.72	9.74	13.28	6.64	12.19	52.1	5.15	3.8956e-06
47086250	nup43	Dr.85700	nucleoporin 43	8.51	10.28	3.11	4.98	5.23	33.08	5.15	3.3232e-05
41055563	cpne1	Dr.5243	copine I	71.81	136.65	103.66	152.31	95.12	575.76	5.14	5.6848e-06
292610920				5.19	18.94	16.38	17.59	10.1	70.12	5.14	2.6542e-05
41054026	iars	Dr.5185	isoleucyl-tRNA synthetase	23.66	42.21	62.42	24.22	56.09	214.06	5.13	2.6939e-05
50539895	zgc:92670	Dr.133191	zgc:92670	1.45	1.89	2.54	3.98	3.14	13.33	5.13	1.8132e-05
47086994	srp19	Dr.79112	signal recognition particle 19	4.77	8.66	7.91	9.95	1.74	33.82	5.12	5.2265e-05
212549534	ywhah	Dr.33131	tyrosine 3-monooxygenase/tryptophan 5-monooxygenase activation protein, eta polypeptide	19.92	12.99	14.97	12.28	10.1	71.85	5.11	4.0676e-06
41393100	fkbp4	Dr.3473	FK506 binding protein 4	54.38	75.49	43.5	96.56	81.18	358.99	5.11	6.9898e-06
62955122				15.15	16.24	10.17	30.53	24.74	98.76	5.1	2.6267e-05
61097893	smx5	Dr.75582	smx5	8.92	14.07	10.73	9.29	9.76	53.82	5.1	1.2759e-06
62955688	zgc:110137	In multiple Geneids		11.62	11.64	10.17	13.94	3.48	51.85	5.1	1.9634e-05
47087394	cd9b	Dr.50843	CD9 antigen, b	66.21	152.88	94.9	56.08	49.48	426.89	5.09	5.4323e-05
41054282	phf6	Dr.75858	PHD finger protein 6	3.94	5.41	3.39	6.3	4.53	23.95	5.08	3.1624e-06
41053392	zgc:77665			16.6	24.08	21.18	19.58	13.59	96.54	5.08	1.7973e-06
116812895	cpox	Dr.78554	coproporphyrinogen oxidase	5.4	5.95	6.5	3.32	5.57	27.16	5.08	2.2619e-06
50540313	zgc:92249	Dr.84875	zgc:92249	24.49	3.79	15.82	4.31	3.14	52.34	5.08	0.00058704
292611547				7.68	4.33	4.8	1	3.83	21.97	5.08	7.8446e-05
54400389	glrx	Dr.76464	glutaredoxin (thioltransferase)	35.91	60.34	60.44	42.14	53.66	256.28	5.08	1.9875e-06
131888920	irge4	Dr.134684	immunity-related GTPase family, e4	5.6	7.58	6.21	4.98	4.88	29.63	5.06	1.1151e-06
149773475	txlna	Dr.42541	taxilin alpha	17.43	21.11	17.79	19.25	18.81	95.55	5.06	3.0651e-08
194328696	riok2	In multiple Geneids		6.43	11.36	10.45	11.28	4.18	44.19	5.06	1.6861e-05
47086752	slc35c2	Dr.77782	solute carrier family 35, member C2	1.66	1.35	3.95		1.05	10.12	5.05	0.0011629
292622529				3.74	2.16	3.95	3.32	4.18	17.53	5.05	2.4774e-06
50345115	zgc:91984		zgc:91984	4.36	6.22	3.95	1.33	1.74	17.78	5.05	9.2105e-05
189536686				1.04	5.14	1.13	2.99	0.7	11.11	5.05	0.00044078
41054694	ssb	Dr.3463	Sjogren syndrome antigen B (autoantigen La)	139.26	92.54	123.71	108.18	91.98	561.2	5.05	1.0175e-06
122114539	trim3b	Dr.82876	tripartite motif-containing 3b	4.98	4.06	3.67	1	2.44	16.3	5.05	4.5944e-05
115430076	si:busm1-6a2.1	Dr.77515	si:busm1-6a2.1	8.92	8.66	12.43	8.63	6.62	45.68	5.05	2.592e-06
47174754	zgc:153867	Dr.75720	zgc:153867	30.72	53.31	48.58	41.15	54	229.86	5.05	1.871e-06
57524674	thoc3	Dr.78573	THO complex 3	7.89	19.21	11.3	9.62	8.01	56.54	5.05	2.699e-05
46358336	gclc	Dr.80394	glutamate-cysteine ligase, catalytic subunit	0.83	2.98	1.98	2.65	2.09	10.62	5.04	2.0617e-05
41282189	rtcd1	Dr.104448	RNA terminal phosphate cyclase domain 1	37.36	22.46	31.35	41.48	51.91	185.91	5.04	7.1307e-06
41055942	zw10	Dr.119861	ZW10 homolog, centromere/kinetochore protein (Drosophila)	2.08	2.71	3.39	3.32	1.74	13.33	5.03	5.3073e-06
31343487	u2af1	Dr.18312	U2(RNU2) small nuclear RNA auxiliary factor 1	2.28	1.62	1.98	3.32	2.09	11.36	5.03	5.8457e-06
51783966	tomm20a	Dr.76411	translocase of outer mitochondrial membrane 20 homolog a (yeast)	11	4.33	12.15	5.31	4.53	37.53	5.03	5.9491e-05
47085964	ptp4a3	Dr.119316	protein tyrosine phosphatase type IVA, member 3	9.13	3.52	1.41	0.33	0.35	14.81	5.02	0.0019877
38488724	gnaia	Dr.77804	guanine nucleotide binding protein (G protein), alpha inhibiting activity polypeptide a	1.87	2.44	4.8	1.99	0.7	11.85	5.02	0.00014789
292610812				3.32	4.06	2.82	2.32	1.74	14.32	5.02	8.8029e-06
41055236	alg9	Dr.82502	asparagine-linked glycosylation 9 homolog (S. cerevisiae, alpha- 1,2-mannosyltransferase)	13.91	27.33	1.98	15.6	13.24	72.34	5.02	0.00013583
292614547				3.74	4.6	4.24	7.96	6.27	26.91	5.02	1.0007e-05
50540535	zgc:77202		zgc:77202	3.53	3.25	1.69	1	2.09	11.6	5.02	4.0486e-05
38198652	cep97	Dr.6103	centrosomal protein 97	5.4	1.35	2.54	3.65	4.53	17.53	5.02	3.9811e-05
156713425	mrps34	Dr.16863	mitochondrial ribosomal protein S34	2.49	7.04	1.69	0.66	3.14	15.06	5.01	0.00038093
47086698	sypl2b	Dr.22923	synaptophysin-like 2b	5.6	7.31	5.65	2.65	2.44	23.7	5.01	3.6224e-05
292628539				4.36	7.31	2.82	2.99	3.48	20.99	5.01	3.4213e-05
62122908	zgc:113056	Dr.82759	zgc:113056	3.32	5.95	1.69	4.65	3.14	18.76	5	3.1781e-05
225690510	ncl	In multiple Geneids		376.69	422.39	434.97	754.58	624.71	2610.94	5	8.3429e-06
41152011	lrpap1	Dr.6972	low density lipoprotein receptor-related protein associated protein 1	15.57	38.96	13.84	15.93	17.42	101.47	4.99	6.5481e-05
170172600	dgcr8	In multiple Geneids		22.83	39.51	14.69	15.26	15.68	107.65	4.99	5.3157e-05
47086978	sgsm3	Dr.75230	small G protein signaling modulator 3	9.96	14.07	14.4	11.61	7.67	57.53	4.98	3.4294e-06
61651807	rfc2	Dr.38728	replication factor C (activator 1) 2	0.83	2.98	3.67	1.33	2.09	10.86	4.98	7.5612e-05
47086260	mfap4	Dr.86370	microfibrillar-associated protein 4	2.91	4.33	11.3	6.3	2.44	27.16	4.98	0.00017433
41054252	ercc4	Dr.26626	excision repair cross-complementing rodent repair deficiency, complementation group 4	1.87	4.06	3.95	3.32	0.7	13.83	4.97	7.0267e-05
61806515	hdhd2	Dr.15003	haloacid dehalogenase-like hydrolase domain containing 2	6.02	9.47	5.65	9.29	5.57	35.8	4.97	5.6829e-06
269973890	actn1	Dr.79526	actinin, alpha 1	2.7	3.52	2.26	0.66		11.36	4.97	0.0006315
56790304	psen1	Dr.75852	presenilin 1	12.04	11.36	13.28	12.94	8.01	57.28	4.97	1.0729e-06
45387520	arpc4	Dr.13393	actin related protein 2/3 complex, subunit 4	52.72	60.61	59.88	65.04	52.96	289.36	4.97	6.6958e-08
157419135	eif4g2b	Dr.36043	eukaryotic translation initiation factor 4, gamma 2b	213.15	181.56	113.55	115.48	172.47	791.06	4.97	5.3771e-06
66392147	nup88	Dr.4121	nucleoporin 88	15.57	21.38	16.38	27.54	20.56	100.73	4.97	2.9776e-06
292629479				25.74	28.14	25.7	20.91	21.6	121.23	4.96	2.397e-07
124430732	pds5a	Dr.9343	PDS5, regulator of cohesion maintece, homolog A (S. cerevisiae)	3.53	5.95	5.37	5.64	4.88	25.18	4.96	1.184e-06
212549741	prrc1	Dr.79971	proline-rich coiled-coil 1	6.64	12.72	11.3	15.26	9.06	54.56	4.96	7.9897e-06
292626085				29.68	17.05	16.66	8.3	15.68	86.66	4.96	3.6236e-05
62955638	ppa1	Dr.44230	pyrophosphatase (inorganic) 1	29.68	30.04	30.79	42.47	19.86	151.59	4.96	4.6071e-06
165972496	si:dkey-20d21.7	Dr.74727	si:dkey-20d21.7	3.53	11.09	4.8	5.64	3.83	28.64	4.96	7.7567e-05
50344959	rap1a	Dr.5310	RAP1A, member of RAS oncogene family	15.36	20.84	16.66	17.59	17.77	87.4	4.95	1.7058e-07
41055707	psmd3	Dr.13797	proteasome (prosome, macropain) 26S subunit, non-ATPase, 3	5.6	5.68	3.67	14.6	6.62	35.8	4.95	0.00011473
68448488	zgc:110460	Dr.109535	zgc:110460	3.11	6.76	3.11	0.66	2.09	15.55	4.94	0.00025144
160333684	ppp4r2b	In multiple Geneids		5.4	4.6	10.45	3.65	3.14	26.91	4.94	8.1156e-05
41054442	snrpa	Dr.76157	small nuclear ribonucleoprotein polypeptide A	8.92	11.64	15.82	9.95	9.41	55.06	4.94	3.9786e-06
38198650	fam107b	Dr.79005	family with sequence similarity 107, member B	8.72	4.87	2.54	3.65	3.48	22.96	4.94	7.1644e-05
47550698	syncrip	Dr.75407	synaptotagmin binding, cytoplasmic RNA interacting protein	26.77	45.19	36.72	55.08	41.11	202.21	4.94	4.2075e-06
47086764	mat2a	Dr.132178	methionine adenosyltransferase II, alpha	82.19	98.76	67.51	62.38	63.41	369.36	4.93	1.853e-06
41393114	nucb2b	Dr.79907	nucleobindin 2b	7.26	15.15	12.71	13.61	11.15	59.01	4.93	3.9961e-06
123705029	zgc:136380	Dr.31849	zgc:136380	15.77	19.48	15.53	24.89	16.03	90.36	4.93	2.2771e-06
192455623	si:dkey-193b15.5	Dr.89538	si:dkey-193b15.5	3.32	3.79	3.95	1.99	1.74	14.57	4.93	1.4594e-05
295834769				23.45	33.55	46.04	32.19	40.42	172.83	4.92	3.6016e-06
58801515	tomm40	Dr.75289	translocase of outer mitochondrial membrane 40 homolog (yeast)	38.4	42.21	35.02	64.04	34.14	210.36	4.92	6.94e-06
47087046	zgc:56317			14.53	15.69	21.47	9.29	17.07	76.79	4.92	6.4007e-06
41054454	dnaja1l	Dr.78242	DnaJ (Hsp40) homolog, subfamily A, member 1, like	1.66	3.79	0.56		2.44	10.37	4.91	0.0011981
168693602	lap3	Dr.79192	leucine aminopeptidase 3	12.87	11.64	13.56	11.28	5.23	53.58	4.91	8.6147e-06
50540133	zgc:92799	Dr.86887	zgc:92799	3.74	5.68	4.24	1.99	0.7	16.05	4.91	0.0001262
41054550	dnajc3	Dr.77134	DnaJ (Hsp40) homolog, subfamily C, member 3	8.3	9.74	5.65	5.31	5.23	33.58	4.91	8.312e-06
147902709	zgc:123107	Dr.87117	zgc:123107	1.87	4.87	10.73	0.66		22.22	4.9	0.0042738
41054448	det1	Dr.78503	de-etiolated homolog 1 (Arabidopsis)	2.7	5.14	3.67	4.31	3.83	19.26	4.9	2.7668e-06
41054428	fam164a	Dr.78720	family with sequence similarity 164, member A	7.68	7.85	6.78	4.65	4.53	30.86	4.9	4.4259e-06
42476231	dia1	Dr.3433	diaphorase (NADH) (cytochrome b-5 reductase)	4.57	9.2	8.19	6.97	3.83	32.1	4.9	1.5666e-05
27545270	taf7	In multiple Geneids		7.68	5.95	6.21	0.66	2.44	22.47	4.9	0.00016458
292612134				4.57	8.66	7.91	12.28	5.92	38.52	4.9	2.0288e-05
292616454				6.43	4.33	5.93	2.65	9.41	28.15	4.9	3.8144e-05
41055167	calub	Dr.1956	calumenin b	3.74	2.98	3.11	2.65	1.39	13.58	4.9	9.943e-06
190570281	hcfc1b	In multiple Geneids		30.72	57.91	32.48	50.77	33.45	200.97	4.89	8.6546e-06
52218939	zgc:92115	Dr.152142	zgc:92115	3.53	5.14	9.04	3.98	2.79	23.95	4.89	6.6114e-05
57524558	zgc:101016	Dr.34238	zgc:101016	8.3	10.28	8.19	14.93	13.59	54.07	4.89	6.233e-06
229324848	rpl22l1	Dr.76429	ribosomal protein L22-like 1	4.57	18.4	3.39	2.65	6.62	34.81	4.88	0.00067009
292618085				2.91	4.6	2.82	2.65	2.44	15.06	4.88	6.523e-06
41054769	wdr1	Dr.121487	WD repeat domain 1	68.07	74.14	64.68	88.6	57.14	344.17	4.88	8.3422e-07
189516111				11	14.61	19.21	12.28	13.24	68.64	4.88	2.6979e-06
18859058	nar	Dr.75095	no arches	2.49	4.33	3.67	1.66	2.79	14.57	4.88	1.5369e-05
268836265	seh1l	Dr.20191	SEH1-like (S. cerevisiae)	3.74	10.55	14.4	5.64	8.71	41.97	4.88	5.7837e-05
41054755	ptpn12	Dr.84683	protein tyrosine phosphatase, non-receptor type 12	37.77	20.84	12.15	11.95	8.01	88.39	4.87	0.0001923
48597016	hnrnpu	Dr.75178	heterogeneous nuclear ribonucleoprotein U	19.72	18.4	20.34	27.54	15.68	99.01	4.87	2.3541e-06
41053637	ptgesl	In multiple Geneids		3.94	9.2	3.95	3.65	2.09	22.22	4.87	0.00012778
27545298	dag1	Dr.51273	dystroglycan 1	6.64	3.52	4.24	1.33	2.79	18.02	4.87	8.2745e-05
56118287	rhoab	In multiple Geneids		17.23	16.78	22.6	4.31	5.57	64.69	4.86	0.00013504
41056138	zgc:63779	Dr.81366	zgc:63779	7.47	8.39	9.89	9.29	12.19	45.92	4.86	1.3778e-06
189524326				16.19	58.99	46.04	42.14	34.84	192.33	4.85	2.6914e-05
292628105				0.62	3.52	4.52	1.66	1.39	11.36	4.85	0.00023822
292616064				8.72	10.82	10.17	8.3	6.62	43.21	4.84	1.2829e-06
57525809	pibf1	Dr.55541	progesterone immunomodulatory binding factor 1	4.98	2.98	3.95	4.65	1.05	17.04	4.84	4.3989e-05
51871371	phf20b	Dr.2818	PHD finger protein 20, b	4.98	5.95	11.86	10.29	8.01	39.75	4.84	1.6569e-05
302393606				90.7	129.07	94.06	131.07	103.48	530.34	4.84	1.0409e-06
292618675				13.7	17.86	16.1	11.61	11.5	68.39	4.83	1.6862e-06
113678711	si:dkey-149j18.2	In multiple Geneids		6.23	27.06	14.97	19.25	10.45	75.3	4.83	7.7507e-05
66472743	nmt1a	Dr.77367	N-myristoyltransferase 1a	4.98	7.31	7.34	7.63	9.06	35.06	4.83	1.8448e-06
194018726	arpc5lb	Dr.114929	actin related protein 2/3 complex, subunit 5-like, b	4.57	3.52	4.24	5.64	5.57	22.71	4.82	1.5138e-06
47086498	tbcb	Dr.860	tubulin folding cofactor B	11.21	11.91	12.71	7.96	7.67	49.63	4.82	2.9144e-06
194595499	cish	In multiple Geneids		3.11	10.28	20.62	3.32	4.18	40	4.82	0.00069567
47086566	mpeg1	Dr.23608	macrophage expressed 1	0.62	7.04	5.65	0.66	2.44	15.8	4.81	0.00067288
198282010	brd2a	Dr.75177	bromodomain-containing 2a	51.06	35.72	30.79	37.5	53.66	200.97	4.81	3.7715e-06
292623852				4.36	3.25	6.21	6.97	4.88	24.69	4.81	7.7779e-06
169403962	sept8a	Dr.76784	septin 8a	2.49	2.98	2.82	1.66	3.14	12.59	4.81	2.8692e-06
255003703	ccnk	Dr.80329	cyclin K	6.23	10.82	1.98	0.66	0.35	19.26	4.81	0.0015893
47087306	ube2n			11	12.99	13.84	19.91	14.98	69.87	4.8	3.1485e-06
41055705	cd2bp2	Dr.14117	CD2 antigen (cytoplasmic tail) binding protein 2	6.43	6.76	7.91	11.95	8.36	39.75	4.8	5.6877e-06
41055661	bysl	Dr.77976	bystin-like	103.56	110.67	80.5	142.69	120.55	535.52	4.8	2.0005e-06
70887566	zgc:114121	Dr.82288	zgc:114121	2.91	3.52	1.98	6.3	2.79	16.79	4.8	5.7023e-05
56693248	zgc:101872	Dr.42075	zgc:101872	5.19	4.06	6.21	9.29	2.79	26.42	4.8	4.5773e-05
292625801				31.75	33.82	29.37	9.62	8.71	108.63	4.8	0.00010161
50233794	txnrd1	Dr.77564	thioredoxin reductase 1	23.45	14.88	25.14	16.26	13.59	89.38	4.79	7.2949e-06
238624119	zgc:173506	In multiple Geneids		7.68	11.64	11.02	7.63	5.92	41.97	4.78	7.0138e-06
41055183	tra2b	Dr.9221	transformer 2 beta homolog (Drosophila)	2.91	7.58	5.93	4.31	9.76	29.13	4.78	4.4009e-05
50355957	zgc:65891	Dr.28443	zgc:65891	6.43	3.25	3.95	0.66	1.74	15.31	4.78	0.00025641
292617352				6.02	3.52	3.11	3.98	2.79	18.52	4.77	1.3673e-05
52218925	zgc:92445	Dr.82529	zgc:92445	6.02	13.8	7.63	5.31	5.57	36.54	4.77	5.3479e-05
254588037	vps13a	Dr.19565	vacuolar protein sorting 13 homolog A (S. cerevisiae)	12.87	12.99	10.73	14.6	10.45	58.76	4.77	4.6188e-07
176866328	zgc:158415	Dr.79019	zgc:158415	13.28	7.58	33.05	21.9	32.75	103.45	4.76	8.8972e-05
41053352	blmh	Dr.1479	bleomycin hydrolase	4.36	12.99	8.19	5.97	5.57	35.31	4.76	5.2537e-05
47086814	ubxn1	Dr.77070	UBX domain protein 1	10.38	8.66	14.69	5.64	6.27	43.45	4.76	2.9977e-05
42538981	phf16	Dr.5024	PHD finger protein 16	6.02	10.82	8.19	9.62	6.62	39.26	4.76	4.1913e-06
47086078	cbwd	Dr.33178	COBW domain containing	3.11	10.28	5.65	6.97	4.88	29.38	4.76	4.2263e-05
118722335	fam98b	Dr.84743	family with sequence similarity 98, member B	1.25	2.98	2.54	4.65	2.09	12.84	4.75	5.6642e-05
41054152	zgc:55363			2.49	3.25	4.8	2.32	9.76	21.48	4.75	0.0002523
292621955				7.68	13.26	7.63	2.65	2.09	31.6	4.74	0.00025273
41055541	gadd45aa	Dr.27107	growth arrest and DNA-damage-inducible, alpha, a	3.32	5.68	3.95	7.63	4.18	23.46	4.74	1.809e-05
71834311	zgc:109926	Dr.75483	zgc:109926	3.74	2.98	4.24	3.98	4.88	18.76	4.73	1.1671e-06
41055264	mfn1	Dr.78201	mitofusin 1	49.6	29.76	34.46	24.22	37.28	165.92	4.73	6.6679e-06
292628583				10.38	7.04	3.11		0.35	24.69	4.73	0.0030432
292621565				5.4	6.49	3.11	7.63	4.53	25.68	4.73	1.3059e-05
47550708	tmed10	Dr.77677	transmembrane emp24-like trafficking protein 10 (yeast)	100.04	117.71	101.96	126.1	104.18	519.97	4.73	1.4143e-07
41053340	dhx16	Dr.76186	DEAH (Asp-Glu-Ala-His) box polypeptide 16	14.11	18.4	13.84	18.25	15.33	75.55	4.73	4.5268e-07
47086750	zgc:76988	Dr.77460	zgc:76988	35.7	24.08	28.81	11.28	17.42	110.86	4.73	3.3461e-05
41056030	chid1	Dr.20227	chitinase domain containing 1	5.4	10.82	12.43	3.65	4.53	34.81	4.73	0.00010302
47086762	lasp1	Dr.77581	LIM and SH3 protein 1	8.72	21.65	18.92	13.61	12.89	71.6	4.72	1.6205e-05
240120157	zgc:152998	Dr.76226	zgc:152998	94.22	120.68	78.24	61.06	75.26	405.65	4.72	6.0939e-06
41054040	ecd	In multiple Geneids		13.7	16.24	28.81	26.55	20.56	99.99	4.72	1.0845e-05
292616843				7.68	11.64	3.95	20.57	14.98	55.55	4.72	0.00010881
66472647				18.26	36.53	27.4	14.93	15.33	106.17	4.72	3.6347e-05
292612159				17.02	16.24	18.08	20.57	3.83	71.35	4.71	4.3074e-05
41387141	zgc:73369			10.17	10.82	8.47	2.65	5.92	35.8	4.71	4.7292e-05
292629368				3.94	2.16	3.11	5.31	0.7	14.32	4.7	0.00013417
50838823	gnl3l	Dr.3178	guanine nucleotide binding protein-like 3 (nucleolar)-like	2.49	4.33	5.08	2.99	3.48	17.28	4.7	8.0848e-06
41054747	rap1b	Dr.76648	RAS related protein 1b	42.34	66.29	59.31	48.12	50.17	250.35	4.7	1.2954e-06
147904281	zgc:162293	Dr.114039	zgc:162293	5.6	10.55	6.21	9.95	3.14	33.33	4.7	4.6627e-05
41055477	cops8	Dr.78319	COP9 constitutive photomorphogenic homolog subunit 8 (Arabidopsis)	13.91	27.87	21.18	18.58	24.04	99.25	4.7	5.0651e-06
292620290				8.3	6.22	5.93	4.98	3.48	27.16	4.7	1.1113e-05
66773160	hmbsb	Dr.78873	hydroxymethylbilane synthase, b	2.08	3.79	3.95	7.63	2.79	19.01	4.7	9.8223e-05
66472573	zgc:110354	Dr.88891	zgc:110354	7.89	6.49	14.97	1.33	1.39	30.12	4.7	0.00070597
18858884	id1	Dr.75570	inhibitor of DNA binding 1	11.41	9.2	15.25	5.97	5.23	44.19	4.7	4.5801e-05
224809218	ash2l	Dr.75618	ash2 (absent, small, or homeotic)-like (Drosophila)	11.62	11.64	12.43	14.27	8.71	55.06	4.69	1.0979e-06
55925214	zgc:103488	Dr.16065	zgc:103488	5.81	5.41	5.93	4.98	3.14	23.7	4.69	3.2555e-06
261337155	cox10	In multiple Geneids		43.58	22.19	36.72	39.16	26.83	158.01	4.69	6.238e-06
295834850				1.66	2.71	2.26	3.65	1.05	10.62	4.69	4.736e-05
47086830	ilf3			24.91	21.92	24.29	24.89	19.51	108.14	4.68	1.4094e-07
70778969	taf1b	Dr.80597	TATA box binding protein (Tbp)-associated factor, RNA polymerase I, B	2.28	3.52	3.39	5.31	5.57	18.76	4.67	1.8786e-05
292621436				6.85	9.2	5.65	1.99	0.35	22.47	4.67	0.00039438
41054384	bzw1a	Dr.78068	basic leucine zipper and W2 domains 1a	45.04	36.8	52.25	57.41	51.57	227.15	4.67	9.3264e-07
311307320				73.47	50.6	40.39	12.28	29.62	192.58	4.67	0.00012253
47087408	fpgs	Dr.81920	folylpolyglutamate synthase	16.6	14.34	19.77	23.89	19.86	88.14	4.67	1.8025e-06
41055416	zgc:56418			205.05	128.53	166.08	212.7	154.7	807.35	4.66	2.2781e-06
47087336	uba3	Dr.4224	ubiquitin-like modifier activating enzyme 3	24.28	31.39	25.7	32.19	26.48	130.36	4.65	3.4783e-07
50540243	zgc:92716	Dr.85830	zgc:92716	2.28	5.41	4.24	1.99	2.79	15.55	4.65	4.6147e-05
56090157	prpsap2	Dr.106367	phosphoribosyl pyrophosphate synthetase-associated protein 2	7.06	4.06	3.11	8.3	4.53	25.18	4.65	3.4753e-05
292611581				35.49	36.8	27.12	49.44	37.98	173.82	4.65	2.8001e-06
41054977	prkcsh	Dr.76218	protein kinase C substrate 80K-H	19.92	62.51	44.63	48.78	41.81	202.46	4.65	2.0929e-05
160333639	snx10b	Dr.118484	sorting nexin 10b	7.89	11.36	9.6	2.65	3.83	32.84	4.65	0.00010189
292611735				11	14.07	12.71	12.28	7.32	53.33	4.65	3.389e-06
47086676	clic1	Dr.1735	chloride intracellular channel 1	19.92	36.8	30.22	23.23	20.56	121.47	4.65	7.8431e-06
47086002	m6pr	Dr.77980	mannose-6-phosphate receptor (cation dependent)	3.53	6.76	7.34	8.96	5.57	29.87	4.64	1.3378e-05
292618812				3.11	4.6	5.93	5.31	4.18	21.48	4.64	4.0255e-06
117606150	zgc:153084	Dr.18508	zgc:153084	2.49	6.22	2.82		2.09	15.8	4.64	0.00097267
194578988	rfxank	Dr.92699	regulatory factor X-associated ankyrin-containing protein	0.62	2.98	3.39	2.99	2.79	11.85	4.64	4.6691e-05
47550800	zgc:64012	Dr.32955	zgc:64012	34.45	52.22	35.87	55.75	40.76	202.95	4.63	3.2422e-06
148223584	si:ch211-154e15.3		si:ch211-154e15.3	2.08	5.68	1.41	5.97	1.39	15.31	4.63	0.00031801
292627191				11	19.21	14.4	10.95	20.21	70.12	4.63	9.7892e-06
66773139	polr2j	Dr.86671	polymerase (RNA) II (DNA directed) polypeptide J	5.6	5.95	6.5	7.3	8.01	30.86	4.63	6.5984e-07
71834393	mrps18a	Dr.75742	mitochondrial ribosomal protein S18A	1.25	3.79	4.8	4.98	1.74	15.31	4.62	0.00010053
61806465	spopla	Dr.84463	speckle-type POZ protein-like a	7.47	4.6	4.8	0.33	0.7	16.54	4.62	0.00066046
47087362	zranb2	Dr.32820	zinc finger, RAN-binding domain containing 2	18.06	31.66	21.18	27.21	20.56	109.62	4.62	4.1946e-06
18859016	men1	In multiple Geneids		3.74	1.89	1.98	1.66	3.83	12.1	4.62	3.8347e-05
169646262	dhx15	Dr.4024	DEAH (Asp-Glu-Ala-His) box polypeptide 15	13.49	20.02	18.36	12.61	21.6	79.5	4.62	3.9959e-06
62955312	zgc:112484	Dr.42972	zgc:112484	7.47	2.71	3.39	2.32	0.7	15.31	4.61	0.00044378
41055581	pdap1	Dr.1791	pdgfa associated protein 1	9.34	3.25	0.85	7.63	3.83	22.96	4.61	0.00030735
41387193	xrcc4	Dr.83748	X-ray repair complementing defective repair in Chinese hamster cells 4	3.53	3.52	3.39	2.65	2.44	14.32	4.61	1.11e-06
90093315	zgc:136890			44.62	46.27	55.36	17.26	14.63	164.19	4.61	9.9085e-05
67972631	lman2la	Dr.86791	lectin, mannose-binding 2-like a	9.75	3.79	5.08	11.28	6.27	33.33	4.61	5.1081e-05
292613951				3.74	4.87	1.41	1.99		13.83	4.61	0.00085769
51010912	ddx18	Dr.24235	DEAD (Asp-Glu-Ala-Asp) box polypeptide 18	16.6	6.49	5.37	12.28	6.97	43.95	4.61	8.5736e-05
292627484				4.77	6.22	5.93	4.65	4.18	23.7	4.6	1.2049e-06
18859276				4.15	4.33	8.19	1.33	1.05	17.53	4.6	0.00044397
57524545	tnpo2	Dr.94967	transportin 2 (importin 3, karyopherin beta 2b)	0.83	3.25	1.69	4.98	3.48	13.09	4.6	0.00014583
48926638	rap2b	Dr.1058	RAP2B, member of RAS oncogene family	14.94	5.41	7.06	1.66	1.05	27.65	4.59	0.00097831
110626148	max	Dr.5013	myc-associated factor X	39.02	37.61	39.54	61.06	52.26	210.6	4.59	3.6935e-06
303227985				7.47	5.14	5.08	5.31	4.18	24.94	4.59	3.6444e-06
47087220	zgc:66443	Dr.3955	zgc:66443	1.87	1.89	2.54	3.65	1.39	10.37	4.57	3.2014e-05
53933255	zgc:101858	Dr.106404	zgc:101858	25.53	43.29	27.12	42.81	33.1	157.03	4.57	5.2784e-06
50344835	psmc1b	Dr.1187	proteasome (prosome, macropain) 26S subunit, ATPase, 1b	64.55	68.73	55.36	68.69	50.17	280.97	4.57	5.0352e-07
66773055	psma2	Dr.75941	proteasome (prosome, macropain) subunit, alpha type, 2	8.09	9.2	9.32	4.65	5.23	33.33	4.57	1.2456e-05
215276973	alg6	Dr.34150	asparagine-linked glycosylation 6 homolog (S. cerevisiae, alpha-1,3-glucosyltransferase)	3.94	9.2	6.78	4.98	5.92	28.15	4.57	1.6263e-05
189525992				4.77	10.01	3.95	8.3	1.39	25.92	4.56	0.00019698
113678864	si:dkey-103i16.2	Dr.119082	si:dkey-103i16.2	1.04	2.98	2.54	2.65	2.44	10.62	4.56	1.5837e-05
192455657	zgc:194319	Dr.84475	zgc:194319	7.89	21.11	11.3	21.57	12.89	68.14	4.56	4.0988e-05
113679793	srd5a3	Dr.81044	steroid 5 alpha-reductase 3	4.36	5.41	2.54	4.31	2.09	17.04	4.55	2.7748e-05
41282178	hsp90b1	Dr.76602	heat shock protein 90, beta (grp94), member 1	252.79	104.99	85.3	81.63	112.19	579.96	4.55	0.00014292
41054156	zgc:55794	Dr.80343	zgc:55794	5.19	7.04	5.93	11.95	9.76	36.29	4.55	2.3285e-05
41054222	rrad	Dr.80392	Ras-related associated with diabetes	38.6	2.71	1.13	2.32	0.35	40.98	4.54	0.012498
292623297				5.6	1.89	2.82	5.31	3.14	17.04	4.54	5.2526e-05
50540187	clic2	Dr.84618	chloride intracellular channel 2	14.32	25.98	22.88	18.58	16.38	89.13	4.54	5.2607e-06
292609687				3.32	3.79	6.21	5.97	5.23	22.22	4.53	7.4303e-06
41387211	chmp7	Dr.84727	CHMP family, member 7	12.87	24.89	17.23	22.56	19.51	87.9	4.53	5.1859e-06
157311774	si:ch211-137i24.10	Dr.85476	si:ch211-137i24.10	17.43	43.56	35.87	23.56	25.09	131.6	4.52	2.57e-05
71480067	si:dkey-30h14.2		si:dkey-30h14.2	4.36	10.55	7.91	6.64	5.23	31.36	4.52	2.3263e-05
41055975	zgc:55344			8.92	7.85	15.82	10.95	8.36	46.91	4.52	1.5077e-05
157743331	puf60a	Dr.33597	poly-U binding splicing factor a	64.13	47.35	55.08	57.41	39.37	238.01	4.52	1.6857e-06
121583680	zgc:158285			3.11	8.39	5.37	5.97	3.14	23.46	4.52	4.9815e-05
116517273	zgc:153997	Dr.67670	zgc:153997	68.9	52.76	43.78	31.19	23.69	198.75	4.51	4.1738e-05
54400377	mcfd2	Dr.76565	multiple coagulation factor deficiency 2	8.3	24.62	10.73	3.32	4.88	46.66	4.5	0.00066486
41152282	hpca	Dr.11184	hippocalcin	3.32	4.06	4.24	6.64	4.53	20.49	4.5	8.9263e-06
47086176	zgc:85909	Dr.79074	zgc:85909	10.38	11.64	4.52	1.33	0.7	25.68	4.49	0.00091507
292621043				2.08		3.11	2.65	1.39	10.37	4.49	0.00021386
292617121				3.53	3.52	2.54	2.99	4.18	15.06	4.49	1.8761e-06
125630298	gna12	Dr.36967	guanine nucleotide binding protein (G protein) alpha 12	3.74	4.87	7.91	3.65	2.09	20	4.49	8.899e-05
61806579	tufm	Dr.76065	Tu translation elongation factor, mitochondrial	2.49	10.01	3.67	3.98	3.48	21.23	4.49	0.00025284
116004540	zgc:153361	Dr.91556	zgc:153361	2.08	3.79	2.82	4.31	6.27	17.28	4.48	4.7736e-05
41055428	rars2	Dr.6341	arginyl-tRNA synthetase 2, mitochondrial (putative)	5.19	5.95	6.21	2.65	3.14	20.74	4.48	2.5104e-05
292628830				7.06	21.11	13.84	25.88	13.94	73.33	4.48	6.2591e-05
47086520	zgc:55741	Dr.75264	zgc:55741	40.06	53.04	44.06	35.17	34.49	185.17	4.48	1.8633e-06
181342139	si:ch211-251j10.4	Dr.105602	si:ch211-251j10.4	4.98	9.74	4.8	6.3	4.53	27.16	4.47	2.6131e-05
113681914	si:ch211-105d11.3	In multiple Geneids		5.4	11.64	9.04	3.32	7.32	32.84	4.47	5.93e-05
41152296	zgc:73111	Dr.117007	zgc:73111	28.64	37.07	31.35	30.2	29.62	140.24	4.47	2.1003e-07
41055579	sept7a	Dr.150458	septin 7a	26.36	22.73	10.45	29.86	9.76	88.64	4.47	7.5996e-05
71480073	zgc:112345			12.45	12.45	14.97	18.25	9.06	60	4.47	6.8858e-06
41055737	psmc2	Dr.75589	proteasome (prosome, macropain) 26S subunit, ATPase 2	24.28	48.71	43.21	36.17	29.96	162.71	4.46	8.7422e-06
50344911	fntb	Dr.77794	farnesyltransferase, CAAX box, beta	19.92	43.02	22.31	27.21	21.6	119.5	4.46	2.566e-05
170784870	hmgb3a	Dr.76671	high-mobility group box 3a	17.64	20.56	19.49	11.28	11.15	71.35	4.45	1.053e-05
41152452	ywhabl	Dr.76857	tyrosine 3-monooxygenase/tryptophan 5-monooxygenase activation protein, beta polypeptide like	105.02	74.41	60.16	78.98	70.38	346.15	4.45	3.6094e-06
302191717				3.32	4.06	2.82	9.29	6.62	23.21	4.44	0.00011889
40786397	pkm2a	Dr.79861	pyruvate kinase, muscle, a	55.83	24.62	27.68	22.56	22.65	136.29	4.44	7.6946e-05
66773127	prdx5	Dr.76116	peroxiredoxin 5	17.64	13.53	20.34	13.27	12.19	68.39	4.44	4.3129e-06
18859270	psmb6	Dr.11843	proteasome (prosome, macropain) subunit, beta type, 6	5.19	2.44	6.78	3.32	1.74	17.28	4.44	0.00013225
238624196	si:dkey-147f20.5	In multiple Geneids		4.57	4.6	2.54	6.3	5.92	21.23	4.44	1.5376e-05
292611759				8.3	8.12	13.84	12.94	8.36	45.68	4.43	9.7432e-06
76253907	rabggtb	Dr.79075	Rab geranylgeranyltransferase, beta subunit	2.91	3.79	3.39	1	1.74	11.36	4.43	7.2255e-05
33504542	atp6v1ba	Dr.75462	ATPase, H+ transporting, lysosomal, V1 subunit B, member a	4.36	6.22	5.65	3.65	2.44	19.75	4.42	2.3251e-05
292625740				4.77	7.04	5.93	5.64	5.92	25.92	4.42	6.4294e-07
51010918	zgc:92607	In multiple Geneids		104.19	140.98	88.69	116.8	105.92	492.31	4.42	1.6002e-06
47085784	zgc:55943	Dr.151869	zgc:55943	4.15	4.6	4.24	2.32	3.14	16.3	4.42	7.3032e-06
47086828	ahsa1l	Dr.2594	AHA1, activator of heat shock protein ATPase homolog 1, like	12.87	10.01	14.97	16.26	6.27	53.33	4.42	2.1269e-05
40538751	ck2a1	Dr.75097	casein kinase 2 alpha 1	27.19	25.44	23.16	26.88	21.6	109.62	4.41	1.5841e-07
41055475	panx1	Dr.118099	pannexin 1	3.94	3.79	8.47	5.31	1.74	20.49	4.41	0.00014116
41056164	hig1	Dr.76367	hypoxia induced gene 1	71.19	25.16	31.07	32.85	24.39	162.71	4.41	0.00013424
55925555	smarcb1a	Dr.84320	SWI/SNF related, matrix associated, actin dependent regulator of chromatin, subfamily b, member 1a	7.06	8.12	7.91	6.97	1.05	27.41	4.41	8.618e-05
47271441	shfm1	Dr.32562	split hand/foot malformation (ectrodactyly) type 1	27.6	37.88	33.33	29.2	23.34	133.32	4.4	2.0234e-06
136255625	sestd1	Dr.79572	SEC14 and spectrin domains 1	3.94	4.6	1.69	3.32	2.44	14.07	4.4	3.0606e-05
62955332	ppie	Dr.79339	peptidylprolyl isomerase E (cyclophilin E)	6.64	17.59	12.43	23.56	16.38	67.4	4.4	4.9845e-05
160333681	hspa8	In multiple Geneids		400.14	812.03	713.75	569.09	550.85	2679.08	4.4	8.2362e-06
41054502				4.77	5.41	2.54	1.33	2.79	14.81	4.4	0.00010877
47086778	tia1	Dr.67342	cytotoxic granule-associated RNA binding protein 1	1.66	2.16	4.24	3.98	4.53	14.57	4.4	4.3032e-05
47086516	ranbp1	Dr.21188	RAN binding protein 1	2.7	3.25	2.26	1.99	2.44	11.11	4.39	2.3302e-06
47086578	gtf2e2	Dr.51	general transcription factor IIE, polypeptide 2, beta	1.87	3.25	4.24	5.97	2.09	15.31	4.39	9.6256e-05
55925192	gpn3	Dr.107985	GPN-loop GTPase 3	4.77	1.89	3.67	1.33	0.7	10.86	4.39	0.00037973
51011078	zgc:92467	Dr.118688	zgc:92467	8.3	5.95	6.21	4.98	5.23	26.91	4.39	3.7908e-06
41151979				6.02	11.64	8.19	9.95	10.1	40.24	4.38	5.4554e-06
190358609	si:ch211-255l12.1	Dr.50626	si:ch211-255l12.1	8.09	11.91	5.37	12.61	9.06	41.23	4.38	1.739e-05
50344797	ube2l3		ubiquitin-conjugating enzyme E2L 3	6.02	28.41	17.23	14.6	20.56	76.04	4.38	8.8954e-05
27545230	adssl	Dr.18323	adenylosuccinate synthase, like	9.55	19.48	16.1	11.95	15.68	63.7	4.38	9.101e-06
52219179	zgc:101894			4.15	4.87	6.21	1.66	7.67	21.48	4.37	8.1219e-05
292626692				27.19	26.52	25.42	31.86	23.69	117.77	4.37	3.064e-07
49533614	ctnnb2	Dr.29035	catenin, beta 2	35.07	56.01	58.18	105.85	72.12	285.91	4.37	4.684e-05
50539983				6.23	7.85	9.89	6.64	5.57	31.6	4.37	5.6554e-06
53933231	zgc:91802	Dr.76072	zgc:91802	5.6	5.68	4.52	5.64	6.27	24.2	4.37	3.1894e-07
82658185	zgc:123326	Dr.132817	zgc:123326	197.37	155.05	107.9	108.84	126.13	606.63	4.36	1.0134e-05
300863119				9.96	21.38	12.43	7.96	9.76	53.58	4.36	6.4771e-05
55925228	rpia	Dr.30388	ribose 5-phosphate isomerase A (ribose 5-phosphate epimerase)	26.77	38.42	20.9	30.53	34.49	131.6	4.35	4.7966e-06
41055721	zgc:55908			12.66	20.29	16.1	29.2	13.94	80.24	4.35	3.2197e-05
167555241	ncalda	Dr.151441	neurocalcin delta a	20.55	12.72	15.82	9.95	13.59	63.21	4.35	1.0518e-05
189533801				2.7	6.76	3.39	3.65	4.53	18.27	4.34	3.6744e-05
41055135	htatsf1	Dr.77530	HIV TAT specific factor 1	4.57	3.52	6.21	5.31	3.14	19.75	4.34	1.1343e-05
145587690	mrpl39	Dr.39871	mitochondrial ribosomal protein L39	6.23	1.89	3.39	1.33	1.39	12.34	4.34	0.00050618
51571920	phax	Dr.76596	phosphorylated adaptor for RNA export	0.62	2.16	2.82	3.98	2.09	10.12	4.34	0.00014096
292624282				15.77	14.07	17.51	15.26	8.01	61.23	4.34	8.4414e-06
292620317				114.36	89.56	61.86	118.13	121.6	438.24	4.33	7.5468e-06
54400539	si:ch211-150c22.2	Dr.1823	si:ch211-150c22.2	7.68	7.58	7.63	14.27	7.32	38.52	4.33	2.5144e-05
295834898				10.38	3.52	15.53	5.64	3.14	33.08	4.33	0.00041711
189527792				17.23	5.68	11.86	5.64	2.09	36.79	4.33	0.00046227
50878272	zgc:100919	Dr.77360	zgc:100919	80.11	64.94	57.9	74	69.33	299.73	4.33	4.3987e-07
52219071	zgc:103495			26.36	61.42	34.18	64.04	48.78	202.95	4.32	2.975e-05
31340752	krt18	Dr.39128	keratin 18	1248.17	1307.75	1654.03	2038.43	1647.66	6824.24	4.32	3.2262e-06
41056130	sf3a1	In multiple Geneids		11	22.73	14.12	14.93	13.24	65.67	4.32	1.4437e-05
47550798	med25	Dr.67653	mediator of RNA polymerase II transcription, subunit 25 homolog (yeast)	14.74	21.65	14.69	16.26	13.59	69.87	4.32	3.0111e-06
71534261	ubin	Dr.20274	ataxin-1 ubiquitin-like interacting protein	19.3	21.11	27.68	30.53	22.65	104.68	4.32	2.7716e-06
50540495	mfsd5	Dr.30980	major facilitator superfamily domain containing 5	2.91	8.12	6.5	9.29	10.1	31.85	4.31	4.3031e-05
123704023	nrd1	Dr.81347	nardilysin (N-arginine dibasic convertase)	2.49	2.71	1.69	4.65	1.05	10.86	4.31	0.0001648
83415129	zgc:123280	Dr.87015	zgc:123280	11.21	17.59	10.45	10.29	8.01	49.63	4.31	1.8922e-05
295834907				2.08	4.6	3.11	4.31	4.53	16.05	4.31	1.5073e-05
71834571	snx6	Dr.75984	sorting nexin 6	31.55	35.72	29.66	32.85	35.19	141.97	4.3	6.8974e-08
47271414	icln	Dr.84493	swelling dependent chloride channel	40.68	55.2	42.37	66.37	54	222.45	4.3	3.4201e-06
41151983	atp6v1c1a	Dr.106389	ATPase, H+ transporting, lysosomal, V1 subunit C, isoform 1a	25.74	28.41	24.29	10.62	8.01	83.45	4.3	0.0001075
51011058	caprin1a	Dr.34117	cell cycle associated protein 1a	9.75	9.74	4.24	10.62	12.19	40	4.3	2.1744e-05
52138560	casp8	Dr.10334	caspase 8, apoptosis-related cysteine peptidase	14.53	15.69	13.28	13.94	14.98	62.22	4.3	3.4328e-08
56090155	farsb	Dr.75498	phenylalanyl-tRNA synthetase, beta subunit	73.68	63.86	72.02	99.55	89.19	342.2	4.3	2.1674e-06
119226209	tdp2			4.36	3.79	5.37	2.99	5.92	19.26	4.29	9.7068e-06
62955170	zgc:110288			9.55	8.93	14.97	21.24	14.63	59.5	4.29	3.3478e-05
41054516	dnajc5g			4.98	5.41	10.17	0.66	2.09	20	4.29	0.00072365
160333894	btbd10a	Dr.84624	BTB (POZ) domain containing 10a	2.7	2.71	2.82	1.99	2.44	10.86	4.29	6.1642e-07
189522386				30.51	39.78	45.76	45.13	36.58	169.62	4.29	1.3424e-06
147907277	zgc:163093	Dr.148681	zgc:163093	10.17	9.2	13.84	19.91	15.68	59.01	4.29	1.9986e-05
292628133				29.26	21.11	22.88	19.91	15.68	93.33	4.29	5.4933e-06
145587662	si:dkey-72l14.8	Dr.11366	si:dkey-72l14.8	8.72	20.84	10.45	17.59	11.85	59.5	4.28	3.7379e-05
50540103	arl6ip5b	Dr.75251	ADP-ribosylation factor-like 6 interacting protein 5b	2.7	2.16	3.67	2.99	1.74	11.36	4.28	1.2808e-05
148277550	adnp2			3.11	4.06	3.39	1.99	2.44	12.84	4.28	1.0888e-05
125995395	arhgef1	Dr.34449	rho guanine nucleotide exchange factor (GEF) 1	14.94	5.95	14.4	11.28	12.89	50.86	4.28	1.7563e-05
41393086	copeb	Dr.77265	core promoter element binding protein	24.49	16.78	9.6	3.98	8.71	54.32	4.27	0.00031534
116267990	zgc:153746	Dr.78156	zgc:153746	3.74	5.95	3.67	5.64	3.83	19.5	4.27	7.7714e-06
94536981	zgc:136869			4.77	8.66	13.56	7.63	9.06	37.28	4.27	3.6161e-05
189519508				2.08	4.06	3.67	1.99	2.09	11.85	4.27	3.5224e-05
62955258	alad	Dr.84000	aminolevulinate dehydratase	7.89	14.07	3.11	9.29	7.32	35.55	4.26	0.00010333
66773148	zgc:110436			1.45	3.25	3.11	4.98	4.88	15.06	4.26	6.0204e-05
62955316	ms4a17a.11	Dr.40434	membrane-spanning 4-domains, subfamily A, member 17A.11	2.49	3.52	3.39	0.33	2.44	10.37	4.26	0.00015552
41054460	stt3b	Dr.132440	STT3, subunit of the oligosaccharyltransferase complex, homolog B (S. cerevisiae)	6.85	14.34	11.02	12.28	9.41	45.92	4.26	1.0176e-05
42415508	nono	Dr.150274	non-POU domain containing, octamer-binding	26.77	43.02	38.13	44.8	36.58	161.22	4.26	2.5665e-06
113677126	hcfc1a	Dr.78600	host cell factor C1a	28.85	46.54	36.72	61.06	37.63	179.49	4.26	1.5206e-05
54400685	alg14	Dr.88939	asparagine-linked glycosylation 14 homolog (S. cerevisiae)	3.11	3.79	2.26	4.65	2.44	13.83	4.26	1.8067e-05
52218971	gdap2	Dr.36513	ganglioside induced differentiation associated protein 2	2.28	2.44	4.8	1.33	6.27	14.57	4.26	0.00025795
292621716				29.89	22.46	17.79	13.94	12.54	82.22	4.25	3.727e-05
116267980	zgc:153628	Dr.80987	zgc:153628	13.28	15.15	18.64	16.92	16.38	68.39	4.25	5.1507e-07
58801517	ss18	Dr.20155	synovial sarcoma translocation, chromosome 18 (H. sapiens)	35.91	26.79	35.02	9.29	9.06	98.76	4.25	0.00022133
41152019	sec22bb	Dr.3020	SEC22 vesicle trafficking protein homolog B (S. cerevisiae), b	10.17	18.67	18.36	3.98	4.88	47.65	4.25	0.00032454
229606067	ywhaba	Dr.77005	tyrosine 3-monooxygenase/tryptophan 5-monooxygenase activation protein, beta polypeptide a	15.57	17.86	9.89	15.26	14.63	62.22	4.25	3.4028e-06
41393062	tardbp	Dr.2409	TAR DNA binding protein	29.68	26.25	16.95	34.51	23.34	111.1	4.25	8.7381e-06
292619332				19.3	24.62	18.08	33.18	21.95	99.5	4.25	9.2548e-06
47550704	mta2	Dr.7307	metastasis associated 1 family, member 2	5.6	5.68	5.65	6.97	5.23	24.69	4.24	3.6938e-07
47086898	pard6gb	Dr.27686	par-6 partitioning defective 6 homolog gamma B (C. elegans)	4.77	5.95	4.52	3.65	2.09	17.78	4.24	2.9502e-05
47087032	zgc:63637	Dr.117991	zgc:63637	27.4	26.25	26.83	21.57	16.38	100.24	4.23	3.3735e-06
292617142				0.83	2.16	2.82	2.32	3.83	10.12	4.23	9.2419e-05
285403625	sep15	Dr.11333	selenoprotein 15	53.75	66.84	37.28	45.79	50.87	215.05	4.22	4.6119e-06
41053922	zgc:64190	Dr.80953	zgc:64190	13.91	9.47	3.11	12.94	5.57	38.02	4.22	0.00015231
55925551	hmgn3	Dr.75326	high mobility group nucleosomal binding domain 3	13.08	14.07	14.12	5.31	4.88	43.45	4.22	9.9573e-05
18859572	xbp1	Dr.76130	X-box binding protein 1	21.58	19.21	57.34	45.46	18.12	136.53	4.22	0.00020293
76253862	adrm1b	In multiple Geneids		31.13	25.44	35.31	42.81	30.31	139.25	4.22	3.3631e-06
47086954	zgc:77005	Dr.51625	zgc:77005	6.02	5.14	3.11	5.31	3.83	19.75	4.22	9.0233e-06
289191306	pnn	Dr.76956	pinin, desmosome associated protein	31.34	21.11	31.07	14.93	28.57	107.15	4.22	1.4042e-05
122114619	opa3	Dr.80495	optic atrophy 3	2.28	2.71	5.37	4.65	3.14	15.31	4.22	3.8574e-05
292627052				53.96	46.81	40.67	66.7	42.86	211.34	4.21	4.333e-06
149773510	si:dkey-261i16.3			11.83	6.22	11.3	2.32	3.83	29.87	4.21	0.00029409
41054492	prkcbp1l	Dr.2562	protein kinase C binding protein 1, like	6.02	8.93	3.95	6.3	7.67	27.65	4.21	1.4786e-05
189527717				2.28	5.14	5.37	7.96	6.27	22.71	4.2	4.8056e-05
51556248	akirin2	Dr.4764	akirin 2	3.53	6.76	11.86	5.64	4.53	27.16	4.2	0.00014115
58801511	timm17a	Dr.76919	translocase of inner mitochondrial membrane 17 homolog A (yeast)	17.64	14.88	15.82	16.59	13.24	65.67	4.2	3.0362e-07
162287375	zgc:64136	Dr.115703	zgc:64136	4.36	5.68	4.52	6.3	3.83	20.74	4.2	4.1047e-06
41393092	impdh2	Dr.2636	IMP (inosine monophosphate) dehydrogenase 2	2.49	1.62	3.39	2.99	2.44	10.86	4.2	9.9784e-06
41054138	gclm	Dr.80559	glutamate-cysteine ligase, modifier subunit	16.6	15.15	15.82	10.62	17.42	63.45	4.2	2.1812e-06
47086832	rchy1	Dr.12392	ring finger and CHY zinc finger domain containing 1	5.19	5.68	4.24	9.95	5.57	25.68	4.19	3.861e-05
50540261	lzic	Dr.88676	leucine zipper and CTNNBIP1 domain containing	5.6	8.12	6.5	5.31	6.27	26.66	4.19	2.0318e-06
47086784	ufm1	Dr.12519	ubiquitin-fold modifier 1	51.68	47.89	44.06	64.04	55.05	220.23	4.19	1.0255e-06
119672904	zgc:110680	Dr.21703	zgc:110680	68.07	57.64	61.57	52.1	40.07	234.06	4.19	2.9777e-06
71725346	dynll2b	Dr.91281	dynein, light chain, LC8-type 2b	4.57	9.74	4.52	5.64	3.83	23.7	4.19	6.9973e-05
47087410	zc3h7			11	7.85	9.6	19.25	10.1	48.39	4.19	5.014e-05
50540175	zgc:92772			3.32	7.04	11.86	8.63	6.62	31.36	4.18	6.786e-05
47086776	dnajc11	Dr.76083	DnaJ (Hsp40) homolog, subfamily C, member 11	2.91	4.87	7.06	1.99	3.83	17.28	4.18	0.00011397
113673054	zgc:136398			20.75	26.52	20.62	30.86	22.3	101.23	4.18	2.5864e-06
169636446	ppp4r2a	Dr.76534	protein phosphatase 4, regulatory subunit 2a	9.96	12.99	18.08	13.27	11.85	55.31	4.18	6.2194e-06
47087340	sfrs6a			102.73	116.35	108.46	199.43	173.86	585.89	4.18	2.1796e-05
292615264				0.83	4.06	4.24	2.99	3.83	13.33	4.18	8.5867e-05
229576819	timm9	Dr.8203	translocase of inner mitochondrial membrane 9 homolog	50.23	97.68	56.77	81.96	63.06	292.08	4.18	1.4147e-05
169234901	zgc:174906	Dr.77211	zgc:174906	6.23	13.26	17.23	13.94	7.32	48.39	4.17	6.0757e-05
50539837	zgc:92052	Dr.31778	zgc:92052	5.19	5.95	5.08	1.99	4.88	19.26	4.17	2.7763e-05
147905883	zgc:163038			44	56.82	42.65	76.32	59.23	232.58	4.17	8.4815e-06
268607525	dpy30	Dr.83811	dpy-30 homolog (C. elegans)	19.09	17.32	22.88	3.98	2.79	55.06	4.17	0.0005268
119226212	pisd	Dr.22015	phosphatidylserine decarboxylase	45.24	41.67	15.25	43.8	36.93	152.34	4.16	3.0428e-05
41387199	chchd10	Dr.81806	coiled-coil-helix-coiled-coil-helix domain containing 10	124.11	119.87	95.47	107.18	93.38	449.6	4.16	6.5484e-07
238018061	pmp22b	Dr.77410	peripheral myelin protein 22b	21.38	11.91	10.73	5.97	5.23	45.92	4.16	0.000271
41053659	brd9	Dr.77449	bromodomain containing 9	17.23	13.53	12.15	1.66	2.09	38.76	4.15	0.00073662
51011008	zgc:91896	Dr.84507	zgc:91896	2.08	2.98	3.39	5.31	3.48	14.32	4.15	3.2698e-05
292623281				7.47	9.2	1.98	2.99	4.53	21.73	4.15	0.00026307
292625234				112.07	142.6	142.36	114.81	114.98	520.46	4.15	5.9224e-07
292628499				16.19	21.11	15.53	29.2	20.9	85.43	4.15	1.1994e-05
109254775	homez	Dr.75344	homeodomain leucine zipper gene	12.87	9.2	8.47	2.65	7.32	33.58	4.14	0.00010251
189534067				4.57	8.93	2.82	5.97	2.44	20.49	4.14	0.00019202
45433529	tia1l	Dr.5585	cytotoxic granule-associated RNA binding protein 1, like	74.72	94.71	84.17	71.34	79.79	335.29	4.14	3.9492e-07
41053801	cyba	Dr.83382	cytochrome b-245, alpha polypeptide	16.81	24.89	28.53	19.25	20.56	91.11	4.14	5.0135e-06
61806509	meig1	Dr.86475	meiosis expressed gene 1 homolog	6.02	3.25	2.26	7.3	3.83	18.76	4.14	0.00010498
41282216	eef1b2	Dr.75651	eukaryotic translation elongation factor 1 beta 2	732.01	1207.9	858.09	908.88	836.9	3759.01	4.14	3.7306e-06
41055830	irak4	Dr.81680	interleukin-1 receptor-associated kinase 4	1.66	4.06	1.41	3.32	2.09	10.37	4.13	0.00010198
239050154	si:dkey-33c12.4	In multiple Geneids		7.89	4.33	10.17	6.3	12.54	34.07	4.13	5.6602e-05
55742558	arhgdia	Dr.1304	Rho GDP dissociation inhibitor (GDI) alpha	107.09	73.06	84.45	71.68	72.82	338	4.13	2.8459e-06
188536029	btr06	Dr.117912	bloodthirsty-related gene family, member 6	2.91	4.33	1.41	1.66	3.14	11.11	4.13	9.2457e-05
45387764	zgc:77155	Dr.701	zgc:77155	40.89	53.85	38.41	41.81	41.46	178.75	4.13	9.5509e-07
41393070	hccs	Dr.4423	holocytochrome c synthase	5.4	7.58	4.8	3.65	4.88	21.73	4.13	1.4076e-05
47086148	mrpl38	Dr.79752	mitochondrial ribosomal protein L38	11.83	13.53	10.45	12.94	8.36	47.16	4.13	2.7192e-06
66773162	zgc:110621			4.98	2.44	4.52	5.31	6.97	20	4.13	3.1691e-05
41056254	zgc:56402			5.4	4.33	5.08	3.65	6.97	20.99	4.13	9.1756e-06
51011100	grwd1	In multiple Geneids		20.96	25.71	16.38	30.53	21.6	95.06	4.13	7.1895e-06
50344865	cdkrap3	Dr.3719	CDK5 regulatory subunit associated protein 3	27.6	30.31	25.14	35.84	37.28	128.88	4.13	1.9517e-06
54400697	hsd17b10	Dr.81248	hydroxysteroid (17-beta) dehydrogenase 10	6.85	6.49	7.06	2.32	2.44	20.74	4.12	0.00013315
292629144				64.75	121.22	53.67	102.87	105.92	369.61	4.12	2.7042e-05
205361188	mdm2	Dr.75764	transformed 3T3 cell double minute 2 homolog (mouse)	18.89	17.32	24.29	20.24	16.03	79.75	4.12	1.8469e-06
189526745				2.49	3.52	3.11	1.33	2.44	10.62	4.12	2.6831e-05
51011064	gmppb	Dr.105356	GDP-mannose pyrophosphorylase B	28.43	29.76	33.89	30.2	26.13	122.21	4.12	2.1147e-07
41054070	asb3	Dr.7349	ankyrin repeat and SOCS box-containing 3	2.7	4.06	2.54	9.95	4.18	19.26	4.11	0.00042781
189523582				5.81	1.89	3.95	4.98	1.39	14.81	4.11	0.00019828
47087320	gtpbp1	Dr.75321	GTP binding protein 1	9.34	12.45	7.06	11.61	5.23	37.53	4.11	3.0644e-05
47085930	sh3bp5la	Dr.6635	SH3-binding domain protein 5-like, a	3.11	6.22	4.24	2.65	4.53	17.04	4.11	3.229e-05
292620177				23.24	23.54	18.64	31.52	17.07	93.57	4.1	9.5528e-06
229608929	si:dkey-60a16.5	Dr.85638	si:dkey-60a16.5	11.21	12.45	11.86	15.6	9.06	49.38	4.1	3.8642e-06
50345113	enoph1	Dr.19647	enolase-phosphatase 1	8.72	17.32	9.32	10.95	2.79	40.24	4.1	0.00019806
157954465	zgc:173617	Dr.126616	zgc:173617	2.08	3.52	1.98	3.65	3.83	12.34	4.1	2.0895e-05
41054412	rhogc	Dr.1709	ras homolog gene family, member Gc	16.6	12.72	16.66	14.27	9.06	56.79	4.1	6.9659e-06
292621600				3.74	8.93	7.06	6.64	8.01	28.15	4.09	1.7236e-05
292611836				0.83	5.68	3.39	3.32	0.35	11.11	4.09	0.00097423
226823300	cltca	Dr.77490	clathrin, heavy polypeptide a (Hc)	74.72	106.34	77.39	94.9	95.47	367.14	4.09	1.2848e-06
41054446	polr2gl	Dr.2883	polymerase (RNA) II (DNA directed) polypeptide G-like	17.64	34.36	16.66	20.91	25.78	94.31	4.09	2.5343e-05
194473694	pgam5	Dr.104263	phosphoglycerate mutase family member 5	10.58	8.66	6.78	5.64	7.67	32.1	4.08	8.6615e-06
169646740	prpf8	In multiple Geneids		13.91	19.48	16.66	12.61	13.59	62.22	4.08	3.0245e-06
124430741	sox4a	Dr.76585	SRY-box containing gene 4a	3.94	5.41	4.52	3.32	2.79	16.3	4.08	1.1377e-05
189533034				6.02	22.19	12.99	5.31	8.01	44.44	4.08	0.00042706
134133260	supv3l1	In multiple Geneids		2.91	2.98	3.11	1.99	1.74	10.37	4.07	1.013e-05
46559755	ap2b1	Dr.150746	adaptor-related protein complex 2, beta 1 subunit	13.28	13.53	8.47	15.93	9.41	49.38	4.07	1.1444e-05
190570142	ap1b1	In multiple Geneids		42.75	62.24	35.02	50.44	48.43	194.06	4.06	5.3316e-06
189517868				9.34	10.55	10.17	11.61	11.85	43.45	4.06	2.4128e-07
50539933	zgc:92648	Dr.123434	zgc:92648	15.57	3.79	9.6	10.95	9.06	39.75	4.06	9.2299e-05
50540063	dctn5	Dr.75282	dynactin 5	6.23	10.28	12.43	14.93	11.85	45.18	4.05	1.8913e-05
76253770	cstf2	Dr.113612	cleavage stimulation factor, 3' pre-RNA, subunit 2	12.87	7.58	11.86	6.64	5.23	35.8	4.05	5.5853e-05
41387159	zgc:73350			14.94	14.07	13.84	18.91	15.68	62.71	4.05	8.4663e-07
41054310	zff9	Dr.31379	zinc finger protein 9	99.41	94.98	109.87	89.26	76.65	380.72	4.05	8.1232e-07
70887564	idi1	Dr.79806	isopentenyl-diphosphate delta isomerase 1	2.28	4.87	2.54	2.65	3.83	13.09	4.05	3.5503e-05
47086630	rhot1a	Dr.6639	ras homolog gene family, member T1a	11.21	11.91	8.19	15.93	7.67	44.44	4.05	2.3039e-05
113205956	cnpy2	Dr.86762	canopy 2	2.91	0.54	1.41	8.63	4.53	14.57	4.04	0.0015476
292617306				2.08	6.22	2.82	2.32	4.88	14.81	4.04	0.00015962
27545220	hdac1	Dr.31752	histone deacetylase 1	13.28	16.78	12.99	9.29	9.06	49.63	4.04	1.287e-05
70887554	eif1axb	Dr.33635	eukaryotic translation initiation factor 1A, X-linked, b	132	119.6	100.83	140.36	111.49	488.36	4.04	8.1202e-07
66793369	zgc:110046	Dr.15157	zgc:110046	4.36	8.39	6.5	8.96	9.06	30.12	4.04	1.4771e-05
50345061	zgc:91836	Dr.78123	zgc:91836	6.64	7.04	8.47	7.3	4.18	27.16	4.04	8.4659e-06
157909840	psmb7	In multiple Geneids		28.43	30.85	25.42	29.53	13.59	103.2	4.04	1.5577e-05
116267938	zgc:153129	Dr.74454	zgc:153129	8.92	12.99	10.45	5.97	6.62	36.29	4.04	2.876e-05
292626335				20.34	15.15	9.32	13.94	17.42	61.48	4.04	1.4789e-05
292625803				8.92	7.58	8.76	16.92	8.01	40.49	4.03	6.2277e-05
47085932	prkag1	Dr.150253	protein kinase, AMP-activated, gamma 1 non-catalytic subunit	22.21	31.12	22.6	34.84	27.87	111.84	4.03	4.2096e-06
47086010	zgc:77724	Dr.81528	zgc:77724	4.98	3.52	2.54	2.99	0.35	11.6	4.03	0.00031754
57524740	tcf25	Dr.34263	transcription factor 25 (basic helix-loop-helix)	6.85	6.76	7.06	5.31	3.14	23.46	4.03	1.8291e-05
52345397	sars	Dr.32657	seryl-tRNA synthetase	7.47	9.74	9.89	3.65	6.97	30.37	4.03	3.6248e-05
66472589	zgc:110270			8.51	11.64	6.5	10.95	6.27	35.31	4.02	1.7891e-05
47087000	cnn2	In multiple Geneids		17.02	27.33	23.16	21.57	14.29	83.2	4.02	1.0804e-05
66392195	ptprm			2.28	4.33	5.65	4.31	5.57	17.78	4.02	2.573e-05
189522180				2.49	2.98	2.54	7.3	3.14	14.81	4.01	0.00025868
41055910	pdcd5	Dr.76764	programmed cell death 5	4.15	6.76	8.76	6.97	9.06	28.64	4.01	1.6517e-05
148225559	zgc:162943	Dr.76028	zgc:162943	9.75	8.39	13.56	10.29	10.1	41.73	4.01	3.2866e-06
47086914	lta4h	Dr.79645	leukotriene A4 hydrolase	8.3	4.06	3.67	5.97	4.53	21.23	4	4.6407e-05
115529426	zgc:153169	Dr.76825	zgc:153169	6.23	2.98	5.08	3.65	5.23	18.52	4	1.8467e-05
47086054	nr2f6b	Dr.16181	nuclear receptor subfamily 2, group F, member 6b	2.7	7.58	5.08	6.64	4.88	21.48	4	4.2634e-05
50539999	surf4l	Dr.79116	surfeit gene 4, like	1.66	4.33	1.41	2.99	3.83	11.36	3.99	0.00012272
292617516				4.98	15.69	11.3	11.28	8.71	41.48	3.99	6.0049e-05
42476263	anxa2a	Dr.75997	annexin A2a	3.94	2.71	6.78	1.33	0.7	12.34	3.99	0.0010184
147906782	zgc:163107	Dr.86090	zgc:163107	4.98	8.66	7.91	11.61	7.67	32.59	3.99	2.12e-05
74315940	tmed9	In multiple Geneids		8.3	18.67	12.71	22.56	13.24	60.24	3.99	5.4256e-05
57525850	zgc:101080	Dr.86010	zgc:101080	11	7.04	7.91	6.3	10.45	34.07	3.99	1.0552e-05
292629197				5.4	5.68	7.91	3.32	5.23	21.97	3.99	2.2975e-05
41282064	zgc:73136	Dr.412	zgc:73136	10.17	17.32	14.4	10.62	6.62	47.16	3.99	4.384e-05
47086288	zgc:77049	Dr.151787	zgc:77049	4.57	4.06	7.06	5.64	3.14	19.5	3.98	2.7057e-05
300863129				37.77	35.99	24.57	17.26	13.94	103.2	3.98	8.7495e-05
50344897	puf60b	Dr.90714	poly-U binding splicing factor b	19.3	21.92	22.03	20.57	24.74	86.41	3.98	2.3094e-07
169259761	parp12b	Dr.45821	poly (ADP-ribose) polymerase family, member 12b	7.47	14.88	11.58	18.25	14.29	52.84	3.97	2.55e-05
38564418	zgc:63569	Dr.114174	zgc:63569	33.41	39.51	25.99	42.47	33.8	139.25	3.97	3.2917e-06
47086200	zgc:85676	Dr.86120	zgc:85676	8.92	12.18	7.34	11.61	5.92	36.54	3.97	2.2247e-05
289547722				165.62	161.81	145.46	191.13	174.56	666.38	3.97	3.091e-07
54400519	zgc:103755	Dr.12697	zgc:103755	10.38	3.79	25.99	1.99	1.39	34.57	3.97	0.0049451
47087356	slc25a22	Dr.75253	solute carrier family 25 (mitochondrial carrier: glutamate), member 22	42.75	30.31	24.57	20.91	14.29	105.43	3.97	8.097e-05
47271548	junb	Dr.10326	jun B proto-oncogene	11.41	5.95	3.11	5.64	3.14	23.21	3.97	0.00032983
62955366	med10	Dr.82661	mediator of RNA polymerase II transcription, subunit 10 homolog	11.62	9.47	9.6	5.97	9.41	36.54	3.97	7.3279e-06
35902899	aldocb	Dr.19223	aldolase C, fructose-bisphosphate, b	28.02	3.52	9.6	4.65	5.92	40.98	3.96	0.0025059
41053422	irf7	Dr.82280	interferon regulatory factor 7	6.02	2.16	3.67	1.33	2.09	12.1	3.96	0.00040805
292615940				8.3	12.18	3.95	5.64	4.53	27.41	3.96	0.00017178
82658289	hmgb2			17.64	29.49	28.53	20.91	15.68	88.88	3.96	1.897e-05
194579010	si:ch211-198d18.2	Dr.93351	si:ch211-198d18.2	6.23	5.68	3.39	3.98	3.48	18.02	3.96	2.1524e-05
66472389	zgc:112322			13.7	1.89	6.21	2.32	2.09	20.74	3.96	0.0023689
45387786	u2af2b	Dr.77328	U2 small nuclear RNA auxiliary factor 2b	25.53	35.18	34.74	22.23	38.67	123.45	3.95	7.9811e-06
71480063	u2af2a	Dr.104703	U2 small nuclear RNA auxiliary factor 2a	3.74	3.25	5.65	9.95	5.57	22.22	3.95	0.00014917
56090189	zgc:101581	Dr.85433	zgc:101581	4.57	13.26	5.93	8.96	7.67	31.85	3.94	9.1498e-05
292628086				5.81	5.95	7.06	2.65	4.53	20.49	3.94	3.4763e-05
192453573	zgc:193725	Dr.118974	zgc:193725	4.77	1.89	5.08	1.66	0.7	11.11	3.94	0.00071905
41282153	aldoaa	Dr.61171	aldolase a, fructose-bisphosphate, a	366.52	41.67	56.49	53.42	33.8	434.79	3.94	0.0072012
50344753	zgc:86607	Dr.80211	zgc:86607	7.89	13.26	12.43	15.26	10.1	46.42	3.94	1.1034e-05
122114548	surf1	In multiple Geneids		22.62	19.21	16.95	4.31	5.92	54.32	3.94	0.00038201
147907327	morc3a	Dr.3008	MORC family CW-type zinc finger 3a	6.85	8.39	7.63	8.96	1.74	26.42	3.94	0.00010818
292628029				6.43	3.79	6.21	9.62	3.14	22.96	3.93	0.0001169
41056118	zgc:55970	Dr.29150	zgc:55970	518.24	531.43	461.24	185.16	275.95	1550.02	3.93	7.6304e-05
45387820	atad3b	Dr.79319	ATPase family, AAA domain containing 3B	71.81	70.62	48.3	71.01	57.14	250.6	3.93	2.4526e-06
62955642	hddc3	Dr.85187	HD domain containing 3	4.36	7.04	5.37	5.31	2.44	19.26	3.93	4.4372e-05
292621097				2.7	0.54	4.8	200.43	166.54	294.55	3.93	0.0079247
54262128	casp3a	Dr.11726	caspase 3, apoptosis-related cysteine protease a	20.75	15.42	16.66	16.92	17.42	68.39	3.92	5.6243e-07
47086022	akap8l	Dr.105980	A kinase (PRKA) anchor protein 8-like	8.09	4.06	4.8	5.31	4.18	20.74	3.92	3.0375e-05
189530200				6.23	6.49	4.24	5.31	4.18	20.74	3.92	5.6763e-06
186288307	tkt	Dr.75247	transketolase	176.83	100.12	122.58	191.8	149.12	579.96	3.92	1.3817e-05
51556252	akirin2	Dr.4764	akirin 2	2.08	4.6	7.34	1.99	1.05	13.33	3.91	0.000977
50540311	irf8	Dr.81006	interferon regulatory factor 8	4.15	9.47	7.91	8.96	5.57	28.15	3.9	3.2964e-05
47086904	papss2b	Dr.6695	3'-phosphoadenosine 5'-phosphosulfate synthase 2b	35.7	34.09	32.48	27.21	30.31	124.68	3.9	3.9364e-07
292624332				29.68	27.06	18.08	33.85	23	102.71	3.9	9.5048e-06
292613499				9.34	11.91	10.45	9.29	5.23	36.05	3.9	1.7502e-05
18858420	ck2b	Dr.30945	casein kinase 2 beta	111.24	65.48	115.24	10.62	8.71	242.7	3.9	0.0014698
57526688	pfkfb3	Dr.78868	6-phosphofructo-2-kinase/fructose-2,6-biphosphatase 3	5.81	4.06	7.63	4.65	3.83	20.25	3.9	2.7404e-05
47086714	zgc:73292			20.55	38.69	24.57	23.56	17.77	97.52	3.9	3.6603e-05
47087304	cand1	Dr.76535	cullin-associated and neddylation-dissociated 1	6.02	11.64	7.34	9.62	9.76	34.57	3.89	1.2947e-05
145587687	paf1l			2.08	1.35	4.8	3.98	5.57	13.83	3.89	0.00021286
310616738				11	12.45	15.53	8.3	11.15	45.43	3.89	8.7315e-06
187936879	tsc1b	In multiple Geneids		2.28	5.14	2.54	2.32	1.39	10.62	3.88	0.00023853
225543136	itfg2	Dr.86486	integrin alpha FG-GAP repeat containing 2	6.85	10.55	4.52	8.63	3.14	26.17	3.88	0.00013203
57525931	mrpl19	Dr.77808	mitochondrial ribosomal protein L19	30.51	39.24	27.96	32.19	30.66	124.68	3.88	1.0775e-06
292615846				2.91	5.14	5.08	5.31	3.83	17.28	3.88	1.0485e-05
292611615				3.94	6.49	5.93	6.3	3.14	20	3.88	2.5986e-05
148224865	golim4a	Dr.2251	golgi integral membrane protein 4a	1.87	2.71	1.41	6.97	1.05	10.86	3.88	0.0017144
50582983	cxcl12a	Dr.99352	chemokine (C-X-C motif) ligand 12a (stromal cell-derived factor 1)	4.57	6.22	1.98	5.97	4.53	18.02	3.87	5.9355e-05
49227648	ctcf	Dr.53867	CCCTC-binding factor (zinc finger protein)	16.81	19.21	17.51	13.94	13.94	62.96	3.87	1.4329e-06
55925525	zgc:92177	In multiple Geneids		13.91	17.05	17.23	10.62	18.81	60	3.86	6.9366e-06
292612315				34.04	33.82	25.99	30.86	18.47	110.61	3.86	9.6735e-06
38488742	pald	Dr.119207	paladin	14.11	8.12	14.4	9.29	9.76	42.96	3.86	1.6616e-05
47550828	cndp2	Dr.6571	CNDP dipeptidase 2 (metallopeptidase M20 family)	37.77	47.89	36.15	45.13	56.44	172.33	3.86	4.0746e-06
292616180				7.89	9.74	8.76	7.96	10.8	34.81	3.85	1.2823e-06
292625731				4.15	4.6	3.95	4.98	3.48	16.3	3.85	1.2786e-06
292627536				5.81	11.09	5.37	7.96	10.8	31.6	3.85	4.1075e-05
47087330	stxbp3	Dr.77368	syntaxin binding protein 3	55.83	83.34	83.32	89.26	88.15	307.88	3.85	3.1839e-06
41055011				48.77	38.42	52.82	34.18	48.43	171.35	3.85	3.5011e-06
217272823	ier2	Dr.70656	immediate early response 2	3.32	2.98	5.65	4.65	1.05	13.58	3.85	0.00021186
292623122				17.85	27.6	26.83	28.21	20.9	93.33	3.84	4.8211e-06
167555072	zgc:175125	Dr.141816	zgc:175125	6.23	4.87	4.24	9.95	5.57	23.7	3.84	6.2622e-05
41053354	cxxc1l	Dr.81354	CXXC finger 1, like	4.77	7.04	8.76	7.96	5.23	25.92	3.84	1.5357e-05
289547532	zgc:109987	Dr.78284	zgc:109987	3.53	4.33	3.95	1.33	0.7	10.62	3.84	0.00043162
292625575				56.66	57.36	20.05	38.82	42.51	165.17	3.83	5.8073e-05
116235425	olfml3b	Dr.76416	olfactomedin-like 3b	3.94	6.76	5.93	6.3	7.67	23.46	3.83	9.5856e-06
212549774	pabpn1	Dr.76617	poly(A) binding protein, nuclear 1	4.36	7.31	5.08	3.98	2.79	18.02	3.83	5.9006e-05
41054430	rbm4.2	Dr.123162	RNA binding motif protein 4.2	6.64	8.93	7.34	5.64	2.09	23.46	3.83	0.00011024
292617875				3.32	4.6	1.13	7.3	1.39	13.58	3.83	0.00090283
47086802	cct5	Dr.75968	chaperonin containing TCP1, subunit 5 (epsilon)	5.19	12.18	6.21	5.64	6.62	27.41	3.82	9.2406e-05
292627485				4.36	1.62	3.39	4.31	2.79	12.59	3.82	5.3936e-05
268607547	timm10	Dr.151906	translocase of inner mitochondrial membrane 10 homolog (yeast)	9.75	10.55	8.19	6.97	5.92	31.6	3.82	1.0719e-05
238231393	tfpt	Dr.75270	TCF3 fusion partner homolog	10.79	14.34	7.91	4.31	11.85	37.53	3.81	8.8036e-05
45387718	zgc:77390	Dr.78113	zgc:77390	3.74	5.14	5.65	3.65	4.18	17.04	3.81	5.8538e-06
38488705	pfkfb4l	Dr.76606	6-phosphofructo-2-kinase/fructose-2,6-biphosphatase 4, like	13.7	4.6	7.63	8.3	6.62	31.11	3.81	0.00011152
188536033	zgc:175140	Dr.78926	zgc:175140	15.98	11.09	9.04	7.3	5.23	37.03	3.81	0.00011953
53292633	cops3	Dr.120979	COP9 constitutive photomorphogenic homolog subunit 3	8.92	7.58	5.08	10.62	9.06	31.36	3.8	1.5433e-05
221307558	timm8a	Dr.30891	translocase of inner mitochondrial membrane 8 homolog A (yeast)	4.36	6.76	5.65	5.64	4.88	20.74	3.8	2.9898e-06
117606251	zgc:152779	Dr.76280	zgc:152779	74.3	82.26	74.85	79.64	67.94	287.88	3.8	1.0919e-07
41152467	fam76b	Dr.75193	family with sequence similarity 76, member B	15.98	21.92	20.9	21.57	18.47	75.06	3.8	1.0158e-06
68226715	dt1p1a10l			2.49	2.44	4.24	3.98	2.79	12.1	3.8	2.029e-05
50539819	clptm1l	Dr.78178	cleft lip and palate associated transmembrane protein 1, like	19.92	22.73	21.47	24.22	17.07	79.99	3.79	1.1298e-06
268837267	ivns1abpa	Dr.78256	influenza virus NS1A binding protein a	22	31.66	22.88	21.24	19.51	88.88	3.79	6.6212e-06
310616729				69.53	70.62	51.97	58.07	42.51	221.71	3.79	6.7562e-06
47550712	ola1	Dr.76068	Obg-like ATPase 1	472.79	819.07	131.9	719.08	607.29	2082.09	3.79	0.00021253
289577073	xrn1	Dr.69803	5'-3' exoribonuclease 1	8.92	10.82	9.89	17.59	11.15	44.19	3.79	2.8924e-05
38198632	tcerg1			13.7	11.09	14.4	17.26	10.1	50.37	3.78	8.1682e-06
51571926	morc2	Dr.1836	MORC family CW-type zinc finger 2	7.89	20.84	14.12	21.9	19.16	63.45	3.78	5.6025e-05
50344915	mpdu1b	Dr.33446	mannose-P-dolichol utilization defect 1b	4.98	8.66	6.21	6.97	10.1	27.9	3.78	2.2299e-05
47085990	znf207a	Dr.75339	zinc finger protein 207, a	9.13	14.88	9.04	14.93	6.62	41.23	3.78	5.6548e-05
47086246	lgals2a		lectin, galactoside-binding, soluble, 2a	23.66	34.36	22.03	16.92	25.78	92.59	3.77	1.8404e-05
225543317	si:dkey-44g23.5	In multiple Geneids		25.32	27.33	30.79	48.78	77	157.77	3.77	0.00028325
41054877	zgc:66327			7.06	7.31	8.19	12.28	8.71	32.84	3.77	1.3719e-05
238550144	fb06f03	In multiple Geneids		77.41	116.35	94.62	86.28	70.73	335.78	3.77	6.3354e-06
268834732	tmem167a	Dr.76345	transmembrane protein 167A	84.06	55.2	68.07	49.44	35.54	220.23	3.77	4.0113e-05
82658263	smyd3	Dr.82006	SET and MYND domain containing 3	2.28	4.06	3.39	2.65	1.39	10.37	3.77	7.7005e-05
154426307	rplp2l	Dr.115639	ribosomal protein, large P2, like	1432.05	1847.57	1596.69	2290.62	2029.87	6922.01	3.76	4.8266e-06
41152376	rcv1	Dr.9871	recoverin	22.83	19.48	20.34	14.6	8.71	64.69	3.76	4.5637e-05
47086984	naa10	Dr.2273	N(alpha)-acetyltransferase 10, NatA catalytic subunit	23.04	29.76	15.53	22.9	17.77	81.97	3.76	1.6751e-05
47086118	rsrc2	Dr.32248	arginine/serine-rich coiled-coil 2	20.55	26.52	23.73	30.86	25.78	95.8	3.76	2.0201e-06
82658209	ppp1r7	Dr.76971	protein phosphatase 1, regulatory (inhibitor) subunit 7	7.89	8.39	9.04	5.64	10.1	30.86	3.76	6.8503e-06
295834980				37.57	22.19	33.61	39.49	26.48	119.75	3.76	1.166e-05
292627393				1.87	1.35	5.37	3.65	4.18	12.34	3.76	0.00025949
292627016				5.81	8.12	9.04	14.93	9.76	35.8	3.76	6.3204e-05
224496005	LOC796750	Dr.40212	C1orf156-like	3.11	1.89	1.98	7.3	3.48	13.33	3.75	0.00058264
41053920	mdh1b	Dr.9860	malate dehydrogenase 1b, NAD (soluble)	41.51	4.6	4.24	6.64	4.88	46.42	3.75	0.0095425
52627173	osgepl1	Dr.16147	O-sialoglycoprotein endopeptidase-like 1	1.45	5.95	5.08	3.65	5.92	16.54	3.75	0.00013986
292611834				23.24	25.44	23.73	24.22	20.9	88.14	3.75	1.07e-07
41054096	ube2g2	Dr.17837	ubiquitin-conjugating enzyme E2G 2	40.47	37.34	50.84	92.91	54.35	206.9	3.75	0.00010763
181330067	si:ch211-51h9.6	Dr.103951	si:ch211-51h9.6	4.77	4.87	3.67	5.97	2.79	16.54	3.75	2.4207e-05
292609596				3.74	3.25	4.24	4.65	4.88	15.55	3.75	2.7689e-06
292614691				9.34	12.45	11.86	20.24	10.45	48.14	3.74	5.1797e-05
292620480				25.11	21.65	22.88	14.6	23.69	80.74	3.74	5.5178e-06
45433530	eif5	Dr.76842	eukaryotic translation initiation factor 5	228.3	177.24	246.86	216.69	234.83	824.39	3.73	9.1326e-07
66773129	zgc:109957	Dr.45781	zgc:109957	37.98	48.98	30.22	24.22	39.37	134.81	3.73	1.9805e-05
71892459	si:dkey-34f16.5	Dr.82543	si:dkey-34f16.5	9.34	7.31	10.45	2.99	1.74	23.7	3.72	0.00054615
62955164	cox16	Dr.40014	COX16 cytochrome c oxidase assembly homolog (S. cerevisiae)	3.11	5.95	3.11	4.65	2.09	14.07	3.72	0.00011058
221139733	prkar2aa	In multiple Geneids		26.98	16.78	26.55	27.54	24.04	90.61	3.72	4.8762e-06
52138565	pik3r3	In multiple Geneids		2.49	3.25	3.95	4.65	6.27	15.31	3.71	6.5231e-05
292618586				26.77	22.46	27.96	42.14	23.34	105.92	3.71	2.6282e-05
66472379	clpp	Dr.76726	ClpP caseinolytic peptidase, ATP-dependent, proteolytic subunit homolog (E. coli)	63.51	87.94	59.6	72.67	32.05	234.31	3.71	4.8697e-05
50539799	zgc:92086	Dr.18499	zgc:92086	5.81	5.95	6.21	8.3	8.01	25.43	3.71	4.1425e-06
194328722	rnd1	Dr.85297	Rho family GTPase 1	4.57	2.98	3.95	2.32	3.83	13.09	3.71	1.7225e-05
41055571	zgc:56223	Dr.133331	zgc:56223	4.98	3.25	2.26	2.32	4.18	12.59	3.71	6.4307e-05
46309466	kctd5	Dr.104942	potassium channel tetramerisation domain containing 5	8.51	7.85	9.89	7.3	10.1	32.34	3.7	1.784e-06
170932502	si:ch211-212m21.5	Dr.75423	si:ch211-212m21.5	4.77	6.49	3.39	2.32	0.7	13.09	3.7	0.00065647
62955198	jmjd7	Dr.39916	jumonji domain containing 7	3.74	9.2	3.11	7.96	7.67	23.46	3.7	0.00014947
268833745	zgc:101127	Dr.6946	zgc:101127	23.45	18.67	26.83	29.53	30.31	95.3	3.7	5.3551e-06
47087454	zgc:55262	Dr.17116	zgc:55262	16.6	12.99	11.02	15.6	12.19	50.61	3.7	3.8769e-06
125991749	si:ch211-22i13.2	Dr.90711	si:ch211-22i13.2	4.15	6.76	7.63	6.64	5.23	22.47	3.69	1.198e-05
54400473	ccdc101	Dr.84460	coiled-coil domain containing 101	4.98	6.22	5.08	1.66	2.79	15.31	3.69	0.00017954
41055081	rorab	In multiple Geneids		27.81	8.93	12.43	17.92	19.86	64.19	3.69	0.00013502
168693604	hexa	Dr.5384	hexosaminidase A (alpha polypeptide)	36.11	51.41	34.18	38.49	25.78	137.27	3.69	1.7527e-05
41393078	rfc3	Dr.13362	replication factor C (activator 1) 3	13.49	13.53	17.51	5.64	17.07	49.63	3.69	7.0202e-05
134133255	zgc:162200	Dr.5351	zgc:162200	5.4	5.95	9.32	7.96	4.18	24.2	3.69	4.378e-05
71834551	zgc:114140	Dr.116957	zgc:114140	3.94	3.79	4.24	3.32	2.79	13.33	3.69	2.8102e-06
292612512				63.51	50.06	49.43	42.47	30.66	174.06	3.69	1.8945e-05
47086760	ints10	Dr.77708	integrator complex subunit 10	2.28	2.71	2.26	2.99	3.83	10.37	3.69	1.2651e-05
41054424	zgc:56330			17.64	8.66	9.6	9.95	10.1	41.23	3.68	5.1233e-05
292626976				5.4	5.95	7.06	6.97	4.18	21.73	3.68	7.7276e-06
292627603				5.19	7.31	8.47	1.99	6.62	21.73	3.67	0.00014392
41056134	tbp	Dr.117556	TATA box binding protein	18.06	20.02	21.18	19.58	13.59	67.9	3.67	3.0603e-06
217272840	lrpprc	In multiple Geneids		64.13	49.52	42.93	89.59	75.95	236.53	3.67	3.5385e-05
50540087	zgc:92824	Dr.79365	zgc:92824	5.19	6.49	11.86	4.98	2.09	22.47	3.67	0.00052274
50540235	zgc:92721			9.13	11.91	11.86	16.26	12.19	44.94	3.66	8.886e-06
50540505	pak2a	Dr.27034	p21 (CDKN1A)-activated kinase 2a	8.51	8.93	10.45	7.96	6.97	31.36	3.66	2.409e-06
292615033				7.68	8.39	5.08	8.3	7.67	27.16	3.66	5.2659e-06
189517094				15.36	26.25	29.09	18.25	20.9	80.24	3.65	2.095e-05
148226073	zgc:163002	Dr.81096	zgc:163002	6.43	5.14	3.67	9.29	5.23	21.73	3.65	7.4552e-05
41054648	tgif1	Dr.139	TGFB-induced factor homeobox 1	11.41	16.24	12.43	26.21	11.5	56.79	3.65	0.00012468
292627002				4.15	5.68	4.24	2.32	6.97	17.04	3.65	9.4256e-05
292610657				29.26	32.47	28.25	26.21	21.95	100.73	3.65	1.9309e-06
50344883	arpc3	Dr.76713	actin related protein 2/3 complex, subunit 3	11.21	4.33	9.89	2.65	1.39	21.48	3.64	0.0013764
292617960				16.6	9.74	17.79	21.24	13.24	57.28	3.64	2.9713e-05
41393132	ppm1g	Dr.75564	protein phosphatase 1G (formerly 2C), magnesium-dependent, gamma isoform	9.75	9.47	16.1	19.25	12.19	48.64	3.64	4.8834e-05
41056018	fam158a	Dr.13677	family with sequence similarity 158, member A	4.15	7.58	3.95	7.63	2.44	18.76	3.64	0.00020057
40254704	smad5	Dr.75335	MAD homolog 5 (Drosophila)	7.26	9.2	9.6	7.96	8.36	30.86	3.64	7.495e-07
45387702	zgc:77127			46.49	36.53	35.31	71.34	63.41	184.19	3.64	5.0264e-05
47086060				12.45	2.44	11.3	5.64	2.79	25.18	3.64	0.00097085
50345083	zgc:92362		zgc:92362	4.77	5.41	3.11	6.3	4.88	17.78	3.63	1.5933e-05
136255691	LOC556597	Dr.81211	similar to GCN5-like protein	7.26	10.01	9.04	7.3	3.48	26.91	3.63	6.3023e-05
45387528	drap1	Dr.719	DR1-associated protein 1 (negative cofactor 2 alpha)	13.08	12.72	20.62	15.26	11.5	53.08	3.63	1.844e-05
47086632	tex10	Dr.10172	testis expressed 10	16.6	18.13	22.6	26.21	23.69	77.77	3.63	5.9779e-06
46309560	zc3h10	Dr.19352	zinc finger CCCH-type containing 10	2.91	2.16	4.8	1.99	2.44	10.37	3.63	0.00012319
255003838	gstcd	Dr.80347	glutathione S-transferase, C-terminal domain containing	3.53	4.87	1.41	2.99		11.6	3.63	0.001329
187608070	ints6	Dr.82999	integrator complex subunit 6	4.57	5.14	5.08	7.96	3.14	18.76	3.62	6.4955e-05
61806521	zgc:110255	In multiple Geneids		30.92	39.24	24.29	38.82	28.22	116.78	3.62	8.7811e-06
51230608	kras	Dr.20193	v-Ki-ras2 Kirsten rat sarcoma viral oncogene homolog	13.7	14.34	11.86	12.61	21.6	53.58	3.61	2.4482e-05
113679067	ccdc126	Dr.41413	coiled-coil domain containing 126	11.62	12.99	14.4	20.91	10.1	50.61	3.61	4.0006e-05
41055463	coro1a	In multiple Geneids		8.3	17.05	19.77	5.97	10.45	44.44	3.61	0.00025592
292623452				8.51	9.74	4.8	8.96	7.67	28.64	3.61	1.706e-05
45387770	zgc:77838	Dr.133282	zgc:77838	4.36	4.33	3.67	4.31	5.57	16.05	3.61	2.9898e-06
53933251	zgc:103672	Dr.36423	zgc:103672	2.49	3.79	2.26	2.32	5.92	12.1	3.61	0.00023563
58801531	zgc:55347	Dr.75484	zgc:55347	1.87	4.06	5.08	3.65	3.83	13.33	3.6	4.9888e-05
50540029	tmem147	Dr.79660	transmembrane protein 147	22.21	17.32	9.89	3.65	2.79	40.24	3.6	0.0015623
292616717				6.23	5.68	6.5	11.28	8.36	27.41	3.6	4.1855e-05
116517259	zgc:153923	Dr.86349	zgc:153923	4.77	4.06	6.5	7.96	2.44	18.52	3.6	0.00015336
57525606	zgc:100927	Dr.14823	zgc:100927	9.55	22.46	11.86	12.61	8.36	46.66	3.6	0.00017367
45387844	zgc:111878	Dr.30276	zgc:111878	5.4	11.09	8.19	14.27	11.5	36.29	3.6	6.607e-05
41054979	tbca	Dr.76254	tubulin cofactor a	8.51	10.01	10.45	7.96	9.76	33.58	3.6	8.5817e-07
113679467	alg5	In multiple Geneids		11.83	12.72	15.25	13.27	12.54	47.16	3.59	5.0364e-07
62122922	eif2b4	In multiple Geneids		33.62	37.34	38.13	44.13	42.16	140.24	3.59	6.7502e-07
47086478	slc25a12	In multiple Geneids		23.45	8.12	14.69	2.65	2.44	36.79	3.58	0.0026421
47085944	zgc:85787	Dr.150576	zgc:85787	27.19	33.82	20.9	31.52	26.83	100.49	3.58	5.2723e-06
148922832	kdelc2	Dr.91143	KDEL (Lys-Asp-Glu-Leu) containing 2	2.08	5.68	1.98	3.32	3.48	11.85	3.58	0.00021569
153791728	si:dkey-193c22.1	In multiple Geneids		2.08	9.47	5.08	2.65	3.48	16.3	3.58	0.00090501
41055487	cul3			9.96	10.28	4.52	8.63	5.92	28.15	3.58	5.7628e-05
295834887				5.6	4.33	2.26	4.65	5.23	15.8	3.58	4.0261e-05
292629556				9.96	16.78	8.19	13.27	9.41	41.23	3.58	4.4853e-05
292621036				115.39	99.58	93.49	106.19	44.6	328.62	3.58	4.3742e-05
57525909	zgc:101136			6.85	9.47	6.78	8.96	5.92	27.16	3.58	8.9807e-06
77993321	zgc:113028	Dr.108244	zgc:113028	10.38	2.16	3.95	7.3	3.48	19.5	3.58	0.00071459
47086570	syvn1	Dr.75288	synovial apoptosis inhibitor 1, synoviolin	19.92	16.24	11.86	11.28	11.15	50.37	3.57	3.0827e-05
292610912				3.11	3.52	2.82	3.32	1.39	10.12	3.57	4.2966e-05
125833336				9.75	9.74	9.32	13.61	13.24	39.75	3.57	6.9678e-06
41282197	vdac2	Dr.75363	voltage-dependent anion channel 2	339.96	618.83	436.67	226.31	296.5	1369.29	3.57	0.00013145
148229744	zgc:162269	Dr.83298	zgc:162269	12.66	5.14	13.56	5.64	5.23	30.12	3.57	0.00034472
125852171				4.15	5.14	7.91	5.97	5.23	20.25	3.57	2.0477e-05
295834794				7.47	7.04	8.19	4.98	4.53	22.96	3.56	2.096e-05
292610434				17.02	24.35	23.16	22.56	15.68	73.08	3.56	7.391e-06
47086654	thoc5	Dr.2250	THO complex 5	8.92	10.82	10.17	8.96	7.32	32.84	3.55	2.5149e-06
292625811				1.66	3.25	4.8	6.97	3.48	14.32	3.55	0.00031685
47087460	sec23a	Dr.33071	Sec23 homolog A (S. cerevisiae)	9.96	11.64	12.15	8.3	6.97	34.81	3.55	1.3988e-05
156447030	zgc:64155	In multiple Geneids		24.08	25.44	17.23	7.3	10.1	59.75	3.55	0.00029166
148226738	zgc:162316	Dr.78739	zgc:162316	12.87	10.82	14.97	8.96	11.5	41.97	3.55	7.4342e-06
66392228	capn2b	In multiple Geneids		1.87	2.71	4.24	2.32	3.48	10.37	3.55	6.0627e-05
178057359	cmas	In multiple Geneids		22	31.39	14.69	10.62	5.92	60	3.55	0.00065233
51468003	c13orf22l			2.7	4.06	3.11	2.32	2.79	10.62	3.54	1.3189e-05
113674053	setdb1a	Dr.77930	SET domain, bifurcated 1a	3.74	2.98	3.95	4.31	4.18	13.58	3.54	1.9947e-06
256418977	srp9	Dr.84122	signal recognition particle 9	8.72	5.95	10.17	1.99	2.79	20.99	3.54	0.00070758
269784630	atp6v1d	In multiple Geneids		8.09	12.99	2.26	6.64	18.81	34.57	3.54	0.00094345
[truncated: 1,649 more rows]

## Sheet: Down
Down-regulated genes in Myc/xmrk-induced liver tumors
GI	Gene Symbol	UGCluster	Name	X-M-D-	X-M-D+	X-M+D-	X+M-D-	X+M+D-	X+M+D+	Fold Change	P_value
194578932	zgc:193613	Dr.104720	zgc:193613	12611	13367.6	13314.5	13524.4	13881.9	3722.97	0.28	1.2947e-06
295834917				727.86	769.28	855.83	785.77	764.08	137.03	0.18	6.8304e-06
54261746	ucp1	Dr.77108	uncoupling protein 1	8328.53	8791.4	7793.95	7949.32	6994.1	461.2	0.06	1.4899e-05
47086024	ccni	Dr.36703	cyclin I	344.11	380.45	380.18	378.29	403.12	158.26	0.42	2.0589e-05
51011062	olfm1b	Dr.79910	olfactomedin 1b	154	166.95	128.8	161.27	147.73	9.88	0.07	2.7602e-05
46195770	adh5	Dr.150302	alcohol dehydrogenase 5	386.45	460	387.52	400.52	434.82	137.03	0.33	4.406e-05
115432033				131.38	131.24	103.94	104.53	113.58	6.17	0.05	5.4541e-05
55925274	cetp	Dr.91675	cholesteryl ester transfer protein, plasma	1128.62	1342.93	1095.63	1308.74	1323.63	285.17	0.23	5.4618e-05
238550132	pparaa	Dr.88405	peroxisome proliferator-activated receptor alpha a	24.08	20.29	22.88	21.9	19.51	6.67	0.31	5.4989e-05
148539931	si:dkey-51e6.1	Dr.87651	si:dkey-51e6.1	128.47	109.59	140.66	124.44	130.66	36.29	0.29	5.7379e-05
55925455	gpx4a	Dr.76793	glutathione peroxidase 4a	15759.4	18701.1	14906.9	15658.4	17119.1	4603.4	0.28	6.0787e-05
308522774				188.24	156.94	168.91	169.23	154.35	62.96	0.38	6.3542e-05
47085884	fbp1b	Dr.26703	fructose-1,6-bisphosphatase 1b	1128.42	1074.23	804.42	1067.5	1005.88	51.35	0.05	6.8369e-05
139948839	vcam1	Dr.81382	vascular cell adhesion molecule 1	21.58	19.75	16.66	20.24	16.72	2.96	0.16	8.3644e-05
47086928	ak3l1			405.54	517.91	505.02	535.91	579.07	44.69	0.09	8.5205e-05
41055123	slc25a10	Dr.113717	solute carrier family 25 (mitochondrial carrier; dicarboxylate transporter), member 10	18.47	23.27	20.62	18.25	18.47	4.2	0.21	8.5563e-05
83415099	prg4			155.24	195.63	196.87	162.26	185.01	41.48	0.23	8.9128e-05
292623481				345.56	271.13	307.59	369.33	377.33	23.7	0.07	9.8266e-05
47086792	ahsg	In multiple Geneids		9748.75	7603.52	10008.4	10698.2	10326.4	1342.87	0.14	0.00010449
157841267	zgc:171945			187	176.96	236.13	207.73	214.28	48.39	0.24	0.00011584
54020680	plp1b	Dr.80279	proteolipid protein 1b	47.11	44.38	51.12	62.05	54.7	6.42	0.12	0.00012431
292624986				227.68	218.91	215.79	233.61	290.58	40	0.17	0.00013451
41053663	scp2	Dr.82469	sterol carrier protein 2	136.56	127.72	105.92	104.19	101.04	15.06	0.13	0.00015096
47550864	st3gal3l	In multiple Geneids		14.53	14.07	11.58	12.61	11.85	4.69	0.36	0.00015212
218082479	insra	Dr.85773	insulin receptor a	14.11	15.69	15.82	12.94	14.98	7.41	0.5	0.00016919
185135135	zgc:123120	Dr.52859	zgc:123120	64.55	64.4	65.81	58.73	80.14	18.76	0.28	0.00017745
292613687				24.28	28.14	31.92	31.86	29.62	10.37	0.36	0.00018508
294610627				30.51	42.75	37.28	40.82	31.01	3.7	0.1	0.0001935
33504508	serpinc1	Dr.4199	serine (or cysteine) proteinase inhibitor, clade C (antithrombin), member 1	2974.1	2955.09	3156.39	2314.85	2372.71	508.86	0.18	0.00019687
148230211	zgc:163027			146.73	157.21	155.07	178.19	214.28	11.85	0.07	0.00019995
50539811	ppp1r3ca	Dr.22514	protein phosphatase 1, regulatory (inhibitor) subunit 3Ca	78.87	91.73	61.57	92.25	70.73	1.48	0.02	0.00020099
47085914	zgc:64076	Dr.75640	zgc:64076	348.05	282.22	353.06	240.58	359.22	14.57	0.05	0.00021314
54400565	tspo	Dr.84635	translocator protein	28.43	23	25.7	22.23	28.57	8.89	0.35	0.00022633
41393104	plg	Dr.77342	plasminogen	4589.83	4133.77	4672.87	5745.64	5401.15	1234.73	0.25	0.00022848
41054478	zfp36l1l			265.45	280.06	319.17	331.83	388.48	59.5	0.19	0.00028511
303304947				1119.91	940.56	1024.73	805.02	976.61	358	0.37	0.00028624
116004574	zgc:153329	Dr.77039	zgc:153329	41.3	37.07	41.24	56.08	43.2	5.43	0.12	0.00028983
189530758				179.53	153.15	188.11	147	142.5	55.55	0.34	0.00031066
148234061	zgc:136980	Dr.51858	zgc:136980	408.45	306.58	349.11	288.69	363.05	99.25	0.29	0.00032648
40363538	cyp4			41.09	34.36	33.89	44.47	35.19	13.83	0.37	0.00034391
121583789	nrxn1b	Dr.83556	neurexin 1b	65.58	66.02	46.89	77.32	57.14	5.93	0.09	0.00036464
41053741	gcdh	Dr.79884	glutaryl-Coenzyme A dehydrogenase	424.01	296.56	356.74	344.77	328.21	121.97	0.35	0.00041331
292619318				255.69	201.05	238.39	228.63	336.92	3.7	0.01	0.00041454
50540291	rbp2b	Dr.89689	retinol binding protein 2b, cellular	683.23	661.32	780.98	437.68	614.61	26.66	0.04	0.00041823
47087637	itih2	Dr.852	inter-alpha (globulin) inhibitor H2	194.47	290.88	318.32	273.1	263.4	50.37	0.19	0.00045623
292627041				78.45	54.12	73.15	89.59	78.39	13.58	0.18	0.00046084
292611524				223.94	138.81	239.24	253.19	242.15	2.22	0.01	0.00046584
90017461	igf1	Dr.82556	insulin-like growth factor 1	15.57	24.62	23.44	21.57	16.38	0.99	0.05	0.00046672
292625066				40.68	31.93	37	38.82	25.43	5.93	0.17	0.00046933
47085982	pck2	Dr.132490	phosphoenolpyruvate carboxykinase 2 (mitochondrial)	270.84	247.86	269.46	363.02	256.09	63.45	0.23	0.00047144
41055765	zgc:55815	Dr.82370	zgc:55815	71.6	45.73	62.42	69.02	65.85	15.31	0.24	0.00047755
66472449	acbd5a	Dr.81660	acyl-Coenzyme A binding domain containing 5a	304.67	241.36	223.42	278.41	193.37	43.95	0.18	0.00048895
292623264				3091.37	4078.57	3112.61	4696.72	4606.76	315.29	0.08	0.0004983
41053572	hao2	Dr.152082	hydroxyacid oxidase 2 (long chain)	21.79	17.86	20.9	15.26	15.33	4.2	0.23	0.00050308
70778900	slc27a2	Dr.34746	solute carrier family 27 (fatty acid transporter), member 2	388.73	411.83	327.93	230.95	387.09	13.09	0.04	0.00050327
118150533	serpina1	Dr.75688	serine (or cysteine) proteinase inhibitor, clade A (alpha-1 antiproteinase, antitrypsin), member 1	200.69	284.66	242.63	241.9	299.64	74.07	0.29	0.0005082
60279650	bhmt	Dr.75610	betaine-homocysteine methyltransferase	7496.07	4460.37	6035.41	5074.01	5170.49	370.35	0.07	0.00055503
41054344	ttpa	Dr.78274	tocopherol (alpha) transfer protein (ataxia (Friedreich-like) with vitamin E deficiency)	253.62	237.58	357.02	287.7	244.94	58.27	0.21	0.00057889
50345093				74.3	76.85	47.73	64.04	68.99	15.8	0.24	0.00060693
121583882	zgc:154042			173.09	130.96	218.9	193.13	157.83	29.63	0.17	0.00063641
292616797				303.22	363.94	456.16	382.93	473.15	94.56	0.24	0.00063726
71834285	apobl	Dr.76570	apolipoprotein B, like	18459	17184.2	20548	28872.5	20524.5	1557.68	0.07	0.00066311
121583939	zgc:153889			16.81	30.31	29.94	28.54	26.83	2.72	0.1	0.00067835
292615752				64.34	83.07	53.67	68.03	68.64	23.21	0.34	0.00071453
51011082	c8a	Dr.77437	complement component 8, alpha polypeptide	263.17	351.76	435.54	422.75	422.98	78.27	0.21	0.00076148
189536067				28.23	44.65	29.66	40.48	40.07	6.67	0.18	0.00076272
189530914				134.9	193.2	164.1	184.5	120.2	30.12	0.19	0.00076916
47086178	itgb1b.2	Dr.83219	integrin, beta 1b.2	293.05	293.32	334.14	487.46	373.15	24.69	0.07	0.00077386
56118693	sdc2	Dr.150732	syndecan 2	29.26	34.36	28.25	36.5	33.1	18.02	0.56	0.00077615
157743329	gamt	In multiple Geneids		125.36	123.12	74.85	102.2	129.61	18.76	0.17	0.00082971
47085890	cyb5a	Dr.5040	cytochrome b5 type A (microsomal)	110.62	130.42	127.67	94.9	83.97	28.39	0.26	0.00085278
60279670	zgc:113313	Dr.83712	zgc:113313	18.26	18.4	20.62	28.54	23.69	4.69	0.21	0.00087249
292625551				58.94	41.94	49.15	30.86	40.42	2.47	0.06	0.00087358
153791418	si:ch73-252g14.4	In multiple Geneids		7110.25	4289.63	3855.17	5057.09	5344.35	144.43	0.03	0.00088754
47086066	tdh	Dr.10250	L-threonine dehydrogenase	415.5	247.86	349.67	422.09	363.75	82.46	0.23	0.00089955
182509174	adh8a	Dr.4120	alcohol dehydrogenase 8a	4694.23	3540.37	6299.5	6034	6357.55	518.73	0.1	0.00091038
225579101	oclna	Dr.78199	occludin a	33	46	38.13	38.82	36.93	20	0.52	0.00092099
205830394	zgc:194768	Dr.115368	zgc:194768	31.96	23.54	33.61	42.81	27.52	3.46	0.11	0.00093951
47087308	abcd3a	Dr.3614	ATP-binding cassette, sub-family D (ALD), member 3a	1517.35	1809.69	1047.89	1754.05	1583.55	364.91	0.24	0.00094444
40363540	ahcy	Dr.76562	S-adenosylhomocysteine hydrolase	3257.61	3727.89	2803.32	2625.11	2264.01	743.41	0.25	0.0009999
156616323	tdo2a	Dr.105118	tryptophan 2,3-dioxygenase a	98.58	98.22	169.75	132.4	145.64	10.12	0.08	0.0010073
116267994	pm20d1.2	Dr.85879	peptidase M20 domain containing 1, tandem duplicate 2	51.06	49.52	63.83	74.33	65.5	20.74	0.34	0.0010109
47087250	sesn3	Dr.5129	sestrin 3	24.7	27.87	31.63	29.2	21.95	12.59	0.47	0.0010423
54400637	zgc:101710			402.22	466.22	379.05	397.86	348.76	235.29	0.59	0.001064
300863066				12.04	8.12	11.3	13.61	12.54	3.7	0.32	0.0010925
213385250	a2ml	In multiple Geneids		224.98	189.41	275.39	151.98	221.59	43.21	0.2	0.0011644
66472407	vtna	Dr.75441	vitronectin a	366.94	427.8	658.68	558.8	548.76	86.91	0.17	0.0011792
190358583	si:dkey-39n1.2	Dr.78099	si:dkey-39n1.2	39.64	35.99	59.88	48.45	47.04	12.34	0.27	0.0011995
41053653	c8g	Dr.25207	complement component 8, gamma polypeptide	42.96	51.41	49.43	69.02	67.94	13.33	0.24	0.0012085
42476247	fads2	Dr.75661	fatty acid desaturase 2	115.6	198.07	155.07	108.18	117.07	0.49	0	0.0012196
35903022	mknk2b	Dr.76090	MAP kinase-interacting serine/threonine kinase 2b	34.66	32.2	33.33	31.52	22.65	13.58	0.44	0.0012372
148236473	acmsd	Dr.91446	aminocarboxymuconate semialdehyde decarboxylase	147.36	107.15	187.26	125.1	172.12	28.39	0.19	0.0012463
41054080	mat1a	Dr.76807	methionine adenosyltransferase I, alpha	1911.27	1684.68	2844.84	2675.55	2792.55	421.21	0.18	0.0012732
37620195	rdh1	Dr.82565	retinol dehydrogenase 1	567.43	635.61	631.28	516.99	931.66	74.07	0.11	0.0012801
148223676	zgc:163025	Dr.113399	zgc:163025	11.62	12.18	7.91	13.27	13.24	3.7	0.32	0.0012859
121582335	si:rp71-15k1.1	Dr.77164	si:rp71-15k1.1	373.37	539.82	682.97	562.45	652.23	125.67	0.22	0.0012948
23308680	cyp2j28			1631.71	2400.93	2215.83	2150.92	3238.53	228.38	0.1	0.0012985
121583833	slc47a1	Dr.124929	solute carrier family 47, member 1	22.83	25.16	32.76	26.88	36.24	8.89	0.31	0.001325
45387788	zgc:77636			852.18	832.33	1202.96	1424.21	1313.88	160.48	0.14	0.0013289
292618101				42.75	48.98	61.57	61.06	44.95	20.25	0.39	0.00137
41054722	zgc:56326	Dr.77434	zgc:56326	4218.12	4874.91	3754.62	2517.59	3786.93	782.91	0.2	0.0013853
167963503	hbl4	Dr.87427	hexose-binding lectin 4	52.3	55.74	82.48	79.97	49.48	8.15	0.13	0.0014236
171184460	masp2	Dr.77212	man-binding lectin serine peptidase 2	265.03	361.23	275.67	439.01	293.37	70.61	0.22	0.0014241
45387634	dkfzp564o0523	Dr.81876	dkfzp564o0523 protein homolog (human)	28.02	16.78	25.99	28.21	31.01	6.91	0.27	0.0014403
187608078	igfbp5a	Dr.24976	insulin-like growth factor binding protein 5a	38.6	54.93	40.11	59.73	57.84	15.06	0.3	0.0014645
41054598	pah	Dr.76274	phenylalanine hydroxylase	4519.27	2044.83	3853.76	4474.73	4185.17	249.61	0.07	0.0014729
237681093	tpi1b	In multiple Geneids		1220.98	748.99	941.13	1218.15	982.53	328.87	0.32	0.0015034
292621037				70.15	85.24	108.18	97.89	86.76	40.24	0.45	0.0015165
23308626	fabp10a	Dr.104721	fatty acid binding protein 10a, liver basic	144688	146191	146455	175196	220565	53606.6	0.32	0.0015174
18858686	foxa2	Dr.483	forkhead box A2	127.64	134.75	130.21	195.12	132.75	45.68	0.32	0.0015449
62955084	rnf150	Dr.150723	ring finger protein 150	29.06	28.68	34.18	38.16	43.9	12.84	0.37	0.0015714
116268032	depdc6			665.18	450.8	833.79	610.24	719.13	176.53	0.27	0.0016211
237820702	zgc:101744	Dr.13660	zgc:101744	28.23	17.59	30.79	26.88	29.27	8.89	0.33	0.0016245
189537571				14.53	19.48	19.21	27.54	22.3	4.44	0.22	0.001626
41054568	fah	Dr.44058	fumarylacetoacetate hydrolase (fumarylacetoacetase)	168.53	172.09	139.81	91.59	175.95	29.63	0.2	0.0016305
176866362	dpys	Dr.41082	dihydropyrimidinase	47.94	93.62	69.2	73.33	88.15	14.07	0.19	0.0016678
23308740	cask	Dr.77344	calcium/calmodulin-dependent serine protein kinase	21.58	20.84	18.64	30.2	32.05	4.44	0.18	0.0016958
56606105	pygl	Dr.37123	phosphorylase, glycogen; liver (Hers disease, glycogen storage disease type VI)	334.98	341.21	447.68	293.67	286.75	126.41	0.37	0.0017398
46309540	adhfe1	Dr.83187	alcohol dehydrogenase, iron containing, 1	30.92	24.35	26.27	35.84	26.83	13.58	0.47	0.0017418
292621450				643.18	418.33	477.91	854.13	704.85	37.03	0.06	0.0017632
50355963	sult1st4	Dr.83145	sulfotransferase family 1, cytosolic sulfotransferase 4	25.53	15.69	16.66	30.53	25.43	1.73	0.08	0.0017937
54400385	cpt1b	Dr.83085	carnitine palmitoyltransferase 1B (muscle)	450.37	267.88	439.21	621.85	386.74	12.84	0.03	0.0018242
176866358	si:ch211-284o19.6	Dr.113954	si:ch211-284o19.6	39.43	66.84	65.81	85.61	79.44	9.14	0.14	0.0018358
161353486	hnf1ba	Dr.118179	HNF1 homeobox Ba	15.15	18.67	19.49	24.56	17.07	7.41	0.39	0.0018374
47086964	decr2	Dr.30642	2,4-dienoyl CoA reductase 2, peroxisomal	36.32	27.33	28.25	29.53	37.98	15.8	0.5	0.0018456
41054917	shmt1	Dr.26801	serine hydroxymethyltransferase 1 (soluble)	4044.2	2416.89	3283.77	4508.24	3908.18	994.5	0.27	0.001873
121582453	hhip	Dr.119698	hedgehog interacting protein	31.55	50.06	39.54	42.14	41.81	19.5	0.48	0.0019063
41053731	aldh2a	Dr.28434	aldehyde dehydrogenase 2 family (mitochondrial)a	233.07	307.66	448.53	437.68	504.85	23.7	0.06	0.001935
47086196	msrb2	Dr.81190	methionine sulfoxide reductase B2	42.96	66.29	70.05	72.34	45.64	14.07	0.24	0.0019406
292625726				1489.13	2038.61	1909.65	2342.72	1908.62	946.85	0.49	0.0019552
51230629	acads	Dr.21501	acyl-Coenzyme A dehydrogenase, C-2 to C-3 short chain	35.7	39.78	35.87	50.44	47.04	20.25	0.48	0.0019712
23308502	rbp2a	In multiple Geneids		217.09	354.74	358.43	312.92	490.22	30.62	0.09	0.0019915
47087312	pank1a	Dr.11467	pantothenate kinase 1a	28.02	17.32	39.83	31.52	40.42	0.99	0.03	0.0020224
292613756				42.96	38.69	46.6	69.35	46.69	10.86	0.22	0.002045
292612554				86.34	52.49	105.35	96.56	62.02	8.64	0.11	0.002048
54400491	zgc:101569	Dr.78311	zgc:101569	46.07	54.39	53.95	78.64	57.84	19.26	0.33	0.0020573
292624714				390.81	579.87	658.39	383.26	550.15	127.89	0.25	0.0020828
113680762	si:ch211-262h13.5	Dr.81367	si:ch211-262h13.5	58.94	83.61	92.64	129.75	75.61	4.44	0.05	0.0020846
54400449	zgc:103601	Dr.91689	zgc:103601	117.26	89.29	137.27	174.87	162.36	27.16	0.2	0.0020968
45387680	zgc:77391	Dr.80753	zgc:77391	15.15	9.47	14.4	16.59	9.41	2.47	0.19	0.0021495
42476232	hmgb1			185.13	115.81	173.14	149.66	152.95	72.09	0.46	0.0021577
50540007	ldhbb	Dr.108356	lactate dehydrogenase Bb	995.8	756.83	1273.01	1315.37	1774.83	26.17	0.02	0.0021898
50539845	zgc:92046	Dr.15620	zgc:92046	31.34	41.4	25.42	25.55	28.57	9.88	0.32	0.0022096
121583985	nt5c2b	Dr.30646	5'-nucleotidase, cytosolic IIb	15.36	12.45	7.91	12.61	11.85	3.7	0.31	0.0022278
56790261	sod1	Dr.75822	superoxide dismutase 1, soluble	272.92	213.22	289.23	346.43	363.05	109.62	0.37	0.0022321
237858759	zfyve21	In multiple Geneids		19.92	11.91	16.1	19.25	19.86	6.67	0.38	0.002244
71834373	zgc:114128			40.89	34.09	57.06	46.79	47.04	18.76	0.42	0.0022473
41055262	agxt2l1	Dr.106780	alanine-glyoxylate aminotransferase 2-like 1	50.02	48.44	68.35	41.81	34.14	9.14	0.19	0.0022789
189536017				14.32	8.12	16.1	9.62	13.94	1.98	0.16	0.0023141
302370972				25.32	33.82	33.33	25.22	14.29	1.98	0.08	0.0023458
256355075	LOC568900	Dr.75699	hypothetical LOC568900	21.58	37.07	21.75	18.58	28.22	2.72	0.11	0.0023478
116268062	zgc:153035	Dr.117821	zgc:153035	14.94	10.01	10.45	12.94	13.59	5.93	0.48	0.0023542
303304953				34659.2	53043.3	36764.6	48362.9	54704.4	17077.6	0.38	0.0023664
115497491	zgc:153034			882.68	531.43	704.15	478.83	540.74	119.5	0.19	0.0023703
65301429	f7	Dr.77162	coagulation factor VII	38.19	30.85	52.82	37.83	32.4	11.85	0.31	0.0023838
47086252	dpyd	Dr.79932	dihydropyrimidine dehydrogenase	57.07	51.95	52.54	59.4	42.86	33.33	0.63	0.0023883
56693238	slc7a2	Dr.77542	solute carrier family 7 (cationic amino acid transporter, y+ system), member 2	67.04	53.04	86.71	72.34	114.98	6.91	0.09	0.0023994
189520309				12.45	10.01	8.19	12.28	11.15	5.43	0.5	0.0024153
45387894				42.75	47.62	66.66	72.34	68.64	18.76	0.31	0.0024421
292625059				163.54	135.84	180.49	114.15	193.02	59.5	0.38	0.002475
47086112	zgc:85829	Dr.76876	zgc:85829	257.98	126.91	229.91	243.56	241.8	59.5	0.27	0.0024803
68448529	vtg5	Dr.144039	vitellogenin 5	306.33	248.4	250.53	306.94	358.87	155.3	0.53	0.0025257
192455617	zgc:194314	Dr.85087	zgc:194314	20.75	17.59	18.64	31.19	24.74	5.93	0.26	0.0025443
114703729	bhlhe40	Dr.78721	basic helix-loop-helix family, member e40	89.04	51.95	104.51	81.3	93.72	24.44	0.29	0.0025486
169234731	f5	Dr.79290	coagulation factor V	173.51	169.39	265.22	262.48	314.62	46.91	0.2	0.0025719
82658233	zgc:123275	Dr.77308	zgc:123275	21.58	18.94	12.43	26.21	27.87	2.96	0.14	0.0025803
125851184				34.45	20.02	27.68	24.89	23	9.63	0.37	0.0026106
121583741	zgc:158309	Dr.79353	zgc:158309	12.25	18.4	15.53	18.91	16.38	8.39	0.51	0.0026498
47086842	brp44	Dr.2941	brain protein 44	460.54	204.83	414.92	394.88	302.77	52.59	0.15	0.0026641
56744250	cat	Dr.1079	catalase	726.82	898.62	1413.95	1511.49	1413.18	139.99	0.12	0.0026691
292610742				44.21	35.99	79.37	53.76	50.17	4.44	0.08	0.0027343
54261780	gstal	Dr.23079	glutathione S-transferase, alpha-like	20.34	18.94	34.74	26.21	27.87	6.91	0.27	0.002742
66773119	zgc:112210	In multiple Geneids		13.91	20.84	16.66	24.56	21.6	7.16	0.37	0.002807
113931650	vegfab	Dr.79865	vascular endothelial growth factor Ab	42.75	28.41	33.61	55.75	49.13	9.38	0.22	0.0028259
116235417	zgc:153860			391.22	174.53	325.38	419.76	350.16	53.58	0.16	0.0028361
189530189				9.55	17.05	12.71	12.28	17.07	4.2	0.31	0.002863
217035109	si:ch211-221p4.4	Dr.22220	si:ch211-221p4.4	13.49	21.11	20.62	28.54	24.74	5.43	0.25	0.0028745
109254768	si:dkeyp-89c11.2	In multiple Geneids		28.43	22.46	23.44	27.21	17.77	11.6	0.49	0.0029019
294489281				362.99	294.94	213.25	300.64	281.52	136.29	0.47	0.0029586
41056218	rnf11	Dr.85919	ring finger protein 11	9.55	7.58	12.99	12.28	11.5	4.44	0.41	0.0029973
162287364	hpx	Dr.80362	hemopexin	25994.5	13490.2	14652.1	12112.5	15061	262.95	0.02	0.0030009
292627851				103.36	57.09	105.07	105.52	68.64	21.23	0.24	0.0030395
41054106	tdo2b	Dr.80748	tryptophan 2,3-dioxygenase b	905.31	463.25	383	784.11	616	11.6	0.02	0.0031104
47086804	rnf128a	Dr.4850	ring finger protein 128a	134.9	112.29	136.14	220.34	160.97	35.06	0.23	0.0031312
41152242	cdo1	Dr.79566	cysteine dioxygenase, type I	60.19	31.93	45.76	64.71	60.97	13.83	0.26	0.0031389
292610442				28.64	53.85	79.09	57.74	48.43	1.98	0.04	0.0031403
292611980				16.4	25.71	35.31	26.55	16.38	1.48	0.06	0.0031518
71834671	miox	Dr.90253	myo-inositol oxygenase	10.38	15.96	9.6	14.27	6.62	0.74	0.07	0.0031666
292609715				57.28	83.88	103.66	76.98	76.3	32.34	0.41	0.0031741
221307487	si:ch1073-126c3.2	Dr.79872	si:ch1073-126c3.2	1872.46	2241.01	1004.68	1526.75	1594	358.99	0.22	0.0032198
148228802	si:dkey-33i11.3	Dr.94246	si:dkey-33i11.3	180.36	145.31	232.74	303.96	286.4	39.01	0.17	0.0032318
295834993				940.59	2012.63	2390.38	1520.45	1904.09	202.95	0.12	0.003239
157389011	sepp1a	Dr.9483	selenoprotein P, plasma, 1a	526.12	323.89	662.91	460.58	416.01	120.73	0.25	0.0032556
117606211	cyp4v2	Dr.79965	cytochrome P450, family 4, subfamily V, polypeptide 2	185.34	443.49	277.37	403.84	262.01	14.81	0.05	0.0032718
52219023	eif4e3	Dr.33806	eukaryotic translation initiation factor 4E family member 3	39.43	25.16	45.76	44.13	29.27	11.11	0.3	0.0032777
291042673				860.27	1017.41	1531.73	656.36	1204.82	114.81	0.11	0.00329
45387760	zgc:77234	Dr.87304	zgc:77234	31.96	26.52	51.69	37.83	21.25	0.99	0.03	0.0033115
292610935				678.46	1040.41	852.44	731.35	1308.65	207.15	0.22	0.003393
47086972	tob1b	Dr.10199	transducer of ERBB2, 1b	1170.34	754.94	600.49	989.85	765.82	233.56	0.27	0.0033977
190194334	si:dkey-1h24.3	Dr.156090	si:dkey-1h24.3	1035.64	454.86	905.54	1127.89	663.04	72.09	0.09	0.0034488
170287748	slc6a13l	In multiple Geneids		19.09	32.47	39.26	41.48	19.86	1.23	0.04	0.0034542
41055649	tmem110l	Dr.84191	transmembrane protein 110, like	11	10.55	15.82	10.62	6.27	1.48	0.14	0.0034617
292630315				11	10.01	11.3	13.61	10.45	7.41	0.66	0.0034754
198281998	pkp2	Dr.83512	plakophilin 2	18.68	9.2	20.62	12.61	20.9	1.98	0.12	0.0035149
292620262				78.04	112.02	94.62	90.92	97.9	60.98	0.64	0.0035549
71834447	zgc:112309	Dr.31383	zgc:112309	90.28	109.32	112.7	176.87	131	33.82	0.27	0.0035777
50539723	uox	In multiple Geneids		12605.4	8979.19	6376.33	12080.3	8906.56	2776.36	0.28	0.00361
189527262				24.49	33.28	11.86	24.56	19.86	1.48	0.06	0.0036422
47085822	acadm	Dr.132310	acyl-Coenzyme A dehydrogenase, C-4 to C-12 straight chain	49.81	54.93	29.66	37.83	39.02	14.81	0.35	0.0036824
47086806	acadvl	In multiple Geneids		78.45	50.6	81.63	79.64	53.66	27.16	0.39	0.0036824
292626488				203.6	326.6	423.39	230.29	218.11	27.16	0.1	0.0037324
41055749	ndufa6	Dr.7751	NADH dehydrogenase (ubiquinone) 1 alpha subcomplex, 6	44.21	37.34	32.2	39.49	29.96	21.23	0.58	0.0037927
292626717				87.17	92.27	78.8	152.64	124.04	24.2	0.23	0.0038294
55925461	dio1	In multiple Geneids		303.01	105.8	222.01	309.27	236.57	14.07	0.06	0.003832
83025055	zgc:123007	Dr.26098	zgc:123007	29.89	25.98	24.86	38.49	44.6	9.88	0.3	0.0038508
41055206	zgc:64119	Dr.88906	zgc:64119	33.62	48.44	34.46	38.49	55.75	16.3	0.39	0.0038543
130501886	zgc:161973	Dr.17305	zgc:161973	177.24	130.96	236.98	234.6	192.33	76.29	0.39	0.0038822
57526512	zgc:100921			196.54	121.22	194.61	104.19	114.98	24.69	0.17	0.0039033
18858246	cfb	Dr.75096	complement factor B	2489.49	2226.67	3656.33	3538.3	3127.38	1316.7	0.44	0.0039124
292616098				321.28	277.08	248.56	293.67	183.27	123.94	0.47	0.0039255
47086272	tmem195			172.47	103.64	138.68	89.93	74.56	10.12	0.09	0.0039304
292614157				176.2	167.22	122.58	136.71	176.65	90.12	0.58	0.0040241
41054388	gpd1b	Dr.79210	glycerol-3-phosphate dehydrogenase 1b	1686.29	1890.87	1808.25	2936.36	2704.41	685.63	0.31	0.004031
118197266	sult2st2	Dr.75045	sulfotransferase family 2, cytosolic sulfotransferase 2	62.47	37.88	64.12	62.05	49.48	25.18	0.46	0.0040456
45387750	tmem88a	Dr.89035	transmembrane protein 88 a	31.75	31.93	41.8	61.39	52.61	9.38	0.21	0.0040475
47085768	fgg	Dr.77175	fibrinogen, gamma polypeptide	4392.04	5594.67	7253.34	5718.76	4855.87	2674.89	0.48	0.0040684
57770404	cyp2v2	Dr.38006	cytochrome P450, family 2, subfamily V, polypeptide 2	11.41	8.66	16.95	14.93	16.03	4.44	0.33	0.004118
41055127	zgc:63647			72.23	91.19	66.94	129.75	86.76	24.2	0.27	0.0041198
134133249	hao1	Dr.2132	hydroxyacid oxidase (glycolate oxidase) 1	474.03	393.98	504.46	848.82	509.73	85.18	0.16	0.0041855
41055926	upp2	Dr.83717	uridine phosphorylase 2	977.32	322.54	864.86	1149.46	1121.9	6.17	0.01	0.0042196
47086402	akt2l	Dr.11393	v-akt murine thymoma viral oncogene homolog 2, like	856.95	668.62	657.55	1058.87	971.73	375.04	0.45	0.0042792
292624114				11	21.92	28.81	13.27	20.9	0.49	0.03	0.0042935
292616959				647.12	543.88	903.84	1171.69	1268.93	83.7	0.09	0.0043428
61651681	fn1b	Dr.24233	fibronectin 1b	200.9	284.12	271.72	345.77	473.15	49.63	0.16	0.0043745
189532256				24.91	53.58	65.25	36.83	50.17	5.68	0.12	0.0043991
50540301	zgc:92266			20.55	13.53	14.4	8.96	17.42	3.7	0.25	0.0044071
113673369	kctd7	Dr.89962	potassium channel tetramerisation domain containing 7	13.49	28.68	28.81	35.17	35.54	5.18	0.18	0.0044074
226958318	shbg	Dr.32788	sex hormone binding globulin	134.9	184.27	209.58	149.66	147.03	85.43	0.52	0.0045021
168823461	zgc:171534	Dr.52137	zgc:171534	24.7	38.42	52.54	69.35	43.55	2.96	0.06	0.0045287
94536692	zgc:136639	Dr.107256	zgc:136639	28.64	29.76	39.54	45.13	36.58	18.27	0.51	0.0045639
41056122	pgam2	In multiple Geneids		40.26	36.8	17.51	33.85	19.86	3.21	0.11	0.0045644
41055352	ptger2l			37.98	25.44	46.89	22.23	27.18	5.68	0.18	0.0045732
76253762	zgc:112435	Dr.115449	zgc:112435	133.24	64.94	133.03	140.36	177	26.17	0.2	0.0046414
51230571				268.98	506.54	202.52	409.15	349.46	45.18	0.13	0.0046945
45387706	pnp4b	Dr.80068	purine nucleoside phosphorylase 4b	2966.43	2850.64	3701.52	1339.27	3773	431.08	0.15	0.0047076
160333544	zgc:171352			69.11	148.01	156.48	190.8	193.02	24.44	0.16	0.0048178
47087348	f2	Dr.26855	coagulation factor II (thrombin)	233.28	141.25	266.92	150.32	132.05	31.11	0.17	0.0049352
109639156	keap1a	Dr.52260	kelch-like ECH-associated protein 1a	101.7	41.13	76.54	65.04	73.52	16.79	0.23	0.004948
41152226	ndel1a	Dr.23557	nudE nuclear distribution gene E homolog like 1 (A. nidulans) A	67.04	35.45	48.3	67.69	47.38	18.27	0.34	0.0049639
66472569	zgc:110377	Dr.48047	zgc:110377	206.92	366.38	390.35	487.46	583.95	53.33	0.13	0.0049884
83415162	si:ch211-207o17.7			8.72	20.02	23.73	22.9	28.57	2.22	0.11	0.0049931
148231475	si:ch211-154o6.6	Dr.73909	si:ch211-154o6.6	84.47	56.28	81.91	83.29	70.38	45.18	0.6	0.004997
111955356	slc2a2	Dr.77184	solute carrier family 2 (facilitated glucose transporter), member 2	496.03	543.88	686.64	1078.12	788.12	138.76	0.19	0.0050252
123701428	ugt5b4	Dr.42665	UDP glucuronosyltransferase 5 family, polypeptide B4	9.96	32.2	17.23	28.21	24.39	0.25	0.01	0.0050616
292614171				293.47	162.62	197.15	195.45	229.61	92.09	0.43	0.005062
146134959	zgc:162502			15.57	8.66	11.58	9.29	8.01	2.96	0.28	0.0050906
181331983	si:dkeyp-110g5.2	Dr.36011	si:dkeyp-110g5.2	261.71	363.4	569.7	327.18	532.73	78.76	0.19	0.0051484
113951770	zgc:152809	Dr.124528	zgc:152809	204.02	242.72	414.64	252.85	337.62	79.99	0.28	0.0051803
50345067	dhrs1	Dr.32174	dehydrogenase/reductase (SDR family) member 1	122.87	89.29	144.61	55.42	93.38	16.79	0.17	0.0052295
123704522	rdh10a	Dr.96890	retinol dehydrogenase 10a	50.43	68.73	90.38	99.88	97.9	28.89	0.35	0.0052578
47087026	epn1	Dr.79978	epsin 1	18.26	18.13	15.25	18.25	11.85	9.38	0.57	0.005264
53933211	sccpdhb	Dr.82774	saccharopine dehydrogenase b	21.58	16.78	16.1	17.26	11.15	7.41	0.45	0.0052753
160425212	si:dkey-239i20.2	Dr.152163	si:dkey-239i20.2	50.85	109.05	114.96	151.65	169.33	6.42	0.05	0.0052757
292622009				49.81	35.45	58.75	62.72	49.13	25.43	0.5	0.0054576
157841271	zgc:165580	Dr.111112	zgc:165580	26.36	23.54	26.83	37.5	16.72	7.9	0.3	0.005498
295835016				18.47	46.54	41.52	33.51	41.46	9.63	0.27	0.0056205
41152027	phb	Dr.75876	prohibitin	63.09	41.94	26.83	29.86	30.66	2.47	0.06	0.0056878
54400397	zgc:103681	Dr.91458	zgc:103681	12.66	39.24	29.66	47.78	42.86	0.99	0.03	0.0057147
50539801	zgc:92090	Dr.83602	zgc:92090	7295.38	3753.86	4108.53	4162.14	2589.43	169.62	0.04	0.0057338
42734424	aldob	Dr.76309	aldolase b, fructose-bisphosphate	978.36	2270.5	1427.22	1187.29	987.06	79.25	0.06	0.0057348
41393106	slc26a5	Dr.77323	solute carrier family 26, member 5	51.89	59.26	34.46	27.21	38.67	10.86	0.26	0.0057539
41054100	ptplb	Dr.12800	protein tyrosine phosphatase-like (proline instead of catalytic arginine), member b	142.58	251.11	165.23	149.99	166.19	69.87	0.4	0.0057721
125824994				30.3	19.75	24.01	27.21	34.84	13.33	0.49	0.0057924
212720615	acss1	Dr.75261	acyl-CoA synthetase short-chain family member 1	112.49	97.95	80.22	66.03	33.1	4.44	0.06	0.0058162
192451504	LOC792613	Dr.120624	hypothetical LOC792613	538.16	244.07	615.46	647.4	613.56	134.31	0.25	0.0058391
41152190	edf1	In multiple Geneids		183.05	158.56	186.7	275.09	199.99	95.06	0.47	0.0059168
41055322	zgc:66313	Dr.14647	zgc:66313	353.65	218.36	499.09	629.48	512.87	63.7	0.14	0.005979
292611118				146.53	182.65	207.6	152.97	126.48	87.4	0.54	0.0060465
33504522	f9			100.66	142.87	69.2	49.77	87.45	6.67	0.07	0.0061394
300934727				3597.36	6008.94	5312.9	4844.05	2727.75	1367.81	0.3	0.0061413
42409520	hsd17b4	Dr.4883	hydroxysteroid (17-beta) dehydrogenase 4	13.91	18.13	17.23	23.89	23.69	9.14	0.47	0.0061618
284009815	dcun1d4	Dr.119674	DCN1, defective in cullin neddylation 1, domain containing 4 (S. cerevisiae)	14.32	11.09	12.71	22.23	25.09	2.47	0.14	0.0061686
55925244	colec11	Dr.37101	collectin sub-family member 11	14.11	11.91	20.9	23.23	14.98	5.68	0.33	0.0061711
41054126	ampd3	Dr.11670	adenosine monophosphate deaminase 3	17.85	9.74	13.56	10.29	11.15	4.69	0.37	0.0061973
139948804	crfb4	Dr.14717	cytokine receptor family member b4	47.11	13.8	38.13	41.48	40.42	5.68	0.16	0.0062113
209870002	zgc:194659	Dr.81997	zgc:194659	11.21	8.39	14.69	14.93	5.57	1.48	0.14	0.0063333
115529392	zgc:152945	Dr.77704	zgc:152945	472.37	652.93	985.75	1242.7	829.23	139.74	0.17	0.0063371
56693268	zgc:103559	Dr.89596	zgc:103559	58.53	24.62	44.63	47.12	31.01	9.63	0.23	0.0063517
41053743	zgc:65857	Dr.28444	zgc:65857	25.11	17.05	10.45	27.87	26.83	3.95	0.18	0.0063676
80751158	zgc:123103	Dr.30070	zgc:123103	7111.29	2298.91	6036.82	3886.06	7212.21	277.76	0.05	0.0063692
218505799	gpt2l	Dr.33603	glutamic pyruvate transaminase (alanine aminotransferase) 2, like	14.53	15.42	31.35	37.5	31.36	1.73	0.07	0.0064172
289547713	zgc:153177	Dr.83373	zgc:153177	144.66	78.74	74	94.24	93.03	31.36	0.32	0.0064316
41055298	slc30a4	Dr.27097	solute carrier family 30 (zinc transporter), member 4	26.36	20.29	20.62	14.93	18.81	10.62	0.53	0.0065033
41055641	zgc:56136	Dr.18410	zgc:56136	61.64	36.53	53.95	90.26	82.92	14.32	0.22	0.0065092
291049790	furinb	Dr.84607	furin (paired basic amino acid cleaving enzyme) b	9.55	16.24	16.66	20.57	16.38	6.67	0.42	0.0065743
292618843				937.06	445.66	547.95	910.21	850.48	215.05	0.29	0.0065753
52218933	mpdu1a	Dr.76559	mannose-P-dolichol utilization defect 1a	35.49	55.47	39.54	52.43	70.03	18.76	0.37	0.0066057
47575846	mao	Dr.77508	monoamine oxidase	103.15	56.28	126.82	173.55	172.12	12.59	0.1	0.0067523
46195782	zgc:77713	Dr.9013	zgc:77713	7.89	11.36	9.6	20.91	16.38	0.99	0.07	0.0068679
41055025	hsd17b3	Dr.88378	hydroxysteroid (17-beta) dehydrogenase 3	168.32	192.39	255.62	284.71	83.97	17.28	0.09	0.0069389
292622512				18.06	15.69	26.27	29.86	20.21	8.64	0.39	0.0070673
131887195	cyp2j24			15.77	18.67	19.77	23.23	34.14	6.17	0.28	0.0071574
41055099	rtn3	Dr.130204	reticulon 3	84.68	47.89	75.41	109.5	92.33	30.37	0.37	0.0071675
41054751	zgc:63938	Dr.18420	zgc:63938	6499.86	5191.5	2951.33	4451.5	2347.28	487.13	0.11	0.0071827
148235468	slco2a1	Dr.89681	solute carrier organic anion transporter family, member 2A1	17.23	13.53	20.05	15.93	8.01	4.69	0.31	0.0071991
52219059	zgc:92599	Dr.26104	zgc:92599	23.04	16.24	20.62	34.18	37.63	5.68	0.22	0.0072213
47086690	cyp3c1	Dr.114440	cytochrome P450, family 3, subfamily c, polypeptide 1	72.23	108.78	138.97	134.06	109.05	52.84	0.47	0.0072789
50540205	zgc:92749	Dr.87419	zgc:92749	1332.02	544.69	1488.52	2206.67	2079	30.62	0.02	0.007286
55742576	zgc:65870	Dr.4035	zgc:65870	11.21	20.84	11.58	14.93	6.97	1.48	0.11	0.0073178
41056012	zgc:65987	Dr.87083	zgc:65987	30.72	24.35	33.89	44.13	24.39	13.09	0.42	0.0073195
66793371	cfdl	Dr.77244	complement factor D (adipsin) like	17.64	18.13	31.92	22.23	17.07	7.41	0.35	0.0073561
47085908	acox3	Dr.150756	acyl-Coenzyme A oxidase 3, pristanoyl	17.85	27.33	22.6	40.48	27.18	8.15	0.3	0.0073972
68448494	zgc:112265	In multiple Geneids		147.77	281.68	353.63	202.42	138.32	19.26	0.09	0.0074749
118150553	papss2a	Dr.132651	3'-phosphoadenosine 5'-phosphosulfate synthase 2a	72.23	47.62	38.13	95.57	77	14.32	0.22	0.0075086
192453597	si:dkeyp-110c7.1	Dr.78065	si:dkeyp-110c7.1	54.38	44.38	92.93	116.14	108.01	11.36	0.14	0.0075152
54400445	serpina7	Dr.46572	serpin peptidase inhibitor, clade A (alpha-1 antiproteinase, antitrypsin), member 7	261.51	345.54	510.11	512.35	619.48	130.36	0.29	0.0076586
56693256	zgc:101847	Dr.129938	zgc:101847	146.94	64.67	81.35	109.17	66.2	16.54	0.18	0.0076767
227430294	itln3	Dr.117747	intelectin 3	252.79	227.02	348.54	265.8	78.74	16.54	0.07	0.0077019
41152475	ormdl1	Dr.27136	ORM1-like 1 (S. cerevisiae)	146.53	130.69	199.41	256.84	241.45	71.11	0.36	0.0077189
44917594	adh8b	Dr.16130	alcohol dehydrogenase 8b	117.47	84.42	65.81	77.32	154.7	20	0.2	0.0077788
148231567	furina	Dr.80554	furin (paired basic amino acid cleaving enzyme) a	5.6	13.53	9.04	14.27	14.63	2.72	0.24	0.0079214
89886346	as3mt	Dr.89513	arsenic (+3 oxidation state) methyltransferase	43.79	27.87	38.41	26.55	28.22	16.05	0.49	0.0079278
66392216	crot	Dr.46268	carnitine O-octanoyltransferase	84.06	129.61	151.96	121.12	155.39	65.43	0.51	0.0080359
66472349				12.66	20.29	15.53	17.26	11.15	7.41	0.48	0.008063
153945739	gip	Dr.3564	gastric inhibitory polypeptide	793.65	2048.89	1808.81	904.9	1223.64	146.16	0.11	0.0080809
52219053	rnf103	Dr.81204	ring finger protein 103	24.7	23.54	35.02	35.17	31.01	17.78	0.59	0.0081125
113675577	pcgf5b	Dr.78700	polycomb group ring finger 5b	33.62	25.44	42.09	36.17	21.6	13.83	0.44	0.0082704
292628143				42.13	70.89	85.58	106.85	99.3	25.18	0.31	0.0082987
55925282	cyp2j30			244.69	126.91	233.59	110.83	188.49	49.38	0.27	0.0083594
113679989	rassf6	In multiple Geneids		15.98	30.04	25.99	16.26	11.5	3.21	0.16	0.008382
40538763	cp	Dr.3613	ceruloplasmin	1630.47	2192.3	2275.42	664.32	1184.61	116.78	0.07	0.008431
62955620	zgc:109868	Dr.148422	zgc:109868	13.7	24.08	13.84	9.62	14.98	3.7	0.24	0.0084458
47086746	dennd5b	Dr.77167	DENN/MADD domain containing 5B	200.9	117.16	185.29	271.11	226.47	77.77	0.39	0.0084491
148540077	zgc:162356	Dr.105075	zgc:162356	152.34	149.64	221.72	360.7	311.48	34.81	0.15	0.0084829
148298759	hgd	Dr.3529	homogentisate 1,2-dioxygenase	1735.69	1152.7	921.92	666.65	2121.51	32.1	0.02	0.0085367
66773069	zgc:109930			139.05	76.58	86.71	191.13	79.79	7.65	0.07	0.0085736
189517403				15.36	7.31	14.69	14.93	18.12	5.43	0.39	0.0086266
292621446				10.79	19.21	41.52	33.18	35.89	0.99	0.04	0.008801
47086168	zgc:85777	Dr.6416	zgc:85777	540.44	679.18	735.5	996.15	738.29	385.41	0.52	0.0088279
93204851	si:dkey-31f5.1	In multiple Geneids		89.04	89.56	69.77	43.14	35.54	11.6	0.18	0.0088619
51011114	g6pca	Dr.88762	glucose-6-phosphatase a, catalytic	97.34	84.96	91.23	54.09	40.42	20.49	0.28	0.0088704
292617591				25.32	10.82	16.1	11.95	14.29	3.46	0.22	0.0089536
66392234	gys2	Dr.33913	glycogen synthase 2	143.83	322.27	183.03	310.92	202.08	62.96	0.27	0.0089625
18858890	igfbp2a	Dr.78120	insulin-like growth factor binding protein 2a	550.61	1128.35	815.44	1412.93	1215.62	299.24	0.29	0.0089739
162139011	zgc:172082			24.08	35.99	37	56.08	34.14	12.84	0.34	0.0090266
238814366	mt2	Dr.121290	metallothionein 2	1815.39	1647.34	871.08	1743.43	564.43	118.26	0.09	0.0090428
62632728	retsat	Dr.80063	retinol saturase (all-trans-retinol 13,14-reductase)	260.26	270.32	333.29	510.02	526.11	106.66	0.28	0.009107
157787160	zgc:174895	Dr.118946	zgc:174895	11.21	7.58	10.45	19.91	17.42	2.47	0.19	0.0092184
41054484	itm2ba	Dr.77196	integral membrane protein 2Ba	379.81	359.07	307.87	572.74	439.7	197.76	0.48	0.0092272
125819050				20.55	29.22	25.99	15.93	13.24	6.91	0.33	0.0092366
41056194	lipc	Dr.132354	lipase, hepatic	52.72	58.45	75.41	140.36	96.51	10.62	0.13	0.0095324
41054340	tsku	Dr.94879	tsukushi small leucine rich proteoglycan homolog (Xenopus laevis)	187.83	175.88	463.78	462.24	341.8	33.33	0.1	0.0096671
292629235				237.22	269.78	439.78	180.52	327.51	86.41	0.3	0.0097985
292611824				36.53	55.2	47.73	31.86	27.52	16.05	0.4	0.0097987
226529608	st3gal5l	Dr.133666	ST3 beta-galactoside alpha-2,3-sialyltransferase 5, like	12.25	11.64	14.69	15.26	9.06	7.41	0.59	0.009862
292627576				579.26	349.06	546.26	1177.66	864.07	36.29	0.05	0.0098632
47086464	ypel3	Dr.76875	yippee-like 3	268.35	219.99	347.98	600.94	303.82	40.74	0.12	0.0098955
47086966	ggh	Dr.115933	gamma-glutamyl hydrolase (conjugase, folylpolygammaglutamyl hydrolase)	88.41	130.96	91.23	126.76	129.61	68.88	0.61	0.0099636
41054646	slc2a12	Dr.28449	solute carrier family 2 (facilitated glucose transporter), member 12	208.37	87.67	199.69	279.4	126.48	25.92	0.14	0.0099758
54400371	acox1	Dr.36780	acyl-Coenzyme A oxidase 1, palmitoyl	813.99	934.88	665.17	1593.45	1406.56	268.62	0.25	0.010242
292624899				44.62	48.98	46.6	77.32	57.49	27.65	0.5	0.010323
50540289	zgc:92275	Dr.31637	zgc:92275	421.52	282.49	174.55	406.16	262.36	97.77	0.32	0.010327
41053844	zgc:56041	Dr.12062	zgc:56041	26.15	16.78	13.56	34.18	16.38	3.95	0.18	0.010381
292609762				21.38	24.35	8.47	38.16	23.69	1.73	0.07	0.010414
47085708	itm2bb	Dr.116457	integral membrane protein 2Bb	292.84	234.87	223.7	119.46	178.39	77.77	0.37	0.01043
57524591	akr1a1a	Dr.91252	aldo-keto reductase family 1, member A1a (aldehyde reductase)	38.19	40.32	63.27	82.96	59.58	19.5	0.34	0.01046
161621279	ghrb	Dr.119809	growth hormone receptor b	99.41	189.95	87.84	119.46	117.42	42.22	0.34	0.010542
292621038				12.04	41.4	16.66	26.21	20.9	0.49	0.02	0.010549
189532117				633.22	476.51	399.39	242.57	201.73	34.57	0.09	0.010623
82658311	cyp3a65	Dr.77160	cytochrome P450, family 3, subfamily A, polypeptide 65	154.21	165.06	132.19	71.68	43.9	6.17	0.05	0.010659
89886284	epas1b	Dr.83091	endothelial PAS domain protein 1b	32.79	9.2	17.51	32.85	30.66	2.96	0.12	0.01069
121583576				148.81	74.41	114.39	71.68	59.93	19.26	0.21	0.010715
125812203				25.94	24.08	39.54	54.09	26.83	8.39	0.25	0.01072
70887628	si:rp71-1g18.9	In multiple Geneids		121.83	168.31	169.47	340.13	214.28	34.57	0.17	0.010752
56693317	zgc:101791	Dr.119134	zgc:101791	73.89	51.95	24.57	72.01	62.02	16.54	0.29	0.010881
66796229	f10	Dr.150623	coagulation factor X	10.79	15.69	11.58	13.27	19.86	6.91	0.49	0.011023
292619174				48.98	81.18	75.41	140.03	120.55	20.25	0.22	0.011169
41055954	cyp2j25			110	113.65	173.14	265.46	181.18	42.71	0.25	0.01123
53933261	zgc:101723	Dr.13011	zgc:101723	82.39	91.46	109.03	133.73	116.37	66.17	0.62	0.011272
295834833				12.04	24.89	15.53	11.95	14.29	5.18	0.33	0.01147
189520691				378.15	554.98	190.09	592.98	572.8	116.78	0.26	0.011494
113678272	si:ch211-81a5.7	In multiple Geneids		17.43	15.96	19.49	30.2	21.6	9.88	0.47	0.011554
41056264				74.3	108.51	109.03	151.65	120.9	58.02	0.51	0.011568
119226214	zgc:198195	Dr.82585	zgc:198195	23.45	30.31	67.79	65.04	66.9	7.65	0.15	0.011734
56693356	ephx2	Dr.30620	epoxide hydrolase 2, cytoplasmic	20.96	23.54	41.52	46.12	39.02	12.1	0.35	0.011763
292626490				2564.21	3048.17	960.62	3031.6	2748.65	773.53	0.31	0.011955
292610247				130.75	128.53	186.42	264.8	321.94	40.24	0.19	0.011968
238776826	wu:fb63d09	In multiple Geneids		22.41	21.11	31.35	14.27	20.21	9.88	0.45	0.012063
51230649	acat1	Dr.77084	acetyl-Coenzyme A acetyltransferase 1 (acetoacetyl Coenzyme A thiolase)	243.66	151.8	208.45	116.14	71.77	23.7	0.15	0.012094
47086796	acta2	Dr.20277	actin, alpha 2, smooth muscle, aorta	29.06	73.6	34.74	39.82	33.1	6.91	0.16	0.012101
46309502	ehhadh	Dr.80045	enoyl-Coenzyme A, hydratase/3-hydroxyacyl Coenzyme A dehydrogenase	222.49	201.32	318.32	495.42	496.14	69.38	0.2	0.012288
52218931	aldh8a1	Dr.16380	aldehyde dehydrogenase 8 family, member A1	187.41	213.49	243.47	275.75	159.92	127.89	0.59	0.012376
47086594	mknk2a	Dr.6680	MAP kinase-interacting serine/threonine kinase 2a	143	101.74	74	65.7	65.15	25.68	0.29	0.012392
292628382				2.7	10.28	15.25	10.62	12.89	1.23	0.12	0.012439
62955058	nr1h3	Dr.29884	nuclear receptor subfamily 1, group H, member 3	30.92	29.76	50.84	58.4	45.29	19.01	0.44	0.012659
47085764	zgc:56036			139.47	276.27	233.02	201.09	182.92	107.65	0.52	0.012785
292627350				7.26	10.28	18.64	10.29	13.24	3.7	0.31	0.012787
82658315	zgc:123258	Dr.82241	zgc:123258	25.32	17.05	25.99	27.21	18.47	13.83	0.61	0.012794
148356269	sigirr	Dr.85895	single immunoglobulin and toll-interleukin 1 receptor (TIR) domain	15.98	23.81	23.73	38.49	30.31	10.37	0.39	0.012929
41056110	pgm1	Dr.76039	phosphoglucomutase 1	637.37	443.22	326.23	713.77	869.99	186.16	0.31	0.01302
117606134	ctsf	In multiple Geneids		85.3	71.98	113.83	159.61	113.93	44.69	0.41	0.01302
41054202	hsd3b7	Dr.32972	hydroxy-delta-5-steroid dehydrogenase, 3 beta- and steroid delta-isomerase	404.5	601.52	442.6	763.21	533.42	278.25	0.51	0.013128
189517924				12.87	14.07	26.83	12.94	17.77	5.68	0.34	0.013158
47085808	zgc:55701	Dr.20495	zgc:55701	27.4	61.69	65.81	54.09	69.68	23.7	0.43	0.013173
41054342	dgat1a	Dr.79871	diacylglycerol O-acyltransferase homolog 1a (mouse)	37.36	38.42	21.75	62.72	42.16	12.59	0.31	0.013179
41053687	znrf1	Dr.81068	zinc and ring finger 1	17.64	18.67	15.82	33.85	27.18	8.15	0.36	0.013285
118150441	agpat2	Dr.30677	1-acylglycerol-3-phosphate O-acyltransferase 2 (lysophosphatidic acid acyltransferase, beta)	93.6	48.98	79.09	88.27	106.62	42.47	0.51	0.013439
57525840	mfsd2ab	Dr.3619	major facilitator superfamily domain containing 2ab	146.11	59.53	72.02	156.29	60.28	7.9	0.08	0.013471
41152446	hsdl2	Dr.77041	hydroxysteroid dehydrogenase like 2	362.58	318.75	309.85	525.95	338.66	203.69	0.55	0.013549
50539729	agxtl			560.16	457.02	751.6	276.08	371.06	138.76	0.29	0.013631
148234349	isoc2	Dr.45949	isochorismatase domain containing 2	11.83	15.96	11.02	13.61	9.41	7.65	0.62	0.013774
47085998	zgc:77778	Dr.148708	zgc:77778	2613.81	2534.05	1813.62	681.91	975.91	73.58	0.04	0.013799
41053892	abhd2a	Dr.79830	abhydrolase domain containing 2a	8.09	4.33	13.56	14.6	13.94	2.47	0.23	0.013816
292628324				46.49	94.44	45.47	62.38	38.33	15.31	0.27	0.013824
113674216	zgc:136808	Dr.89775	zgc:136808	19.92	28.41	45.76	74	50.17	4.44	0.1	0.013964
41393166	dldh	Dr.76179	dihydrolipoamide dehydrogenase	19.92	40.86	28.53	27.54	31.36	15.55	0.52	0.01409
41053767				42.55	43.29	29.66	72.01	49.82	18.52	0.39	0.014103
209863090	zgc:193682	Dr.86402	zgc:193682	133.66	167.76	331.88	155.63	135.53	29.87	0.16	0.014182
56790257				97.96	50.33	122.87	25.88	116.72	3.46	0.04	0.014191
292618330				29.68	15.69	37	18.25	20.21	7.65	0.32	0.014324
189528926				9.34	6.76	12.15	10.62	11.15	6.17	0.62	0.014532
54400393	slc38a4	Dr.79891	solute carrier family 38, member 4	2653.03	558.76	1511.39	1742.77	1465.79	205.91	0.13	0.014537
125843082				10.79	16.51	17.51	32.52	11.15	1.48	0.08	0.014764
68299782	zgc:110692			51.26	99.31	74	65.04	100.34	38.52	0.49	0.014835
41055191	zgc:64106	Dr.78121	zgc:64106	17.23	24.89	25.42	46.79	18.81	4.94	0.19	0.014889
136256111	cyp2j27			69.53	64.4	167.49	86.28	74.56	14.32	0.15	0.014984
292622270				6162.39	5466.41	4857.31	9781.69	7376.66	3176.09	0.47	0.015084
158534006	zgc:171537	Dr.106432	zgc:171537	5939.7	4082.63	5445.09	1169.7	2347.98	104.68	0.03	0.015116
27545214	f7i	Dr.77123	coagulation factor VIIi	1342.81	1632.19	1638.5	3185.57	2526.02	666.87	0.32	0.01521
33504546	serpind1	Dr.57073	serine (or cysteine) proteinase inhibitor, clade D (heparin cofactor), member 1	26.77	46	71.46	81.3	45.29	14.32	0.26	0.015417
231567351	pld1a	In multiple Geneids		20.13	12.72	19.77	30.53	28.92	9.14	0.41	0.01542
47085952	sqstm1	Dr.76246	sequestosome 1	67.87	33.01	46.6	53.42	38.33	23.21	0.49	0.015622
121583937	inhbab	Dr.83838	inhibin, beta Ab	20.96	6.76	18.08	10.29	29.27	0.99	0.06	0.015632
51011118	kptn	Dr.2140	kaptin (actin binding protein)	18.68	16.78	20.9	27.87	26.83	13.33	0.6	0.015704
269308228	zgc:162319		zgc:162319	16.4	43.84	44.63	60.39	31.71	9.88	0.25	0.015809
190194217	zgc:172051	Dr.77129	zgc:172051	120.58	333.36	127.39	226.31	285	49.13	0.22	0.015903
50540339	khk	Dr.80216	ketohexokinase	40.89	25.44	27.96	38.49	40.07	21.48	0.62	0.015933
189519211				14.11	10.55	12.43	6.64	7.32	4.44	0.43	0.015959
41152148	ppp1r3cb	Dr.82649	protein phosphatase 1, regulatory (inhibitor) subunit 3Cb	85.3	35.99	55.08	93.58	75.26	27.16	0.39	0.016128
51870939	elf2a	Dr.80294	E74-like factor 2a (ets domain transcription factor)	12.45	15.42	18.64	20.57	19.51	11.36	0.66	0.016164
116875784	zgc:153647			339.13	171.28	211.56	144.01	62.37	3.95	0.02	0.016187
157787132	zgc:171763			6.43	13.26	6.5	16.59	16.72	2.72	0.23	0.016339
41393102	aldh9a1a	In multiple Geneids		788.25	452.69	588.06	534.25	350.16	250.85	0.46	0.016418
41393174	eif4a1b	Dr.104803	eukaryotic translation initiation factor 4A, isoform 1B	165.62	172.91	215.51	204.41	127.52	115.55	0.65	0.016576
41053948	fbp1a	Dr.10070	fructose-1,6-bisphosphatase 1a	44.83	19.75	28.25	17.26	16.72	4.44	0.18	0.016722
82524271	c3b	Dr.21006	complement component c3b	110.83	74.14	288.38	245.55	262.36	25.43	0.13	0.016887
41055069	zgc:63602	Dr.84970	zgc:63602	40.47	74.68	102.81	145.01	103.48	24.94	0.27	0.016898
292613874				24.08	34.64	40.39	69.02	42.16	12.84	0.31	0.017167
295835005				12.25	9.2	7.91	19.25	15.33	4.69	0.37	0.017189
131888017	zgc:158619	Dr.77683	zgc:158619	34.04	37.88	29.09	21.57	20.9	15.55	0.54	0.017208
41056088	slc16a1	Dr.82478	solute carrier family 16 (monocarboxylic acid transporters), member 1	7.47	5.68	12.71	10.29	13.94	3.95	0.39	0.017301
125803875				99.62	103.09	142.64	154.63	119.86	81.72	0.66	0.017386
292609495				25.32	15.15	29.66	19.58	5.57	2.72	0.14	0.017391
150832523	rnasel3	In multiple Geneids		151.92	211.6	502.48	478.17	363.4	68.64	0.2	0.017535
310703605				128.88	101.2	147.16	296.99	337.96	16.05	0.08	0.017758
292621356				169.98	97.95	255.62	467.88	328.56	15.31	0.06	0.017861
50233772	copz2	Dr.77477	zeta2-cop	19.3	10.82	20.34	10.95	10.8	5.93	0.41	0.018058
311893352				90.49	29.76	47.45	112.16	59.23	10.37	0.15	0.018061
292610076				3366.99	5266.99	7752.99	4623.39	5052.03	2452.93	0.47	0.018188
294489285				9.34	14.88	21.18	15.26	18.81	8.15	0.51	0.01827
164698522	il7r	Dr.123908	interleukin 7 receptor	50364.7	39547.5	80588.6	38239.4	21477.1	8330.32	0.18	0.018296
45387534	hnf4b	Dr.6336	hepatic nuclear factor 4, beta	19.92	29.22	29.09	51.77	43.9	12.84	0.37	0.018601
47085934	agxt			1218.28	632.36	998.46	537.9	513.57	244.68	0.31	0.018644
154147743	rnasel2	In multiple Geneids		5.81	15.69	22.31	11.28	10.45	2.47	0.19	0.01876
47271381	cd9a	Dr.27131	CD9 antigen (p24) a	514.71	447.82	344.87	273.1	270.37	185.91	0.5	0.019049
292617155				82.19	63.32	154.22	111.49	164.45	40.98	0.36	0.019626
189529978				26.77	53.85	62.42	60.72	25.78	15.31	0.33	0.019825
121583580	zgc:158410	Dr.85614	zgc:158410	519.9	592.59	773.63	1383.4	762.68	234.8	0.29	0.019875
292615669				147.15	316.59	170.32	127.42	66.55	9.88	0.06	0.01989
41056064	ppdpfa	Dr.76108	pancreatic progenitor cell differentiation and proliferation factor a	1229.49	630.2	853.28	670.3	776.27	431.82	0.52	0.020057
62955318	zgc:112020	Dr.5959	zgc:112020	179.11	91.19	131.62	220.34	135.88	68.88	0.45	0.020078
292629503				149.64	120.14	93.49	148.33	234.83	60.49	0.41	0.020143
292609369				15.98	13.26	30.79	18.25	26.13	8.64	0.41	0.020194
156739320	si:dkey-44g23.7	In multiple Geneids		55.41	31.39	57.9	52.76	26.13	20	0.45	0.020207
224496085	LOC555748	Dr.69703	UDP-glucose pyrophosphorylase 2	8.72	10.82	5.65	12.94	17.42	3.7	0.33	0.020231
238550129	ppardb	Dr.27180	peroxisome proliferator-activated receptor delta b	17.64	15.96	16.1	29.86	18.47	9.88	0.5	0.020274
116487348	ces2	Dr.37700	carboxylesterase 2 (intestine, liver)	482.33	532.25	789.17	258.83	302.77	121.47	0.26	0.020427
62955314				15.36	8.66	11.58	9.95	5.57	4.2	0.41	0.020444
292617943				13.49	18.67	24.29	25.55	20.56	12.59	0.61	0.021084
50344955	cav2	Dr.79003	caveolin 2	29.47	46.54	29.94	27.54	13.24	9.88	0.34	0.021146
41055083	ephx1	Dr.106084	epoxide hydrolase 1, microsomal (xenobiotic)	40.06	145.04	124	147.33	173.86	41.73	0.33	0.02119
292621457				138.85	223.78	181.33	296.99	260.96	117.28	0.53	0.021205
50540401	slc25a36a	Dr.79436	solute carrier family 25, member 36a	147.56	106.88	136.99	268.45	117.07	48.14	0.31	0.021237
157954451	im:7158043			114.77	92.81	60.16	69.02	77	47.4	0.57	0.021439
50540365	aclya	Dr.79934	ATP citrate lyase a	69.11	37.61	32.2	38.49	39.72	19.5	0.45	0.0217
225543277	zgc:92739	Dr.75381	zgc:92739	15.77	14.34	17.23	32.19	10.1	4.2	0.23	0.021755
292611120				140.09	172.09	95.19	81.96	149.47	66.17	0.52	0.022094
160333336	card9	Dr.84556	caspase recruitment domain family, member 9	209.41	136.38	151.39	120.79	55.75	44.69	0.33	0.022104
47550758	map1lc3a	Dr.3780	microtubule-associated protein 1 light chain 3 alpha	108.34	48.44	100.55	86.94	52.61	34.81	0.44	0.0222
71834381	zgc:113828	Dr.22139	zgc:113828	56.66	52.76	90.67	8.63	50.52	4.69	0.09	0.022427
55925332	rbm41	Dr.119922	RNA binding motif protein 41	228.51	142.6	171.45	126.1	60.97	47.4	0.32	0.023033
253970471	mknk1	Dr.99488	MAP kinase interacting serine/threonine kinase 1	22.41	13.8	4.24	22.23	13.59	3.21	0.21	0.023119
292613560				27.4	20.56	52.25	45.79	58.88	14.81	0.36	0.023291
18858678	fgfr4	In multiple Geneids		5.19	15.69	15.53	13.61	4.53	1.98	0.18	0.023306
165972502	si:ch211-170d8.5	Dr.82576	si:ch211-170d8.5	5.6	12.72	14.69	11.61	12.54	5.93	0.52	0.023408
168823509	si:ch211-234p6.12		si:ch211-234p6.12	221.03	139.62	480.17	349.42	571.05	68.64	0.19	0.023508
302191715				22.41	15.15	47.73	62.72	56.79	7.41	0.18	0.023668
47085950	ccng2	Dr.21399	cyclin G2	17.64	7.85	8.47	9.95	9.76	4.44	0.41	0.023697
45387776	cda	Dr.29769	cytidine deaminase	30.72	15.15	69.2	29.86	42.51	5.43	0.14	0.023866
125821490				162.92	126.64	195.46	254.18	278.04	103.94	0.51	0.02387
113678457	vtg2	In multiple Geneids		40.06	24.35	18.64	28.87	41.11	15.06	0.49	0.023948
40254701	prox1	Dr.81273	prospero-related homeobox gene 1	88.41	78.2	124.28	179.19	96.16	48.89	0.43	0.023996
113675782	pglyrp2	Dr.67552	peptidoglycan recognition protein 2	27.19	49.25	17.23	14.93	21.25	4.2	0.16	0.024399
292626868				15.77	29.76	28.53	20.57	6.27	4.94	0.24	0.024418
47087060	got2a	Dr.17618	glutamic-oxaloacetic transaminase 2a, mitochondrial (aspartate aminotransferase 2)	796.97	409.67	416.61	547.19	379.77	238.26	0.47	0.024532
94536921	zgc:136272	Dr.80007	zgc:136272	54.38	184.81	108.18	71.68	87.1	21.48	0.21	0.024585
192447390	zgc:194131	Dr.77089	zgc:194131	631.35	185.62	819.39	1276.88	401.72	6.42	0.01	0.024597
18858888	igf2a	Dr.8145	insulin-like growth factor 2a	68.9	216.74	136.71	255.84	324.03	43.45	0.22	0.024635
83415147	zgc:123246	Dr.13245	zgc:123246	273.13	107.42	181.05	248.87	221.94	104.44	0.51	0.024751
18859452	tbx2b	Dr.8233	T-box 2b	19.51	14.07	34.74	46.46	43.55	9.14	0.29	0.024824
41053544	ghitm	Dr.82840	growth hormone inducible transmembrane protein	48.77	26.52	44.91	42.47	24.04	19.75	0.53	0.025127
18858344	bcdo2l	Dr.79440	beta-carotene 15, 15-dioxygenase 2, like	11.83	5.14	20.34	32.85	21.95	1.98	0.11	0.025146
66392139	zgc:113271	Dr.34351	zgc:113271	23.66	11.09	11.02	17.59	15.68	7.65	0.48	0.025396
55925426	zgc:101554			5.81	16.24	22.6	8.96	18.12	3.7	0.26	0.025493
189515926				84.26	52.76	98.86	187.82	103.13	27.65	0.26	0.025691
302058271				31.13	21.38	28.81	47.78	37.98	18.02	0.54	0.026071
47087262	asmtl	Dr.78520	acetylserotonin O-methyltransferase-like	15.98	16.24	21.18	29.86	25.43	12.59	0.58	0.026837
292618123				13.91	18.4	11.02	4.65	7.67	2.96	0.27	0.026935
295835011				9.96	25.71	46.32	40.48	29.62	8.89	0.29	0.026938
41053442	slc5a1	Dr.87868	solute carrier family 5 (sodium/glucose cotransporter), member 1	15.15	15.69	8.47	4.31	7.67	2.72	0.27	0.027453
131889818	slc43a1b	Dr.75398	solute carrier family 43, member 1b	179.73	102.28	47.45	122.11	224.38	31.11	0.23	0.027619
94536945				571.37	339.05	811.48	246.88	259.57	79.5	0.18	0.027861
66773065	zgc:112263	Dr.17372	zgc:112263	25.11	15.69	16.1	34.51	9.41	5.43	0.27	0.02806
41054931	eps8l3	Dr.26481	EPS8-like 3	14.74	36.26	36.44	42.47	31.01	16.3	0.51	0.02823
42476246	fabp3	Dr.6814	fatty acid binding protein 3, muscle and heart	723.29	554.98	1060.04	937.42	567.92	432.07	0.56	0.028439
186910331	si:rp71-1g18.11	Dr.91712	si:rp71-1g18.11	118.51	10.55	166.93	256.84	191.28	10.86	0.07	0.028459
48762668	ptmaa	Dr.105146	prothymosin, alpha a	308.41	336.61	414.36	625.17	448.76	239.74	0.56	0.028476
169403975	gpx1a	Dr.76059	glutathione peroxidase 1a	3122.5	1520.7	2586.68	5044.15	3776.13	1236.96	0.39	0.028547
303227898				2622.73	1578.34	1584.27	929.79	1403.77	697.24	0.43	0.028616
130497365	nr0b1	In multiple Geneids		211.07	101.2	75.13	172.22	111.49	50.86	0.38	0.028799
31342084	fgfr2	Dr.31427	fibroblast growth factor receptor 2	10.58	17.05	4.52	15.93	15.68	4.94	0.39	0.028925
117606223	tat	In multiple Geneids		2242.3	540.91	832.66	1714.23	782.19	143.94	0.12	0.028982
47086668	zgc:77101	Dr.78629	zgc:77101	49.19	32.74	43.5	89.26	63.76	23.21	0.42	0.02927
33504506	tgfbi	Dr.742	transforming growth factor, beta-induced	160.43	21.11	125.69	68.36	210.44	6.42	0.05	0.029344
41529825	fzd6	Dr.121084	frizzled homolog 6 (Drosophila)	40.89	34.91	23.73	21.9	23.69	16.54	0.57	0.029361
292622267				114.15	30.58	95.19	189.14	79.79	16.05	0.16	0.029544
292630438				24.28	10.28	18.36	19.58	10.1	7.41	0.45	0.030147
18858566	tyro3	Dr.110691	TYRO3 protein tyrosine kinase	9.34	12.72	19.49	1.99	19.51	1.73	0.14	0.030154
50355936	bfb	Dr.29756	complement component bfb	222.07	746.01	393.17	556.15	208.7	88.64	0.21	0.030194
292626492				5.19	22.19	18.08	11.61	5.57	1.48	0.12	0.030578
148229905	zgc:162608	Dr.85261	zgc:162608	526.75	1228.74	980.1	877.03	567.92	406.39	0.49	0.030626
18858300	atp1a1a.4	Dr.132267	ATPase, Na+/K+ transporting, alpha 1a.4 polypeptide	31.75	12.72	7.63	21.57	11.15	2.72	0.16	0.030701
94536612	elovl2	Dr.91457	elongation of very long chain fatty acids (FEN1/Elo2, SUR4/Elo3, yeast)-like 2	77.83	90.38	66.94	26.21	23	12.1	0.21	0.030809
117606282	zgc:154020			27.19	69.81	39.54	57.74	18.12	11.36	0.27	0.0309
18858434	cldn1	Dr.75668	claudin 1	36.11	15.96	15.25	53.09	16.72	2.96	0.11	0.031162
54400463	kng1	Dr.80177	kininogen 1	75.55	125.82	202.23	127.42	134.14	67.4	0.51	0.0315
62632716	tfa	Dr.75658	transferrin-a	10139.4	11359	23848.7	7905.19	7901.73	2577.11	0.21	0.031677
189517091				5.81	14.61	20.62	25.88	24.04	6.42	0.35	0.031917
189523019				107.51	109.05	220.31	112.49	88.15	51.6	0.4	0.032345
189533209				19.3	10.28	8.76	17.26	6.97	4.69	0.37	0.032412
116004512	oxct1b	Dr.74231	3-oxoacid CoA transferase 1b	32.79	44.11	80.78	73.67	56.44	28.89	0.5	0.032564
292630436				14.74	17.05	7.06	12.28	12.54	7.41	0.58	0.032655
123701495	zgc:158288	Dr.78083	zgc:158288	19.3	18.94	44.34	49.11	22.65	9.88	0.32	0.032758
62122936	zgc:110783	In multiple Geneids		99.41	31.93	26.55	62.05	51.57	12.84	0.24	0.03313
148230219	adrb2b	Dr.134232	adrenergic receptor, beta 2b	35.49	13.26	10.45	15.26	15.33	3.7	0.21	0.033274
41055356	cyp7a1			16.6	15.15	61.29	43.8	58.88	7.41	0.19	0.033378
41053348	btg1		B-cell translocation gene 1	545.01	197.26	528.47	1012.08	1144.2	134.56	0.2	0.033512
113674586	pkp3	Dr.93281	plakophilin 3	102.94	35.99	48.58	80.97	42.86	21.73	0.35	0.033667
51010970	zgc:92533	Dr.140396	zgc:92533	40.47	63.05	28.53	78.98	13.59	7.65	0.17	0.033739
187960124				20.96	48.98	80.78	53.76	131.7	7.9	0.12	0.033771
62955468	zgc:112101	Dr.92654	zgc:112101	8.51	32.47	12.15	19.58	8.01	1.73	0.11	0.03451
162138997	LOC564868	Dr.90164	hypothetical LOC564868	665.59	337.69	891.98	643.75	108.01	97.03	0.18	0.034597
53933229	zgc:92317			350.33	181.02	360.69	187.15	167.94	113.33	0.45	0.03511
160420305	zgc:136383	In multiple Geneids		218.75	126.36	99.71	226.97	270.02	87.4	0.46	0.035124
38707986	fmo5	In multiple Geneids		48.36	45.46	38.7	62.38	76.65	33.08	0.61	0.035271
115529412	zgc:153921	In multiple Geneids		233.28	1556.42	487.23	516.33	786.72	5.93	0.01	0.035559
292624112				8.51	40.86	66.09	33.85	27.52	6.17	0.17	0.035769
42476229	arg2	Dr.77297	arginase, type II	269.81	116.62	117.22	102.2	62.71	23.7	0.18	0.036077
116875788	zgc:153629	Dr.74514	zgc:153629	35.91	20.02	21.47	25.22	11.15	10.37	0.46	0.036864
41393138	ivd	Dr.203	isovaleryl Coenzyme A dehydrogenase	409.9	166.14	297.42	182.51	161.32	94.31	0.39	0.037115
167963461	zgc:174260	Dr.114900	zgc:174260	28.23	55.74	82.76	28.87	66.9	19.75	0.38	0.037414
118150529	zgc:154029	Dr.45957	zgc:154029	381.05	240.55	309.57	169.23	108.01	92.83	0.38	0.037451
54400555	zgc:103467	Dr.89765	myosin, light chain 9, regulatory	19.09	12.18	5.93	13.61	5.92	3.7	0.33	0.037522
47086120	fggy	Dr.76787	FGGY carbohydrate kinase domain containing	30.51	19.48	20.62	21.9	47.04	12.1	0.43	0.03757
292622413				38.4	45.73	44.34	24.56	104.52	9.38	0.18	0.037687
269995932	urah	In multiple Geneids		348.47	800.94	472.26	548.85	589.52	323.93	0.59	0.03769
189516890				818.76	621.81	512.93	480.16	269.33	265.66	0.49	0.037839
292621591				111.66	10.82	42.09	88.27	73.86	11.36	0.17	0.037958
74315932	itih3	In multiple Geneids		4807.34	1853.53	3108.09	1405.3	1074.52	371.33	0.15	0.038283
292629111				50.85	12.99	18.36	17.26	22.3	3.7	0.15	0.038318
61806607	zgc:110155	Dr.14409	zgc:110155	392.47	226.21	270.87	545.86	305.56	177.03	0.51	0.038679
62955424	zgc:112160	Dr.29122	zgc:112160	79.28	102.82	57.9	20.24	16.38	4.69	0.08	0.038769
47086404	gnmt	Dr.76276	glycine N-methyltransferase	308	175.07	138.68	102.54	66.9	32.34	0.2	0.038798
41152372	camk1g	Dr.9874	calcium/calmodulin-dependent protein kinase IG	9.96	3.79	11.58	21.57	7.67	1.98	0.18	0.039546
18859482	htatip2	Dr.76717	HIV-1 Tat interactive protein 2	20.75	14.61	22.03	51.77	32.05	8.64	0.31	0.039579
70887704	zgc:114067		zgc:114067	18.06	8.12	13.56	13.27	4.53	4.44	0.39	0.039623
113674955	foxn3	Dr.135032	forkhead box N3	13.91	2.44	4.52	19.91	16.03	1.23	0.11	0.039848
292624335				623.88	126.64	491.75	330.83	171.42	66.91	0.19	0.04012
55925527	cyp1d1	In multiple Geneids		384.99	113.92	223.42	142.36	81.53	26.66	0.14	0.040161
47086100	zgc:85727	Dr.84824	zgc:85727	31.13	20.29	20.9	36.5	33.1	18.52	0.65	0.040203
189521141				10.58	14.07	44.34	36.5	41.46	8.15	0.28	0.04028
47085772	got1	Dr.75522	glutamic-oxaloacetic transaminase 1, soluble	53.13	15.15	53.38	94.57	44.25	14.07	0.27	0.040311
195972997	si:dkeyp-73d8.9	Dr.3030	si:dkeyp-73d8.9	19.3	40.05	63.55	13.27	18.47	2.96	0.1	0.040329
56090167	cel.1	Dr.47389	carboxyl ester lipase, tandem duplicate 1	216.26	273.02	140.66	43.47	64.81	17.78	0.12	0.041068
50540201	zgc:92753			275.62	3678.91	3436.01	3393.29	627.15	50.12	0.02	0.041069
292627506				29.89	33.82	28.53	47.45	20.21	18.76	0.59	0.041335
292611867				21.38	145.58	414.92	568.09	623.32	6.67	0.02	0.041494
288856245	LOC100003647	Dr.34348	three-finger protein 5	935.4	982.77	431.58	496.09	499.28	317.02	0.47	0.041911
190358462	LOC100150696	Dr.76877	similar to Zinc finger protein 264	33.62	24.08	23.73	56.74	31.01	16.05	0.47	0.042217
115430094	hnf4g	Dr.40745	hepatocyte nuclear factor 4, gamma	14.11	22.19	25.42	45.13	28.92	12.1	0.45	0.042351
292624017				20.13	18.4	20.34	4.65	4.88	2.96	0.22	0.042696
292629584				476.94	224.86	635.8	186.16	156.79	60.74	0.18	0.042817
165972486	si:ch211-170d8.2	Dr.84117	si:ch211-170d8.2	9.96	6.76	7.34	16.26	17.77	4.94	0.43	0.042906
56693266	sat2	Dr.19784	spermidine/spermine N1-acetyltransferase family member 2	130.75	599.08	625.91	1868.53	1071.03	7.41	0.01	0.043801
113680606	klf11a	Dr.78042	Kruppel-like factor 11a	6.43	7.04	12.71	18.91	18.47	4.94	0.39	0.04392
160333704	vtg2	In multiple Geneids		26.36	17.32	14.12	20.57	29.62	13.33	0.62	0.044015
47086996				62.06	60.88	72.59	160.94	130.66	38.27	0.39	0.044269
41152440	rdh1l			179.94	453.51	263.24	572.41	607.29	172.33	0.41	0.044646
292619503				5.4	3.52	18.92	10.29	12.19	2.22	0.22	0.044668
190684658	zgc:113006	Dr.104643	zgc:113006	15.15	12.18	22.6	13.27	11.5	9.14	0.61	0.044888
62414120	scube2	Dr.150435	signal peptide, CUB domain, EGF-like 2	47.32	35.45	42.09	49.77	19.51	23.21	0.6	0.044893
18858544	dlc	Dr.81314	deltaC	21.17	47.35	42.37	43.8	50.17	26.17	0.64	0.044895
139949105	si:dkey-13a21.15		si:dkey-13a21.15	4.57	21.92	23.16	46.79	49.48	4.94	0.17	0.044991
292616196				572.82	136.65	257.6	266.13	233.44	81.48	0.28	0.045043
169646360	kmo	Dr.79892	kynurenine 3-monooxygenase	34.24	26.25	74	76.98	21.95	12.34	0.26	0.045106
51010952	zgc:92880	Dr.33889	zgc:92880	47.53	8.66	31.92	8.63	19.86	1.98	0.08	0.045292
192453575	si:dkey-201c13.3			64.13	27.33	26.27	15.26	29.27	8.64	0.27	0.04532
292621448				18.89	20.56	33.61	10.62	10.45	6.67	0.35	0.045519
121582341	zgc:153912	Dr.89992	zgc:153912	54.58	71.44	113.26	127.75	114.28	56.05	0.58	0.046011
292623257				58.53	38.42	18.36	15.26	18.47	6.17	0.21	0.046131
292625057				20.34	18.94	18.92	34.84	32.4	15.06	0.6	0.046218
158517993	cpb1	Dr.77173	carboxypeptidase B1 (tissue)	292.84	738.43	253.92	145.34	189.19	21.23	0.07	0.047016
35902796	hnf4a	Dr.77049	hepatocyte nuclear factor 4, alpha	7.06	8.93	22.03	21.24	13.94	5.93	0.41	0.047084
292625697				149.64	129.61	121.45	231.29	166.89	104.44	0.65	0.047343
50539947	decr1	Dr.15687	2,4-dienoyl CoA reductase 1, mitochondrial	149.43	97.14	97.45	77.98	87.1	66.66	0.65	0.047468
121583747	isoc1	Dr.79345	isochorismatase domain containing 1	332.69	218.36	253.64	141.36	85.36	84.69	0.41	0.047868
121582347	zgc:158432	Dr.87274	zgc:158432	2.08	22.73	11.02	13.94	7.32	1.73	0.15	0.048532
62945231	cbsb	Dr.76887	cystathionine-beta-synthase b	203.81	50.87	64.68	69.02	110.45	21.73	0.22	0.048685
45387530	nqo1	Dr.4189	NAD(P)H dehydrogenase, quinone 1	56.87	125.55	65.53	43.47	32.05	19.26	0.3	0.049017
113678136	si:ch211-200o3.4		si:ch211-200o3.4	20.55	19.21	28.53	5.64	3.48	2.22	0.14	0.049133
164698524	ebi3	Dr.42025	Epstein-Barr virus induced gene 3	23.04	43.29	115.8	31.52	34.49	2.72	0.05	0.049678
225543302	cst3	In multiple Geneids		812.33	347.43	955.25	681.91	247.72	232.82	0.38	0.049706
50540419	bcat2	Dr.75512	branched chain aminotransferase 2, mitochondrial	57.07	24.08	29.66	31.19	22.65	15.55	0.47	0.049706
268607535	sec61g	Dr.12512	Sec61 gamma subunit	180.15	245.69	374.81	50.44	185.71	61.23	0.3	0.049922
